# Supplementary material for: Conformational coupling of redox-driven Na+-translocation in Vibrio cholerae NADH:quinone oxidoreductase
Source: Nat Struct Mol Biol. 2023 Sep 14;30(11):1686–94. doi: 10.1038/s41594-023-01099-0 (PMC10643135; doi:10.1038/s41594-023-01099-0)
Supplement: Supplementary file 6 — Cross-links detected by mass spectrometry. [file 41594_2023_1099_MOESM6_ESM.xlsx]

## Sheet: Experiment 1 -DQA
Id	Protein1	Protein2	XLType	Spectrum	AbsPos1	AbsPos2	deltaAA	Mr	Mz	z	Error_rel[ppm]	TIC	deltaS	ld-Score
ELKLAIPDGESVPFR-VVSLAGPVVNKPR-a3-b11	db|PROT06|NQRF_VIBCH	db|PROT01|NQRA_VIBCH	inter-protein xl	aleitner_D1604_145.c.21384.21384.4_aleitner_D1604_145.c.21349.21349.4	151	271	120	3142.76	786.699	4	-3.3	0.32	0	28.2
SHIFDQLKR-KNPGVK-a8-b1	db|PROT06|NQRF_VIBCH	db|PROT01|NQRA_VIBCH	inter-protein xl	aleitner_D1604_146.c.06613.06613.4_aleitner_D1604_146.c.06528.06528.4	297	62	235	1922.07	481.524	4	-3.9	0.33	0	27.6
SGGGDILPTELDHISKGEAR-TFKPEQVEAKE-a16-b10	db|PROT06|NQRF_VIBCH	db|PROT04|NQRD_VIBCH	inter-protein xl	aleitner_D1604_144.c.11485.11485.5_aleitner_D1604_144.c.11433.11433.5	100	209	109	3493.75	699.758	5	-2.5	0.29	0	24.46
SGGGDILPTELDHISKGEAR-ECLDKIEK-a16-b5	db|PROT06|NQRF_VIBCH	db|PROT01|NQRA_VIBCH	inter-protein xl	aleitner_D1604_145.c.14500.14500.5_aleitner_D1604_145.c.14539.14539.5	100	441	341	3222.59	645.527	5	-4.2	0.14	0	23.63
SGGGDILPTELDHISKGEAR-MKYSDVPPGLR-a16-b2	db|PROT06|NQRF_VIBCH	db|PROT05|NQRE_VIBCH	inter-protein xl	aleitner_D1604_145.c.16779.16779.5_aleitner_D1604_145.c.16735.16735.5	100	165	65	3450.73	691.154	5	-3.9	0.28	0	23.19
GDWDKFNLFR-AQILFEDKK-a5-b8	db|PROT06|NQRF_VIBCH	db|PROT01|NQRA_VIBCH	inter-protein xl	aleitner_D1604_145.c.25702.25702.3_aleitner_D1604_145.c.25540.25540.3	194	61	133	2525.29	842.771	3	-2.4	0.17	0	22.69
NPGVKFTSPVSGK-ENAALDKQSK-a5-b7	db|PROT01|NQRA_VIBCH	db|PROT03|NQRC_VIBCH	inter-protein xl	aleitner_D1604_146.c.07861.07861.4_aleitner_D1604_146.c.07703.07703.4	67	45	22	2557.34	640.343	4	0.2	0.18	0	22.31
AQILFEDKK-SHIFDQLKR-a8-b8	db|PROT01|NQRA_VIBCH	db|PROT06|NQRF_VIBCH	inter-protein xl	aleitner_D1604_145.c.13717.13717.4_aleitner_D1604_145.c.13571.13571.4	61	297	236	2371.28	593.828	4	-3.5	0.33	0	21.89
SGGGDILPTELDHISKGEAR-VVSLAGPVVNKPR-a16-b11	db|PROT06|NQRF_VIBCH	db|PROT01|NQRA_VIBCH	inter-protein xl	aleitner_D1604_145.c.17054.17054.5_aleitner_D1604_145.c.16948.16948.5	100	271	171	3523.89	705.786	5	-3.1	0.19	0.48	21.81
AGDKCTISGPFGEFFAK-KWECTVISNDNK-a4-b1	db|PROT06|NQRF_VIBCH	db|PROT06|NQRF_VIBCH	intra-protein xl	aleitner_D1604_145.c.22084.22084.3_aleitner_D1604_145.c.22020.22020.3	257	132	125	3461.62	1154.88	3	-2.6	0.38	0	33.51
SHIFDQLKR-LKSKR-a8-b2	db|PROT06|NQRF_VIBCH	db|PROT06|NQRF_VIBCH	intra-protein xl	aleitner_D1604_146.c.04769.04769.4_aleitner_D1604_146.c.04715.04715.4	297	300	3	1911.1	478.783	4	-3.4	0.44	0	32.94
LFDENHKPAIKIVK-LTAEQDKAK-a11-b7	db|PROT03|NQRC_VIBCH	db|PROT03|NQRC_VIBCH	intra-protein xl	aleitner_D1604_145.c.05653.05653.4_aleitner_D1604_145.c.05588.05588.4	204	112	92	2791.54	698.894	4	-1.8	0.44	0	32.91
KWECTVISNDNKATFIK-ELKLAIPDGESVPFR-a12-b3	db|PROT06|NQRF_VIBCH	db|PROT06|NQRF_VIBCH	intra-protein xl	aleitner_D1604_144.c.17295.17295.3_aleitner_D1604_144.c.17221.17221.3	143	151	8	3861	1288.01	3	-1.5	0.52	0.53	32.73
NPGVKFTSPVSGK-AQILFEDKK-a5-b8	db|PROT01|NQRA_VIBCH	db|PROT01|NQRA_VIBCH	intra-protein xl	aleitner_D1604_145.c.13231.13231.3_aleitner_D1604_145.c.13152.13152.3	67	61	6	2545.37	849.465	3	-3.1	0.32	0	32.72
EASESIKLTAEQDK-AKIQR-a7-b2	db|PROT03|NQRC_VIBCH	db|PROT03|NQRC_VIBCH	intra-protein xl	aleitner_D1604_145.c.07115.07115.3_aleitner_D1604_145.c.06088.06088.3	105	114	9	2300.22	767.746	3	-3.4	0.35	0	32.09
ENAALDKQSK-AQWVGKK-a7-b6	db|PROT03|NQRC_VIBCH	db|PROT03|NQRC_VIBCH	intra-protein xl	aleitner_D1604_146.c.06126.06126.3_aleitner_D1604_146.c.06082.06082.3	45	192	147	2056.09	686.371	3	-3	0.25	0	31.32
DKELFGWAMPGK-NKFSVTR-a2-b2	db|PROT01|NQRA_VIBCH	db|PROT01|NQRA_VIBCH	intra-protein xl	aleitner_D1604_145.c.22240.22240.4_aleitner_D1604_145.c.22160.22160.4	332	344	12	2366.2	592.558	4	-3.7	0.46	0.3	30.38
LFDENHKPAIK-LTAEQDKAK-a7-b7	db|PROT03|NQRC_VIBCH	db|PROT03|NQRC_VIBCH	intra-protein xl	aleitner_D1604_145.c.05432.05432.3_aleitner_D1604_145.c.05695.05695.3	200	112	88	2451.3	818.106	3	-2.4	0.3	0	30.22
KLFDENHKPAIK-LTAEQDKAK-a8-b7	db|PROT03|NQRC_VIBCH	db|PROT03|NQRC_VIBCH	intra-protein xl	aleitner_D1604_146.c.05958.05958.3_aleitner_D1604_146.c.05888.05888.3	200	112	88	2579.39	860.803	3	-3.8	0.45	0	29.8
KWECTVISNDNKATFIK-YADFDVPEKYR-a12-b9	db|PROT06|NQRF_VIBCH	db|PROT06|NQRF_VIBCH	intra-protein xl	aleitner_D1604_144.c.14377.14377.5_aleitner_D1604_144.c.14272.14272.5	143	187	44	3592.75	719.558	5	-1.4	0.45	0	29.46
ILQVAGIEAKGSK-QIVELFNKSIEPR-a10-b8	db|PROT03|NQRC_VIBCH	db|PROT03|NQRC_VIBCH	intra-protein xl	aleitner_D1604_145.c.20135.20135.5_aleitner_D1604_145.c.20073.20073.5	58	69	11	3022.69	605.546	5	-4.5	0.24	0	29.07
LFDENHKPAIKIVK-LTAEQDKAK-a7-b7	db|PROT03|NQRC_VIBCH	db|PROT03|NQRC_VIBCH	intra-protein xl	aleitner_D1604_145.c.05688.05688.6_aleitner_D1604_145.c.05632.05632.6	200	112	88	2791.54	466.264	6	-4.1	0.4	0	28.78
GLDLPIAGTPSQVISDGKAIK-VVSLAGPVVNKPR-a18-b11	db|PROT01|NQRA_VIBCH	db|PROT01|NQRA_VIBCH	intra-protein xl	aleitner_D1604_145.c.22231.22231.4_aleitner_D1604_145.c.21795.21795.4	24	271	247	3552.03	889.014	4	-0.8	0.25	0	28.64
NPGVKFTSPVSGK-VGDEVKK-a5-b6	db|PROT01|NQRA_VIBCH	db|PROT01|NQRA_VIBCH	intra-protein xl	aleitner_D1604_146.c.07473.07473.3_aleitner_D1604_146.c.07420.07420.3	67	52	15	2228.2	743.74	3	-3.5	0.49	0	28.63
IISGSVLSGTKATGPHAYLGR-DKELFGWAMPGK-a11-b2	db|PROT01|NQRA_VIBCH	db|PROT01|NQRA_VIBCH	intra-protein xl	aleitner_D1604_144.c.18379.18379.4_aleitner_D1604_144.c.18246.18246.4	308	332	24	3599.87	900.976	4	-1.9	0.27	0	28.4
YADFDVPEKYR-GDWDKFNLFR-a9-b5	db|PROT06|NQRF_VIBCH	db|PROT06|NQRF_VIBCH	intra-protein xl	aleitner_D1604_144.c.22325.22325.4_aleitner_D1604_144.c.22220.22220.4	187	194	7	2836.34	710.094	4	-1.9	0.32	0	28.38
IISGSVLSGTKATGPHAYLGR-NKFSVTR-a11-b2	db|PROT01|NQRA_VIBCH	db|PROT01|NQRA_VIBCH	intra-protein xl	aleitner_D1604_146.c.13782.13782.4_aleitner_D1604_146.c.13735.13735.4	308	344	36	3072.66	769.174	4	-2.9	0.27	0	28.24
FTSPVSGKVVEINR-VGDEVKK-a8-b6	db|PROT01|NQRA_VIBCH	db|PROT01|NQRA_VIBCH	intra-protein xl	aleitner_D1604_146.c.11419.11419.4_aleitner_D1604_146.c.11643.11643.4	75	52	23	2443.32	611.838	4	-4.5	0.31	0	28.17
KMSYWYGAR-SHIFDQLKR-a1-b8	db|PROT06|NQRF_VIBCH	db|PROT06|NQRF_VIBCH	intra-protein xl	aleitner_D1604_145.c.13865.13865.4_aleitner_D1604_145.c.13797.13797.4	304	297	7	2441.22	611.314	4	-3.2	0.32	0.27	27.7
KNPGVKFTSPVSGK-VGDEVKK-a6-b6	db|PROT01|NQRA_VIBCH	db|PROT01|NQRA_VIBCH	intra-protein xl	aleitner_D1604_145.c.04714.04714.3_aleitner_D1604_145.c.04677.04677.3	67	52	15	2356.29	786.438	3	-4.7	0.13	0	27.67
VVSLAGPVVNKPR-KGTSLPR-a11-b1	db|PROT01|NQRA_VIBCH	db|PROT01|NQRA_VIBCH	intra-protein xl	aleitner_D1604_146.c.10608.10608.4_aleitner_D1604_146.c.10541.10541.4	271	194	77	2230.31	558.585	4	-3	0.52	0	27.65
AAKEASESIK-ENAALDKQSK-a3-b7	db|PROT03|NQRC_VIBCH	db|PROT03|NQRC_VIBCH	intra-protein xl	aleitner_D1604_146.c.04416.04416.4_aleitner_D1604_146.c.04371.04371.4	98	45	53	2273.17	569.3	4	-3.6	0.37	0	27.54
KGTSLPR-NKFSVTR-a1-b2	db|PROT01|NQRA_VIBCH	db|PROT01|NQRA_VIBCH	intra-protein xl	aleitner_D1604_146.c.06874.06874.4_aleitner_D1604_146.c.06797.06797.4	194	344	150	1745.97	437.5	4	-4.9	0.33	0	27.34
AGGYIQIEAPAHHVKYADFDVPEK-YESKVDEPIIR-a15-b4	db|PROT06|NQRF_VIBCH	db|PROT06|NQRF_VIBCH	intra-protein xl	aleitner_D1604_145.c.15533.15533.6_aleitner_D1604_145.c.15129.15129.6	178	203	25	4140.06	691.019	6	-4.7	0.33	0	26.78
DAIKTQLVESGLWTAFR-NPGVKFTSPVSGK-a4-b5	db|PROT01|NQRA_VIBCH	db|PROT01|NQRA_VIBCH	intra-protein xl	aleitner_D1604_144.c.23411.23411.4_aleitner_D1604_144.c.23369.23369.4	119	67	52	3388.8	848.208	4	-1.1	0.43	0	26.16
DAIKTQLVESGLWTAFR-KNPGVKFTSPVSGK-a4-b6	db|PROT01|NQRA_VIBCH	db|PROT01|NQRA_VIBCH	intra-protein xl	aleitner_D1604_144.c.20125.20125.5_aleitner_D1604_144.c.20250.20250.5	119	67	52	3516.89	704.385	5	-2.8	0.4	0	26.08
LTAEQDKAK-AQWVGKK-a7-b6	db|PROT03|NQRC_VIBCH	db|PROT03|NQRC_VIBCH	intra-protein xl	aleitner_D1604_146.c.05170.05170.3_aleitner_D1604_146.c.05143.05143.3	112	192	80	1956.06	653.028	3	-3.3	0.33	0	26.06
ECLDKIEK-KNPGVK-a5-b1	db|PROT01|NQRA_VIBCH	db|PROT01|NQRA_VIBCH	intra-protein xl	aleitner_D1604_146.c.04849.04849.3_aleitner_D1604_146.c.04747.04747.3	441	62	379	1812.96	605.327	3	-4	0.26	0	25.9
VVSLAGPVVNKPR-NKFSVTR-a11-b2	db|PROT01|NQRA_VIBCH	db|PROT01|NQRA_VIBCH	intra-protein xl	aleitner_D1604_146.c.13370.13370.4_aleitner_D1604_146.c.13261.13261.4	271	344	73	2323.33	581.84	4	-3.6	0.16	0	25.84
LFDENHKPAIK-AQWVGKK-a7-b6	db|PROT03|NQRC_VIBCH	db|PROT03|NQRC_VIBCH	intra-protein xl	aleitner_D1604_145.c.08022.08022.5_aleitner_D1604_145.c.07928.07928.5	200	192	8	2264.22	453.852	5	-4.5	0.23	0.26	25.16
ELKLAIPDGESVPFR-YESKVDEPIIR-a3-b4	db|PROT06|NQRF_VIBCH	db|PROT06|NQRF_VIBCH	intra-protein xl	aleitner_D1604_144.c.17367.17367.4_aleitner_D1604_144.c.17320.17320.4	151	203	52	3155.67	789.925	4	-2.3	0.34	0	24.51
KLFDENHKPAIK-DGDKTSK-a1-b4	db|PROT03|NQRC_VIBCH	db|PROT03|NQRC_VIBCH	intra-protein xl	aleitner_D1604_145.c.03638.03638.4_aleitner_D1604_145.c.03550.03550.4	193	132	61	2326.21	582.56	4	-2.9	0.15	0	24.23
ECLDKIEKEG-KNPGVK-a8-b1	db|PROT01|NQRA_VIBCH	db|PROT01|NQRA_VIBCH	intra-protein xl	aleitner_D1604_146.c.05556.05556.3_aleitner_D1604_146.c.05485.05485.3	444	62	382	1999.02	667.349	3	-2.9	0.13	0	24.05
DAIKTQLVESGLWTAFR-KNPGVKFTSPVSGK-a4-b1	db|PROT01|NQRA_VIBCH	db|PROT01|NQRA_VIBCH	intra-protein xl	aleitner_D1604_145.c.24385.24385.4_aleitner_D1604_145.c.24663.24663.4	119	62	57	3516.89	880.23	4	-2.4	0.36	0	23.44
WECTVISNDNKATFIK-YADFDVPEKYR-a11-b9	db|PROT06|NQRF_VIBCH	db|PROT06|NQRF_VIBCH	intra-protein xl	aleitner_D1604_145.c.20236.20236.4_aleitner_D1604_145.c.20198.20198.4	143	187	44	3464.65	867.17	4	-3.2	0.14	0	23.02
GLDLPIAGTPSQVISDGKAIKK-VVSLAGPVVNKPR-a18-b11	db|PROT01|NQRA_VIBCH	db|PROT01|NQRA_VIBCH	intra-protein xl	aleitner_D1604_145.c.18838.18838.4_aleitner_D1604_145.c.19245.19245.4	24	271	247	3680.11	921.036	4	-3.4	0.29	0.75	22.72
SMVPIGNYEKVMPLDMEPTLLLR-KGTSLPR-a10-b1	db|PROT01|NQRA_VIBCH	db|PROT01|NQRA_VIBCH	intra-protein xl	aleitner_D1604_145.c.26907.26907.4_aleitner_D1604_145.c.26866.26866.4	382	194	188	3540.88	886.229	4	2.4	0.27	0	22.14
WECTVISNDNKATFIK-ELKLAIPDGESVPFR-a11-b3	db|PROT06|NQRF_VIBCH	db|PROT06|NQRF_VIBCH	intra-protein xl	aleitner_D1604_146.c.23178.23178.4_aleitner_D1604_146.c.23243.23243.4	143	151	8	3732.89	934.232	4	-3.4	0.28	0	22.14
GLDLPIAGTPSQVISDGKAIKK-VVSLAGPVVNKPR-a21-b11	db|PROT01|NQRA_VIBCH	db|PROT01|NQRA_VIBCH	intra-protein xl	aleitner_D1604_144.c.15597.15597.5_aleitner_D1604_144.c.15683.15683.5	27	271	244	3680.12	737.032	5	-1.2	0.11	0.86	21.77
ANVGVVYLVKDGDK-QIVELFNKSIEPR-a10-b8	db|PROT03|NQRC_VIBCH	db|PROT03|NQRC_VIBCH	intra-protein xl	aleitner_D1604_145.c.22784.22784.4_aleitner_D1604_145.c.22704.22704.4	128	69	59	3185.72	797.439	4	-3	0.18	0	21.74
IISGSVLSGTKATGPHAYLGR-VVSLAGPVVNKPR-a11-b11	db|PROT01|NQRA_VIBCH	db|PROT01|NQRA_VIBCH	intra-protein xl	aleitner_D1604_144.c.11638.11638.5_aleitner_D1604_144.c.11554.11554.5	308	271	37	3557	712.408	5	-2.8	0.17	0	21.16
KLFDENHKPAIKIVK-LTAEQDKAK-a12-b7	db|PROT03|NQRC_VIBCH	db|PROT03|NQRC_VIBCH	intra-protein xl	aleitner_D1604_145.c.05098.05098.4_aleitner_D1604_145.c.04995.04995.4	204	112	92	2919.64	730.916	4	-3	0.27	0	20.8
QSKILQVAGIEAK-QKENAALDK-a3-b2	db|PROT03|NQRC_VIBCH	db|PROT03|NQRC_VIBCH	intra-protein xl	aleitner_D1604_145.c.10900.10900.3_aleitner_D1604_145.c.10812.10812.3	48	38	10	2537.39	846.806	3	-4.7	0.11	0	20.71
SGGGDILPTELDHISKGEAR-YESKVDEPIIR-a16-b4	db|PROT06|NQRF_VIBCH	db|PROT06|NQRF_VIBCH	intra-protein xl	aleitner_D1604_144.c.13403.13403.5_aleitner_D1604_144.c.13288.13288.5	100	203	103	3536.79	708.366	5	-2.2	0.22	0	20.57
KLFDENHKPAIKIVK-LTAEQDKAK-a8-b7	db|PROT03|NQRC_VIBCH	db|PROT03|NQRC_VIBCH	intra-protein xl	aleitner_D1604_144.c.04393.04393.6_aleitner_D1604_144.c.04378.04378.6	200	112	88	2919.64	487.614	6	-2.6	0.28	0	20.3
LFDENHKPAIKIVK-AQWVGKK-a11-b6	db|PROT03|NQRC_VIBCH	db|PROT03|NQRC_VIBCH	intra-protein xl	aleitner_D1604_145.c.07840.07840.4_aleitner_D1604_145.c.07790.07790.4	204	192	12	2604.47	652.125	4	-3.6	0.11	0	20.22
KLFDENHKPAIK-LTAEQDKAK-a1-b7	db|PROT03|NQRC_VIBCH	db|PROT03|NQRC_VIBCH	intra-protein xl	aleitner_D1604_145.c.04331.04331.3_aleitner_D1604_145.c.04305.04305.3	193	112	81	2579.39	860.804	3	-2.3	0.19	0	20.06
IISGSVLSGTKATGPHAYLGR-ECLDKIEK-a11-b5	db|PROT01|NQRA_VIBCH	db|PROT01|NQRA_VIBCH	intra-protein xl	aleitner_D1604_144.c.09743.09743.4_aleitner_D1604_144.c.09657.09657.4	308	441	133	3255.71	814.936	4	-1.5	0.19	0	19.87
SFLGHLFKGQVYNMTTTTNGSDR-IISGSVLSGTKATGPHAYLGR-a8-b11	db|PROT01|NQRA_VIBCH	db|PROT01|NQRA_VIBCH	intra-protein xl	aleitner_D1604_144.c.16676.16676.5_aleitner_D1604_144.c.16642.16642.5	357	308	49	4795.43	960.094	5	-2.1	0.15	0	18.83
SMVPIGNYEKVMPLDMEPTLLLR-DKELFGWAMPGK-a10-b2	db|PROT01|NQRA_VIBCH	db|PROT01|NQRA_VIBCH	intra-protein xl	aleitner_D1604_144.c.30110.30110.4_aleitner_D1604_144.c.30122.30122.4	382	332	50	4161.11	1041.29	4	1.7	0.22	0	18.83
FTSPVSGKVVEINR-VVSLAGPVVNKPR-a8-b11	db|PROT01|NQRA_VIBCH	db|PROT01|NQRA_VIBCH	intra-protein xl	aleitner_D1604_145.c.16241.16241.4_aleitner_D1604_145.c.16228.16228.4	75	271	196	3004.7	752.182	4	-3.2	0.3	0	18.13

## Sheet: Experiment 1 +DQA
Id	Protein1	Protein2	XLType	Spectrum	AbsPos1	AbsPos2	deltaAA	Mr	Mz	z	Error_rel[ppm]	TIC	deltaS	ld-Score
SGGGDILPTELDHISKGEAR-MKYSDVPPGLR-a16-b2	db|PROT06|NQRF_VIBCH	db|PROT05|NQRE_VIBCH	inter-protein xl	aleitner_D1604_148.c.13855.13855.5_aleitner_D1604_148.c.13794.13794.5	100	165	65	3450.73	691.155	5	-3.3	0.43	0	32.46
GDWDKFNLFR-DGDKTSK-a5-b4	db|PROT06|NQRF_VIBCH	db|PROT03|NQRC_VIBCH	inter-protein xl	aleitner_D1604_150.c.18987.18987.4_aleitner_D1604_150.c.18913.18913.4	194	132	62	2184.05	547.019	4	-1.3	0.23	0	29.78
SHIFDQLKR-KNPGVK-a8-b1	db|PROT06|NQRF_VIBCH	db|PROT01|NQRA_VIBCH	inter-protein xl	aleitner_D1604_150.c.06033.06033.4_aleitner_D1604_150.c.05957.05957.4	297	62	235	1922.07	481.526	4	-1.3	0.28	0	29.58
YESKVDEPIIR-VGDEVKK-a4-b6	db|PROT06|NQRF_VIBCH	db|PROT01|NQRA_VIBCH	inter-protein xl	aleitner_D1604_149.c.08003.08003.4_aleitner_D1604_149.c.07857.07857.4	203	52	151	2259.2	565.807	4	-1.6	0.24	0	29.47
ELKLAIPDGESVPFR-VVSLAGPVVNKPR-a3-b11	db|PROT06|NQRF_VIBCH	db|PROT01|NQRA_VIBCH	inter-protein xl	aleitner_D1604_148.c.17784.17784.4_aleitner_D1604_148.c.17761.17761.4	151	271	120	3142.77	786.7	4	-2.7	0.36	0	28.59
VVSLAGPVVNKPR-GDWDKFNLFR-a11-b5	db|PROT01|NQRA_VIBCH	db|PROT06|NQRF_VIBCH	inter-protein xl	aleitner_D1604_149.c.24905.24905.4_aleitner_D1604_149.c.24797.24797.4	271	194	77	2769.49	693.381	4	-1	0.31	0	26.62
SGGGDILPTELDHISKGEAR-TFKPEQVEAKE-a16-b10	db|PROT06|NQRF_VIBCH	db|PROT04|NQRD_VIBCH	inter-protein xl	aleitner_D1604_149.c.15135.15135.4_aleitner_D1604_149.c.15089.15089.4	100	209	109	3493.75	874.446	4	-1.9	0.29	0	26.42
AQILFEDKK-SHIFDQLKR-a8-b8	db|PROT01|NQRA_VIBCH	db|PROT06|NQRF_VIBCH	inter-protein xl	aleitner_D1604_149.c.14133.14133.4_aleitner_D1604_149.c.13975.13975.4	61	297	236	2371.28	593.829	4	-2.1	0.44	0	23.43
AGGYIQIEAPAHHVKYADFDVPEK-KGLDLPIAGTPSQVISDGKAIK-a15-b1	db|PROT06|NQRF_VIBCH	db|PROT01|NQRA_VIBCH	inter-protein xl	aleitner_D1604_149.c.15510.15510.5_aleitner_D1604_149.c.16120.16120.5	178	6	172	4999.63	1000.93	5	-1.4	0.32	0	22.73
NPGVKFTSPVSGK-VGDEVKK-a5-b6	db|PROT01|NQRA_VIBCH	db|PROT01|NQRA_VIBCH	intra-protein xl	aleitner_D1604_149.c.06546.06546.3_aleitner_D1604_149.c.06469.06469.3	67	52	15	2228.2	743.741	3	-2.1	0.57	0	33.77
ILQVAGIEAKGSK-QIVELFNKSIEPR-a10-b8	db|PROT03|NQRC_VIBCH	db|PROT03|NQRC_VIBCH	intra-protein xl	aleitner_D1604_149.c.20469.20469.4_aleitner_D1604_149.c.20390.20390.4	58	69	11	3022.71	756.684	4	-0.1	0.25	0	32.92
DAIKTQLVESGLWTAFR-NPGVKFTSPVSGK-a4-b5	db|PROT01|NQRA_VIBCH	db|PROT01|NQRA_VIBCH	intra-protein xl	aleitner_D1604_149.c.28590.28590.3_aleitner_D1604_149.c.28553.28553.3	119	67	52	3388.8	1130.61	3	-0.6	0.51	0	32.86
KWECTVISNDNKATFIK-ELKLAIPDGESVPFR-a12-b3	db|PROT06|NQRF_VIBCH	db|PROT06|NQRF_VIBCH	intra-protein xl	aleitner_D1604_149.c.23071.23071.3_aleitner_D1604_149.c.23019.23019.3	143	151	8	3861.01	1288.01	3	2.3	0.43	0	32.34
WECTVISNDNKATFIK-ELKLAIPDGESVPFR-a11-b3	db|PROT06|NQRF_VIBCH	db|PROT06|NQRF_VIBCH	intra-protein xl	aleitner_D1604_150.c.22365.22365.3_aleitner_D1604_150.c.22317.22317.3	143	151	8	3732.9	1245.31	3	-2.1	0.44	0	32.29
EASESIKLTAEQDK-AKIQR-a7-b2	db|PROT03|NQRC_VIBCH	db|PROT03|NQRC_VIBCH	intra-protein xl	aleitner_D1604_150.c.07606.07606.3_aleitner_D1604_150.c.06311.06311.3	105	114	9	2300.22	767.748	3	-1.4	0.44	0	31.84
KNPGVKFTSPVSGK-VGDEVKK-a6-b6	db|PROT01|NQRA_VIBCH	db|PROT01|NQRA_VIBCH	intra-protein xl	aleitner_D1604_150.c.05249.05249.3_aleitner_D1604_150.c.05224.05224.3	67	52	15	2356.29	786.438	3	-3.7	0.22	0	31.81
SHIFDQLKR-LKSKR-a8-b2	db|PROT06|NQRF_VIBCH	db|PROT06|NQRF_VIBCH	intra-protein xl	aleitner_D1604_150.c.04347.04347.4_aleitner_D1604_150.c.04273.04273.4	297	300	3	1911.1	478.784	4	-0.9	0.61	0	31.63
LFDENHKPAIKIVK-LTAEQDKAK-a11-b7	db|PROT03|NQRC_VIBCH	db|PROT03|NQRC_VIBCH	intra-protein xl	aleitner_D1604_149.c.05847.05847.4_aleitner_D1604_149.c.05799.05799.4	204	112	92	2791.54	698.893	4	-2	0.19	0	31.59
YADFDVPEKYR-GDWDKFNLFR-a9-b5	db|PROT06|NQRF_VIBCH	db|PROT06|NQRF_VIBCH	intra-protein xl	aleitner_D1604_149.c.27271.27271.4_aleitner_D1604_149.c.27189.27189.4	187	194	7	2836.35	710.094	4	-1.2	0.31	0	31.29
LFDENHKPAIK-LTAEQDKAK-a7-b7	db|PROT03|NQRC_VIBCH	db|PROT03|NQRC_VIBCH	intra-protein xl	aleitner_D1604_150.c.06008.06008.3_aleitner_D1604_150.c.05922.05922.3	200	112	88	2451.3	818.106	3	-2.1	0.33	0	30.95
IISGSVLSGTKATGPHAYLGR-NKFSVTR-a11-b2	db|PROT01|NQRA_VIBCH	db|PROT01|NQRA_VIBCH	intra-protein xl	aleitner_D1604_149.c.13012.13012.5_aleitner_D1604_149.c.12932.12932.5	308	344	36	3072.67	615.541	5	-1.6	0.27	0	30.92
DAIKTQLVESGLWTAFR-KNPGVKFTSPVSGK-a4-b6	db|PROT01|NQRA_VIBCH	db|PROT01|NQRA_VIBCH	intra-protein xl	aleitner_D1604_150.c.22749.22749.3_aleitner_D1604_150.c.22685.22685.3	119	67	52	3516.9	1173.31	3	0.1	0.47	0	30.9
FTSPVSGKVVEINR-VGDEVKK-a8-b6	db|PROT01|NQRA_VIBCH	db|PROT01|NQRA_VIBCH	intra-protein xl	aleitner_D1604_149.c.10810.10810.4_aleitner_D1604_149.c.10378.10378.4	75	52	23	2443.32	611.839	4	-3.6	0.31	0	30.19
GLDLPIAGTPSQVISDGKAIK-VVSLAGPVVNKPR-a18-b11	db|PROT01|NQRA_VIBCH	db|PROT01|NQRA_VIBCH	intra-protein xl	aleitner_D1604_149.c.22249.22249.4_aleitner_D1604_149.c.22217.22217.4	24	271	247	3552.02	889.013	4	-1.9	0.39	0	30.09
ELKLAIPDGESVPFR-SHIFDQLKR-a3-b8	db|PROT06|NQRF_VIBCH	db|PROT06|NQRF_VIBCH	intra-protein xl	aleitner_D1604_149.c.20415.20415.4_aleitner_D1604_149.c.20251.20251.4	151	297	146	2950.59	738.655	4	-1.2	0.57	0	29.95
WECTVISNDNKATFIK-YADFDVPEKYR-a11-b9	db|PROT06|NQRF_VIBCH	db|PROT06|NQRF_VIBCH	intra-protein xl	aleitner_D1604_148.c.16928.16928.3_aleitner_D1604_148.c.16816.16816.3	143	187	44	3464.66	1155.89	3	-1.4	0.44	0	29.73
KLFDENHKPAIK-LTAEQDKAK-a8-b7	db|PROT03|NQRC_VIBCH	db|PROT03|NQRC_VIBCH	intra-protein xl	aleitner_D1604_149.c.05046.05046.3_aleitner_D1604_149.c.05135.05135.3	200	112	88	2579.39	860.804	3	-3.3	0.24	0.58	29.44
YESKVDEPIIR-SHIFDQLKR-a4-b8	db|PROT06|NQRF_VIBCH	db|PROT06|NQRF_VIBCH	intra-protein xl	aleitner_D1604_149.c.13390.13390.4_aleitner_D1604_149.c.13283.13283.4	203	297	94	2628.39	658.105	4	-1.3	0.32	0	28.72
IISGSVLSGTKATGPHAYLGR-DKELFGWAMPGK-a11-b2	db|PROT01|NQRA_VIBCH	db|PROT01|NQRA_VIBCH	intra-protein xl	aleitner_D1604_149.c.22687.22687.5_aleitner_D1604_149.c.22594.22594.5	308	332	24	3599.88	720.983	5	-1.7	0.3	0	28.51
GLDLPIAGTPSQVISDGKAIKK-VVSLAGPVVNKPR-a18-b11	db|PROT01|NQRA_VIBCH	db|PROT01|NQRA_VIBCH	intra-protein xl	aleitner_D1604_148.c.14367.14367.5_aleitner_D1604_148.c.15551.15551.5	24	271	247	3680.11	737.031	5	-2.9	0.19	0.61	28.43
LFDENHKPAIK-AQWVGKK-a7-b6	db|PROT03|NQRC_VIBCH	db|PROT03|NQRC_VIBCH	intra-protein xl	aleitner_D1604_149.c.08482.08482.5_aleitner_D1604_149.c.08348.08348.5	200	192	8	2264.22	453.852	5	-4.3	0.25	0.49	28.39
KGTSLPR-NKFSVTR-a1-b2	db|PROT01|NQRA_VIBCH	db|PROT01|NQRA_VIBCH	intra-protein xl	aleitner_D1604_150.c.06249.06249.4_aleitner_D1604_150.c.06197.06197.4	194	344	150	1745.98	437.502	4	-1.5	0.26	0	28.01
KMSYWYGAR-SHIFDQLKR-a1-b8	db|PROT06|NQRF_VIBCH	db|PROT06|NQRF_VIBCH	intra-protein xl	aleitner_D1604_149.c.14273.14273.4_aleitner_D1604_149.c.14186.14186.4	304	297	7	2441.23	611.315	4	-1.9	0.3	0.27	27.82
KLFDENHKPAIKIVK-LTAEQDKAK-a12-b7	db|PROT03|NQRC_VIBCH	db|PROT03|NQRC_VIBCH	intra-protein xl	aleitner_D1604_148.c.04615.04615.4_aleitner_D1604_148.c.04576.04576.4	204	112	92	2919.63	730.916	4	-3.5	0.34	0	27.78
AGGYIQIEAPAHHVKYADFDVPEK-YESKVDEPIIR-a15-b4	db|PROT06|NQRF_VIBCH	db|PROT06|NQRF_VIBCH	intra-protein xl	aleitner_D1604_149.c.15710.15710.6_aleitner_D1604_149.c.15693.15693.6	178	203	25	4140.08	691.021	6	-1.6	0.29	0	27.37
LFDENHKPAIKIVK-LTAEQDKAK-a7-b7	db|PROT03|NQRC_VIBCH	db|PROT03|NQRC_VIBCH	intra-protein xl	aleitner_D1604_149.c.05898.05898.6_aleitner_D1604_149.c.05880.05880.6	200	112	88	2791.54	466.264	6	-3.8	0.42	0	27.29
AAKEASESIK-ENAALDKQSK-a3-b7	db|PROT03|NQRC_VIBCH	db|PROT03|NQRC_VIBCH	intra-protein xl	aleitner_D1604_149.c.03827.03827.4_aleitner_D1604_149.c.03755.03755.4	98	45	53	2273.17	569.3	4	-3	0.35	0	27.13
SFLGHLFKGQVYNMTTTTNGSDR-KGTSLPR-a8-b1	db|PROT01|NQRA_VIBCH	db|PROT01|NQRA_VIBCH	intra-protein xl	aleitner_D1604_149.c.17380.17380.4_aleitner_D1604_149.c.17364.17364.4	357	194	163	3468.74	868.192	4	-2.2	0.34	0	27.12
AGDKCTISGPFGEFFAK-KWECTVISNDNK-a4-b1	db|PROT06|NQRF_VIBCH	db|PROT06|NQRF_VIBCH	intra-protein xl	aleitner_D1604_149.c.22409.22409.3_aleitner_D1604_149.c.22317.22317.3	257	132	125	3461.62	1154.88	3	-1	0.33	0	26.6
VVSLAGPVVNKPR-NKFSVTR-a11-b2	db|PROT01|NQRA_VIBCH	db|PROT01|NQRA_VIBCH	intra-protein xl	aleitner_D1604_150.c.12684.12684.4_aleitner_D1604_150.c.12595.12595.4	271	344	73	2323.34	581.842	4	-0.9	0.38	0	26.58
KWECTVISNDNKATFIK-YADFDVPEKYR-a12-b9	db|PROT06|NQRF_VIBCH	db|PROT06|NQRF_VIBCH	intra-protein xl	aleitner_D1604_148.c.14584.14584.5_aleitner_D1604_148.c.14544.14544.5	143	187	44	3592.74	719.556	5	-3.6	0.26	0	26.02
ENAALDKQSK-AQWVGKK-a7-b6	db|PROT03|NQRC_VIBCH	db|PROT03|NQRC_VIBCH	intra-protein xl	aleitner_D1604_150.c.05660.05660.3_aleitner_D1604_150.c.05591.05591.3	45	192	147	2056.09	686.372	3	-1.8	0.23	0	25.82
KAIEQGVAPEVTDEALEASIEQHFWQPVYR-KIAFAVAK-a1-b1	sp|A5F1Z0|MAO1_VIBC3	sp|A5F1Z0|MAO1_VIBC3	intra-protein xl	aleitner_D1604_148.c.22268.22268.5_aleitner_D1604_148.c.22221.22221.5	526	518	8	4424.29	885.866	5	-3.7	0.26	0	25.03		contaminant
ECLDKIEKEG-AQILFEDKK-a8-b8	db|PROT01|NQRA_VIBCH	db|PROT01|NQRA_VIBCH	intra-protein xl	aleitner_D1604_150.c.12680.12680.4_aleitner_D1604_150.c.12565.12565.4	444	61	383	2448.24	613.069	4	-1.2	0.22	0	24.86
NPGVKFTSPVSGK-AQILFEDKK-a5-b8	db|PROT01|NQRA_VIBCH	db|PROT01|NQRA_VIBCH	intra-protein xl	aleitner_D1604_149.c.13659.13659.4_aleitner_D1604_149.c.13615.13615.4	67	61	6	2545.37	637.351	4	-3.1	0.23	0	24.53
KNPGVKFTSPVSGK-VGDEVKK-a1-b6	db|PROT01|NQRA_VIBCH	db|PROT01|NQRA_VIBCH	intra-protein xl	aleitner_D1604_149.c.04933.04933.3_aleitner_D1604_149.c.04836.04836.3	62	52	10	2356.29	786.438	3	-3.5	0.17	0	24.42
SMVPIGNYEKVMPLDMEPTLLLR-KGTSLPR-a10-b1	db|PROT01|NQRA_VIBCH	db|PROT01|NQRA_VIBCH	intra-protein xl	aleitner_D1604_148.c.22449.22449.4_aleitner_D1604_148.c.22384.22384.4	382	194	188	3540.86	886.223	4	-4.2	0.32	0	23.91
SFLGHLFKGQVYNMTTTTNGSDR-IISGSVLSGTKATGPHAYLGR-a8-b11	db|PROT01|NQRA_VIBCH	db|PROT01|NQRA_VIBCH	intra-protein xl	aleitner_D1604_148.c.17017.17017.4_aleitner_D1604_148.c.17096.17096.4	357	308	49	4795.43	1199.87	4	-1.6	0.19	0	22.68
ECLDKIEK-KNPGVK-a5-b1	db|PROT01|NQRA_VIBCH	db|PROT01|NQRA_VIBCH	intra-protein xl	aleitner_D1604_150.c.04377.04377.4_aleitner_D1604_150.c.04355.04355.4	441	62	379	1812.96	454.248	4	-3.2	0.26	0	22.63
KLFDENHKPAIK-DGDKTSK-a1-b4	db|PROT03|NQRC_VIBCH	db|PROT03|NQRC_VIBCH	intra-protein xl	aleitner_D1604_149.c.03774.03774.4_aleitner_D1604_149.c.03719.03719.4	193	132	61	2326.21	582.559	4	-4.8	0.16	0	22.57
SGGGDILPTELDHISKGEAR-YESKVDEPIIR-a16-b4	db|PROT06|NQRF_VIBCH	db|PROT06|NQRF_VIBCH	intra-protein xl	aleitner_D1604_148.c.13740.13740.5_aleitner_D1604_148.c.13667.13667.5	100	203	103	3536.79	708.366	5	-2.8	0.25	0	22.52
IISGSVLSGTKATGPHAYLGR-VVSLAGPVVNKPR-a11-b11	db|PROT01|NQRA_VIBCH	db|PROT01|NQRA_VIBCH	intra-protein xl	aleitner_D1604_148.c.12160.12160.4_aleitner_D1604_148.c.12078.12078.4	308	271	37	3557	890.257	4	-3.3	0.32	0	20.93
ANVGVVYLVKDGDK-QIVELFNKSIEPR-a10-b8	db|PROT03|NQRC_VIBCH	db|PROT03|NQRC_VIBCH	intra-protein xl	aleitner_D1604_149.c.23080.23080.4_aleitner_D1604_149.c.22973.22973.4	128	69	59	3185.72	797.439	4	-3.1	0.13	0	20.92
GLDLPIAGTPSQVISDGKAIKK-VVSLAGPVVNKPR-a21-b11	db|PROT01|NQRA_VIBCH	db|PROT01|NQRA_VIBCH	intra-protein xl	aleitner_D1604_149.c.17902.17902.5_aleitner_D1604_149.c.19283.19283.5	27	271	244	3680.13	737.034	5	1.4	0.14	0	19.9
ELKLAIPDGESVPFR-YESKVDEPIIR-a3-b4	db|PROT06|NQRF_VIBCH	db|PROT06|NQRF_VIBCH	intra-protein xl	aleitner_D1604_148.c.17676.17676.4_aleitner_D1604_148.c.17641.17641.4	151	203	52	3155.66	789.924	4	-3.4	0.26	0	19.89
QSKILQVAGIEAK-QKENAALDK-a3-b2	db|PROT03|NQRC_VIBCH	db|PROT03|NQRC_VIBCH	intra-protein xl	aleitner_D1604_149.c.11292.11292.4_aleitner_D1604_149.c.11228.11228.4	48	38	10	2537.4	635.357	4	-3.4	0.14	0	19.29
DAIKTQLVESGLWTAFR-VVSLAGPVVNKPR-a4-b11	db|PROT01|NQRA_VIBCH	db|PROT01|NQRA_VIBCH	intra-protein xl	aleitner_D1604_148.c.24487.24487.4_aleitner_D1604_148.c.24466.24466.4	119	271	152	3406.89	852.73	4	-2.2	0.22	0	19.07
KLFDENHKPAIK-LTAEQDKAK-a1-b7	db|PROT03|NQRC_VIBCH	db|PROT03|NQRC_VIBCH	intra-protein xl	aleitner_D1604_150.c.04782.04782.5_aleitner_D1604_150.c.04728.04728.5	193	112	81	2579.39	516.886	5	-2.1	0.1	0	18.78

## Sheet: Experiment 2 -DQA
Id	Protein1	Protein2	XLType	Spectrum	AbsPos1	AbsPos2	deltaAA	Mr	Mz	z	Error_rel[ppm]	TIC	deltaS	ld-Score
AQILFEDKK-SHIFDQLKR-a8-b8	db|PROT01|NQRA_VIBCH	db|PROT06|NQRF_VIBCH	inter-protein xl	aleitner_D1606_016.c.13750.13750.5_aleitner_D1606_016.c.13581.13581.5	61	297	236	2371.28	475.264	5	-2.9	0.18	0.69	28.03
DSVDLKR-NKFSVTR-a6-b2	db|PROT02|NQRB_VIBCH	db|PROT01|NQRA_VIBCH	inter-protein xl	aleitner_D1606_017.c.09847.09847.4_aleitner_D1606_017.c.09746.09746.4	54	344	290	1819.97	456.001	4	-3.3	0.3	0	27.09
ELKLAIPDGESVPFR-KNPGVK-a3-b1	db|PROT06|NQRF_VIBCH	db|PROT01|NQRA_VIBCH	inter-protein xl	aleitner_D1606_016.c.15047.15047.4_aleitner_D1606_016.c.14940.14940.4	151	62	89	2449.35	613.345	4	-4.5	0.23	0	22.71
SGGGDILPTELDHISKGEAR-MKYSDVPPGLR-a16-b2	db|PROT06|NQRF_VIBCH	db|PROT05|NQRE_VIBCH	inter-protein xl	aleitner_D1606_016.c.16719.16719.5_aleitner_D1606_016.c.16770.16770.5	100	165	65	3450.73	691.155	5	-3.4	0.21	0	21.97
FTSPVSGKVVEINR-VGDEVKK-a8-b6	db|PROT01|NQRA_VIBCH	db|PROT01|NQRA_VIBCH	intra-protein xl	aleitner_D1606_017.c.11329.11329.4_aleitner_D1606_017.c.11276.11276.4	75	52	23	2443.32	611.838	4	-4.6	0.33	0	33.5
LFDENHKPAIKIVK-LTAEQDKAK-a11-b7	db|PROT03|NQRC_VIBCH	db|PROT03|NQRC_VIBCH	intra-protein xl	aleitner_D1606_016.c.05904.05904.4_aleitner_D1606_016.c.05852.05852.4	204	112	92	2791.54	698.893	4	-3.2	0.35	0	33.11
EASESIKLTAEQDK-AKIQR-a7-b2	db|PROT03|NQRC_VIBCH	db|PROT03|NQRC_VIBCH	intra-protein xl	aleitner_D1606_017.c.08031.08031.3_aleitner_D1606_017.c.06892.06892.3	105	114	9	2300.22	767.746	3	-3.2	0.37	0	32.81
LFDENHKPAIK-LTAEQDKAK-a7-b7	db|PROT03|NQRC_VIBCH	db|PROT03|NQRC_VIBCH	intra-protein xl	aleitner_D1606_016.c.05948.05948.3_aleitner_D1606_016.c.05939.05939.3	200	112	88	2451.3	818.106	3	-2.4	0.25	0	32.69
ILQVAGIEAKGSK-QIVELFNKSIEPR-a10-b8	db|PROT03|NQRC_VIBCH	db|PROT03|NQRC_VIBCH	intra-protein xl	aleitner_D1606_016.c.19962.19962.4_aleitner_D1606_016.c.19908.19908.4	58	69	11	3022.7	756.682	4	-3.9	0.23	0	31.43
KWECTVISNDNKATFIK-YADFDVPEKYR-a12-b9	db|PROT06|NQRF_VIBCH	db|PROT06|NQRF_VIBCH	intra-protein xl	aleitner_D1606_016.c.17803.17803.3_aleitner_D1606_016.c.17638.17638.3	143	187	44	3592.74	1198.59	3	-3.3	0.28	0	29.45
AGGYIQIEAPAHHVKYADFDVPEK-YESKVDEPIIR-a15-b4	db|PROT06|NQRF_VIBCH	db|PROT06|NQRF_VIBCH	intra-protein xl	aleitner_D1606_015.c.10171.10171.4_aleitner_D1606_015.c.10315.10315.4	178	203	25	4140.07	1036.03	4	-2.9	0.37	0	29.39
YADFDVPEKYR-GDWDKFNLFR-a9-b5	db|PROT06|NQRF_VIBCH	db|PROT06|NQRF_VIBCH	intra-protein xl	aleitner_D1606_016.c.26538.26538.4_aleitner_D1606_016.c.26467.26467.4	187	194	7	2836.34	710.092	4	-4.2	0.42	0	29.23
IISGSVLSGTKATGPHAYLGR-NKFSVTR-a11-b2	db|PROT01|NQRA_VIBCH	db|PROT01|NQRA_VIBCH	intra-protein xl	aleitner_D1606_016.c.12667.12667.5_aleitner_D1606_016.c.12578.12578.5	308	344	36	3072.66	615.54	5	-3.3	0.22	0.65	29.2
SHIFDQLKR-LKSKR-a8-b2	db|PROT06|NQRF_VIBCH	db|PROT06|NQRF_VIBCH	intra-protein xl	aleitner_D1606_016.c.04410.04410.4_aleitner_D1606_016.c.04371.04371.4	297	300	3	1911.1	478.783	4	-2.4	0.42	0	28.19
AGDKCTISGPFGEFFAK-KWECTVISNDNK-a4-b1	db|PROT06|NQRF_VIBCH	db|PROT06|NQRF_VIBCH	intra-protein xl	aleitner_D1606_016.c.21927.21927.3_aleitner_D1606_016.c.21897.21897.3	257	132	125	3461.62	1154.88	3	-3.3	0.22	0	28.14
DAIKTQLVESGLWTAFR-KNPGVKFTSPVSGK-a4-b6	db|PROT01|NQRA_VIBCH	db|PROT01|NQRA_VIBCH	intra-protein xl	aleitner_D1606_015.c.16862.16862.5_aleitner_D1606_015.c.16780.16780.5	119	67	52	3516.89	704.385	5	-2.8	0.25	0	28.09
ELKLAIPDGESVPFR-SHIFDQLKR-a3-b8	db|PROT06|NQRF_VIBCH	db|PROT06|NQRF_VIBCH	intra-protein xl	aleitner_D1606_016.c.19812.19812.5_aleitner_D1606_016.c.19754.19754.5	151	297	146	2950.58	591.124	5	-4.1	0.26	0.45	27.09
ECLDKIEKEG-AQILFEDKK-a8-b8	db|PROT01|NQRA_VIBCH	db|PROT01|NQRA_VIBCH	intra-protein xl	aleitner_D1606_017.c.13211.13211.4_aleitner_D1606_017.c.13121.13121.4	444	61	383	2448.24	613.067	4	-3	0.21	0	26.91
VVSLAGPVVNKPR-KGTSLPR-a11-b1	db|PROT01|NQRA_VIBCH	db|PROT01|NQRA_VIBCH	intra-protein xl	aleitner_D1606_016.c.09224.09224.4_aleitner_D1606_016.c.09167.09167.4	271	194	77	2230.31	558.584	4	-4.3	0.34	0	26.71
SMVPIGNYEKVMPLDMEPTLLLR-KGTSLPR-a10-b1	db|PROT01|NQRA_VIBCH	db|PROT01|NQRA_VIBCH	intra-protein xl	aleitner_D1606_015.c.18686.18686.4_aleitner_D1606_015.c.18654.18654.4	382	194	188	3540.87	886.225	4	-2.3	0.29	0	26.7
KMSYWYGAR-SHIFDQLKR-a1-b8	db|PROT06|NQRF_VIBCH	db|PROT06|NQRF_VIBCH	intra-protein xl	aleitner_D1606_016.c.13892.13892.4_aleitner_D1606_016.c.13824.13824.4	304	297	7	2441.22	611.313	4	-3.6	0.22	0.29	26.69
NPGVKFTSPVSGK-AQILFEDKK-a5-b8	db|PROT01|NQRA_VIBCH	db|PROT01|NQRA_VIBCH	intra-protein xl	aleitner_D1606_016.c.13275.13275.3_aleitner_D1606_016.c.13223.13223.3	67	61	6	2545.37	849.465	3	-3.3	0.23	0	26.64
YESKVDEPIIR-SHIFDQLKR-a4-b8	db|PROT06|NQRF_VIBCH	db|PROT06|NQRF_VIBCH	intra-protein xl	aleitner_D1606_016.c.13001.13001.4_aleitner_D1606_016.c.12908.12908.4	203	297	94	2628.38	658.104	4	-3.1	0.29	0	26.54
KWECTVISNDNKATFIK-ELKLAIPDGESVPFR-a12-b3	db|PROT06|NQRF_VIBCH	db|PROT06|NQRF_VIBCH	intra-protein xl	aleitner_D1606_015.c.14451.14451.5_aleitner_D1606_015.c.14378.14378.5	143	151	8	3861	773.208	5	-0.9	0.28	0.65	26.33
AAKEASESIK-ENAALDKQSK-a3-b7	db|PROT03|NQRC_VIBCH	db|PROT03|NQRC_VIBCH	intra-protein xl	aleitner_D1606_017.c.04748.04748.3_aleitner_D1606_017.c.04688.04688.3	98	45	53	2273.17	758.73	3	-3.5	0.33	0	26.26
KNPGVKFTSPVSGK-VGDEVKK-a6-b6	db|PROT01|NQRA_VIBCH	db|PROT01|NQRA_VIBCH	intra-protein xl	aleitner_D1606_017.c.05797.05797.3_aleitner_D1606_017.c.05750.05750.3	67	52	15	2356.3	786.44	3	-1.3	0.13	0	25.89
DAIKTQLVESGLWTAFR-NPGVKFTSPVSGK-a4-b5	db|PROT01|NQRA_VIBCH	db|PROT01|NQRA_VIBCH	intra-protein xl	aleitner_D1606_016.c.27768.27768.4_aleitner_D1606_016.c.27688.27688.4	119	67	52	3388.79	848.206	4	-2.6	0.34	0	25.89
WECTVISNDNKATFIK-ELKLAIPDGESVPFR-a11-b3	db|PROT06|NQRF_VIBCH	db|PROT06|NQRF_VIBCH	intra-protein xl	aleitner_D1606_015.c.16430.16430.4_aleitner_D1606_015.c.16648.16648.4	143	151	8	3732.9	934.233	4	-1.4	0.34	0	25.62
KLFDENHKPAIK-DGDKTSK-a1-b4	db|PROT03|NQRC_VIBCH	db|PROT03|NQRC_VIBCH	intra-protein xl	aleitner_D1606_016.c.04134.04134.4_aleitner_D1606_016.c.04089.04089.4	193	132	61	2326.21	582.56	4	-3.1	0.16	0	25.49
GLDLPIAGTPSQVISDGKAIK-VVSLAGPVVNKPR-a18-b11	db|PROT01|NQRA_VIBCH	db|PROT01|NQRA_VIBCH	intra-protein xl	aleitner_D1606_016.c.21751.21751.4_aleitner_D1606_016.c.22099.22099.4	24	271	247	3552.02	889.012	4	-3.1	0.18	0	25.36
ECLDKIEKEG-KNPGVK-a8-b1	db|PROT01|NQRA_VIBCH	db|PROT01|NQRA_VIBCH	intra-protein xl	aleitner_D1606_017.c.05644.05644.4_aleitner_D1606_017.c.05600.05600.4	444	62	382	1999.02	500.763	4	-3.7	0.11	0	24.68
KLFDENHKPAIK-LTAEQDKAK-a8-b7	db|PROT03|NQRC_VIBCH	db|PROT03|NQRC_VIBCH	intra-protein xl	aleitner_D1606_016.c.04991.04991.4_aleitner_D1606_016.c.04950.04950.4	200	112	88	2579.39	645.855	4	-3.2	0.24	0	24.2
IISGSVLSGTKATGPHAYLGR-KGTSLPR-a11-b1	db|PROT01|NQRA_VIBCH	db|PROT01|NQRA_VIBCH	intra-protein xl	aleitner_D1606_016.c.10137.10137.4_aleitner_D1606_016.c.10070.10070.4	308	194	114	2979.64	745.917	4	-4.5	0.1	0	23.81
YESKVDEPIIR-GDWDKFNLFR-a4-b5	db|PROT06|NQRF_VIBCH	db|PROT06|NQRF_VIBCH	intra-protein xl	aleitner_D1606_016.c.24150.24150.4_aleitner_D1606_016.c.24080.24080.4	203	194	9	2782.39	696.605	4	-3.3	0.19	0	23.59
ANVGVVYLVKDGDK-QIVELFNKSIEPR-a10-b8	db|PROT03|NQRC_VIBCH	db|PROT03|NQRC_VIBCH	intra-protein xl	aleitner_D1606_015.c.15721.15721.4_aleitner_D1606_015.c.15558.15558.4	128	69	59	3185.72	797.438	4	-4.2	0.23	0	23.55
LFDENHKPAIK-AQWVGKK-a7-b6	db|PROT03|NQRC_VIBCH	db|PROT03|NQRC_VIBCH	intra-protein xl	aleitner_D1606_016.c.08272.08272.5_aleitner_D1606_016.c.08175.08175.5	200	192	8	2264.22	453.852	5	-4.2	0.27	0.37	23.5
DKELFGWAMPGK-NKFSVTR-a2-b2	db|PROT01|NQRA_VIBCH	db|PROT01|NQRA_VIBCH	intra-protein xl	aleitner_D1606_016.c.22033.22033.4_aleitner_D1606_016.c.21912.21912.4	332	344	12	2366.2	592.558	4	-4	0.24	0.56	22.94
ELKLAIPDGESVPFR-YESKVDEPIIR-a3-b4	db|PROT06|NQRF_VIBCH	db|PROT06|NQRF_VIBCH	intra-protein xl	aleitner_D1606_016.c.21137.21137.4_aleitner_D1606_016.c.21085.21085.4	151	203	52	3155.67	789.924	4	-3.2	0.31	0	21.97
GLDLPIAGTPSQVISDGKAIKK-VVSLAGPVVNKPR-a18-b11	db|PROT01|NQRA_VIBCH	db|PROT01|NQRA_VIBCH	intra-protein xl	aleitner_D1606_015.c.13452.13452.4_aleitner_D1606_015.c.13191.13191.4	24	271	247	3680.11	921.037	4	-2.3	0.2	0.73	21.43
KVALLGEEYVGMRPTMHVR-FTSPVSGKVVEINR-a1-b8	db|PROT01|NQRA_VIBCH	db|PROT01|NQRA_VIBCH	intra-protein xl	aleitner_D1606_015.c.11401.11401.5_aleitner_D1606_015.c.11142.11142.5	28	75	47	3855.05	772.017	5	-2.3	0.22	0	20.89
WECTVISNDNKATFIK-YADFDVPEKYR-a11-b9	db|PROT06|NQRF_VIBCH	db|PROT06|NQRF_VIBCH	intra-protein xl	aleitner_D1606_015.c.13775.13775.4_aleitner_D1606_015.c.13753.13753.4	143	187	44	3464.66	867.172	4	-1.1	0.13	0	20.86
KLFDENHKPAIKIVK-LTAEQDKAK-a8-b7	db|PROT03|NQRC_VIBCH	db|PROT03|NQRC_VIBCH	intra-protein xl	aleitner_D1606_015.c.04373.04373.5_aleitner_D1606_015.c.04346.04346.5	200	112	88	2919.64	584.935	5	-1.7	0.1	0	20.26
KLFDENHKPAIK-LTAEQDKAK-a1-b7	db|PROT03|NQRC_VIBCH	db|PROT03|NQRC_VIBCH	intra-protein xl	aleitner_D1606_016.c.04619.04619.4_aleitner_D1606_016.c.04645.04645.4	193	112	81	2579.39	645.854	4	-4.3	0.07	0	19.77
ECLDKIEKEG-KGTSLPR-a8-b1	db|PROT01|NQRA_VIBCH	db|PROT01|NQRA_VIBCH	intra-protein xl	aleitner_D1606_017.c.07809.07809.3_aleitner_D1606_017.c.07722.07722.3	444	194	250	2115.08	706.035	3	-3.4	0.11	0	19.65
SFLGHLFKGQVYNMTTTTNGSDR-SMVPIGNYEKVMPLDMEPTLLLR-a8-b10	db|PROT01|NQRA_VIBCH	db|PROT01|NQRA_VIBCH	intra-protein xl	aleitner_D1606_015.c.22558.22558.4_aleitner_D1606_015.c.22557.22557.4	357	382	25	5356.65	1340.17	4	-1.8	0.2	0	18.93
IISGSVLSGTKATGPHAYLGR-VVSLAGPVVNKPR-a11-b11	db|PROT01|NQRA_VIBCH	db|PROT01|NQRA_VIBCH	intra-protein xl	aleitner_D1606_015.c.09850.09850.5_aleitner_D1606_015.c.09825.09825.5	308	271	37	3557	712.408	5	-2.3	0.13	0	18.04

## Sheet: Experiment 2 +DQA
Id	Protein1	Protein2	XLType	Spectrum	AbsPos1	AbsPos2	deltaAA	Mr	Mz	z	Error_rel[ppm]	TIC	deltaS	ld-Score
SGGGDILPTELDHISKGEAR-MKYSDVPPGLR-a16-b2	db|PROT06|NQRF_VIBCH	db|PROT05|NQRE_VIBCH	inter-protein xl	aleitner_D1606_020.c.15750.15750.5_aleitner_D1606_020.c.15694.15694.5	100	165	65	3450.73	691.154	5	-3.8	0.29	0	29.17
SHIFDQLKR-KNPGVK-a8-b1	db|PROT06|NQRF_VIBCH	db|PROT01|NQRA_VIBCH	inter-protein xl	aleitner_D1606_021.c.06213.06213.4_aleitner_D1606_021.c.06166.06166.4	297	62	235	1922.07	481.525	4	-3	0.28	0	29.06
EASESIKLTAEQDK-AKIQR-a7-b2	db|PROT03|NQRC_VIBCH	db|PROT03|NQRC_VIBCH	intra-protein xl	aleitner_D1606_021.c.08242.08242.3_aleitner_D1606_021.c.08528.08528.3	105	114	9	2300.22	767.748	3	-0.9	0.35	0	32.88
SHIFDQLKR-LKSKR-a8-b2	db|PROT06|NQRF_VIBCH	db|PROT06|NQRF_VIBCH	intra-protein xl	aleitner_D1606_019.c.03682.03682.4_aleitner_D1606_019.c.03653.03653.4	297	300	3	1911.1	478.783	4	-3.3	0.41	0	32.46
KNPGVKFTSPVSGK-VGDEVKK-a6-b6	db|PROT01|NQRA_VIBCH	db|PROT01|NQRA_VIBCH	intra-protein xl	aleitner_D1606_021.c.05478.05478.3_aleitner_D1606_021.c.05470.05470.3	67	52	15	2356.3	786.441	3	-0.6	0.23	0	30.94
NPGVKFTSPVSGK-VGDEVKK-a5-b6	db|PROT01|NQRA_VIBCH	db|PROT01|NQRA_VIBCH	intra-protein xl	aleitner_D1606_020.c.06198.06198.3_aleitner_D1606_020.c.06101.06101.3	67	52	15	2228.2	743.741	3	-2.7	0.23	0	29.34
KGTSLPR-IEKEG-a1-b3	db|PROT01|NQRA_VIBCH	db|PROT01|NQRA_VIBCH	intra-protein xl	aleitner_D1606_021.c.05210.05210.3_aleitner_D1606_021.c.05131.05131.3	194	444	250	1469.81	490.943	3	-2.5	0.38	0	29.33
FTSPVSGKVVEINR-VGDEVKK-a8-b6	db|PROT01|NQRA_VIBCH	db|PROT01|NQRA_VIBCH	intra-protein xl	aleitner_D1606_020.c.09467.09467.3_aleitner_D1606_020.c.09698.09698.3	75	52	23	2443.33	815.451	3	-1.4	0.2	0	29.19
KGTSLPR-NKFSVTR-a1-b2	db|PROT01|NQRA_VIBCH	db|PROT01|NQRA_VIBCH	intra-protein xl	aleitner_D1606_021.c.06479.06479.4_aleitner_D1606_021.c.06447.06447.4	194	344	150	1745.97	437.501	4	-3.3	0.32	0	28.66
QIVELFNKSIEPR-DGDKTSK-a8-b4	db|PROT03|NQRC_VIBCH	db|PROT03|NQRC_VIBCH	intra-protein xl	aleitner_D1606_021.c.13547.13547.4_aleitner_D1606_021.c.13454.13454.4	69	132	63	2459.28	615.828	4	-4.7	0.28	0.68	28.65
KLFDENHKPAIK-LTAEQDKAK-a8-b7	db|PROT03|NQRC_VIBCH	db|PROT03|NQRC_VIBCH	intra-protein xl	aleitner_D1606_021.c.05263.05263.4_aleitner_D1606_021.c.05243.05243.4	200	112	88	2579.39	645.855	4	-2.5	0.39	0	28.41
AAKEASESIK-ENAALDKQSK-a3-b7	db|PROT03|NQRC_VIBCH	db|PROT03|NQRC_VIBCH	intra-protein xl	aleitner_D1606_021.c.04537.04537.3_aleitner_D1606_021.c.04472.04472.3	98	45	53	2273.17	758.732	3	-1.1	0.2	0	28.39
GLDLPIAGTPSQVISDGKAIK-VVSLAGPVVNKPR-a18-b11	db|PROT01|NQRA_VIBCH	db|PROT01|NQRA_VIBCH	intra-protein xl	aleitner_D1606_020.c.19341.19341.4_aleitner_D1606_020.c.20590.20590.4	24	271	247	3552.02	889.014	4	-1.3	0.26	0	28.3
IISGSVLSGTKATGPHAYLGR-NKFSVTR-a11-b2	db|PROT01|NQRA_VIBCH	db|PROT01|NQRA_VIBCH	intra-protein xl	aleitner_D1606_019.c.09337.09337.5_aleitner_D1606_019.c.09182.09182.5	308	344	36	3072.66	615.54	5	-3.6	0.24	0	28.07
VVSLAGPVVNKPR-VGDEVKK-a11-b6	db|PROT01|NQRA_VIBCH	db|PROT01|NQRA_VIBCH	intra-protein xl	aleitner_D1606_020.c.08001.08001.4_aleitner_D1606_020.c.07964.07964.4	271	52	219	2246.29	562.581	4	-3.3	0.18	0	27.75
DKELFGWAMPGK-NKFSVTR-a2-b2	db|PROT01|NQRA_VIBCH	db|PROT01|NQRA_VIBCH	intra-protein xl	aleitner_D1606_020.c.20831.20831.4_aleitner_D1606_020.c.20732.20732.4	332	344	12	2366.2	592.558	4	-4.1	0.51	0.41	27.75
DAIKTQLVESGLWTAFR-NPGVKFTSPVSGK-a4-b5	db|PROT01|NQRA_VIBCH	db|PROT01|NQRA_VIBCH	intra-protein xl	aleitner_D1606_019.c.21798.21798.4_aleitner_D1606_019.c.21690.21690.4	119	67	52	3388.79	848.206	4	-3.5	0.38	0	27.62
VVSLAGPVVNKPR-NKFSVTR-a11-b2	db|PROT01|NQRA_VIBCH	db|PROT01|NQRA_VIBCH	intra-protein xl	aleitner_D1606_020.c.11489.11489.4_aleitner_D1606_020.c.11380.11380.4	271	344	73	2323.33	581.84	4	-3.3	0.29	0	27.49
LFDENHKPAIK-LTAEQDKAK-a7-b7	db|PROT03|NQRC_VIBCH	db|PROT03|NQRC_VIBCH	intra-protein xl	aleitner_D1606_021.c.06262.06262.5_aleitner_D1606_021.c.06201.06201.5	200	112	88	2451.29	491.266	5	-3.9	0.14	0	27.14
YESKVDEPIIR-GDWDKFNLFR-a4-b5	db|PROT06|NQRF_VIBCH	db|PROT06|NQRF_VIBCH	intra-protein xl	aleitner_D1606_020.c.23011.23011.4_aleitner_D1606_020.c.22917.22917.4	203	194	9	2782.39	696.606	4	-1.9	0.27	0	26.98
LFDENHKPAIK-AQWVGKK-a7-b6	db|PROT03|NQRC_VIBCH	db|PROT03|NQRC_VIBCH	intra-protein xl	aleitner_D1606_020.c.07685.07685.5_aleitner_D1606_020.c.07641.07641.5	200	192	8	2264.22	453.853	5	-3.3	0.15	0.52	26.82
DAIKTQLVESGLWTAFR-KNPGVKFTSPVSGK-a4-b6	db|PROT01|NQRA_VIBCH	db|PROT01|NQRA_VIBCH	intra-protein xl	aleitner_D1606_020.c.23122.23122.5_aleitner_D1606_020.c.22983.22983.5	119	67	52	3516.89	704.386	5	-2.3	0.28	0	26.66
ILQVAGIEAKGSK-QIVELFNKSIEPR-a10-b8	db|PROT03|NQRC_VIBCH	db|PROT03|NQRC_VIBCH	intra-protein xl	aleitner_D1606_021.c.18209.18209.3_aleitner_D1606_021.c.18141.18141.3	58	69	11	3022.7	1008.58	3	-1.6	0.14	0	26.47
GLDLPIAGTPSQVISDGKAIKK-VVSLAGPVVNKPR-a21-b11	db|PROT01|NQRA_VIBCH	db|PROT01|NQRA_VIBCH	intra-protein xl	aleitner_D1606_020.c.16485.16485.4_aleitner_D1606_020.c.18008.18008.4	27	271	244	3680.12	921.037	4	-2.1	0.22	0	25.87
LFDENHKPAIKIVK-LTAEQDKAK-a11-b7	db|PROT03|NQRC_VIBCH	db|PROT03|NQRC_VIBCH	intra-protein xl	aleitner_D1606_020.c.05542.05542.4_aleitner_D1606_020.c.05487.05487.4	204	112	92	2791.54	698.892	4	-3.6	0.14	0	25.41
WECTVISNDNKATFIK-ELKLAIPDGESVPFR-a11-b3	db|PROT06|NQRF_VIBCH	db|PROT06|NQRF_VIBCH	intra-protein xl	aleitner_D1606_019.c.18194.18194.4_aleitner_D1606_019.c.18138.18138.4	143	151	8	3732.9	934.232	4	-2.6	0.32	0	25.1
YADFDVPEKYR-GDWDKFNLFR-a9-b5	db|PROT06|NQRF_VIBCH	db|PROT06|NQRF_VIBCH	intra-protein xl	aleitner_D1606_020.c.25540.25540.4_aleitner_D1606_020.c.25225.25225.4	187	194	7	2836.34	710.092	4	-4	0.19	0	24.9
AGGYIQIEAPAHHVKYADFDVPEK-YESKVDEPIIR-a15-b4	db|PROT06|NQRF_VIBCH	db|PROT06|NQRF_VIBCH	intra-protein xl	aleitner_D1606_020.c.14389.14389.6_aleitner_D1606_020.c.14300.14300.6	178	203	25	4140.08	691.021	6	-1.8	0.19	0	24.78
IISGSVLSGTKATGPHAYLGR-DKELFGWAMPGK-a11-b2	db|PROT01|NQRA_VIBCH	db|PROT01|NQRA_VIBCH	intra-protein xl	aleitner_D1606_020.c.20991.20991.5_aleitner_D1606_020.c.20935.20935.5	308	332	24	3599.87	720.983	5	-2	0.29	0	24.05
ELKLAIPDGESVPFR-SHIFDQLKR-a3-b8	db|PROT06|NQRF_VIBCH	db|PROT06|NQRF_VIBCH	intra-protein xl	aleitner_D1606_020.c.18760.18760.4_aleitner_D1606_020.c.18583.18583.4	151	297	146	2950.58	738.654	4	-2.5	0.25	0.82	23.42
IISGSVLSGTKATGPHAYLGR-ECLDKIEK-a11-b5	db|PROT01|NQRA_VIBCH	db|PROT01|NQRA_VIBCH	intra-protein xl	aleitner_D1606_019.c.09015.09015.5_aleitner_D1606_019.c.08990.08990.5	308	441	133	3255.7	652.149	5	-3.9	0.12	0	23.27
YESKVDEPIIR-SHIFDQLKR-a4-b8	db|PROT06|NQRF_VIBCH	db|PROT06|NQRF_VIBCH	intra-protein xl	aleitner_D1606_020.c.12187.12187.4_aleitner_D1606_020.c.12067.12067.4	203	297	94	2628.38	658.104	4	-3.2	0.21	0	23
GLDLPIAGTPSQVISDGKAIKK-VVSLAGPVVNKPR-a18-b11	db|PROT01|NQRA_VIBCH	db|PROT01|NQRA_VIBCH	intra-protein xl	aleitner_D1606_019.c.14494.14494.4_aleitner_D1606_019.c.14039.14039.4	24	271	247	3680.12	921.037	4	-1.5	0.25	0.7	23
KWECTVISNDNKATFIK-ELKLAIPDGESVPFR-a12-b3	db|PROT06|NQRF_VIBCH	db|PROT06|NQRF_VIBCH	intra-protein xl	aleitner_D1606_020.c.19931.19931.5_aleitner_D1606_020.c.19848.19848.5	143	151	8	3860.99	773.206	5	-2.4	0.31	0	22.95
KMSYWYGAR-SHIFDQLKR-a1-b8	db|PROT06|NQRF_VIBCH	db|PROT06|NQRF_VIBCH	intra-protein xl	aleitner_D1606_020.c.13043.13043.4_aleitner_D1606_020.c.12974.12974.4	304	297	7	2441.22	611.314	4	-3	0.22	0	22.77
LFDENHKPAIKIVK-LTAEQDKAK-a7-b7	db|PROT03|NQRC_VIBCH	db|PROT03|NQRC_VIBCH	intra-protein xl	aleitner_D1606_019.c.04770.04770.6_aleitner_D1606_019.c.04732.04732.6	200	112	88	2791.54	466.264	6	-4	0.27	0	22.74
KWECTVISNDNKATFIK-YADFDVPEKYR-a12-b9	db|PROT06|NQRF_VIBCH	db|PROT06|NQRF_VIBCH	intra-protein xl	aleitner_D1606_020.c.16710.16710.5_aleitner_D1606_020.c.16620.16620.5	143	187	44	3592.74	719.557	5	-2.9	0.16	0	22.24
DAIKTQLVESGLWTAFR-KNPGVKFTSPVSGK-a4-b1	db|PROT01|NQRA_VIBCH	db|PROT01|NQRA_VIBCH	intra-protein xl	aleitner_D1606_019.c.18651.18651.4_aleitner_D1606_019.c.18585.18585.4	119	62	57	3516.89	880.231	4	-1.9	0.22	0	21.97
KVALLGEEYVGMRPTMHVR-FTSPVSGKVVEINR-a1-b8	db|PROT01|NQRA_VIBCH	db|PROT01|NQRA_VIBCH	intra-protein xl	aleitner_D1606_019.c.12338.12338.6_aleitner_D1606_019.c.12180.12180.6	28	75	47	3855.05	643.516	6	-1.1	0.28	0	21.89
ECLDKIEKEG-AQILFEDKK-a8-b8	db|PROT01|NQRA_VIBCH	db|PROT01|NQRA_VIBCH	intra-protein xl	aleitner_D1606_020.c.11407.11407.4_aleitner_D1606_020.c.11359.11359.4	444	61	383	2448.24	613.068	4	-1.9	0.18	0	21.71
QSKILQVAGIEAK-QKENAALDK-a3-b2	db|PROT03|NQRC_VIBCH	db|PROT03|NQRC_VIBCH	intra-protein xl	aleitner_D1606_020.c.10312.10312.4_aleitner_D1606_020.c.10265.10265.4	48	38	10	2537.4	635.357	4	-3.3	0.15	0	21.53
RANVGVVYLVKDGDK-QIVELFNKSIEPR-a11-b8	db|PROT03|NQRC_VIBCH	db|PROT03|NQRC_VIBCH	intra-protein xl	aleitner_D1606_020.c.18316.18316.4_aleitner_D1606_020.c.18173.18173.4	128	69	59	3341.83	836.465	4	-2.1	0.13	0	21.2
SMVPIGNYEKVMPLDMEPTLLLR-VVSLAGPVVNKPR-a10-b11	db|PROT01|NQRA_VIBCH	db|PROT01|NQRA_VIBCH	intra-protein xl	aleitner_D1606_019.c.23019.23019.4_aleitner_D1606_019.c.22900.22900.4	382	271	111	4118.22	1030.56	4	-2.7	0.17	0	20.95
ANVGVVYLVKDGDK-QIVELFNKSIEPR-a10-b8	db|PROT03|NQRC_VIBCH	db|PROT03|NQRC_VIBCH	intra-protein xl	aleitner_D1606_020.c.21390.21390.4_aleitner_D1606_020.c.21286.21286.4	128	69	59	3185.72	797.438	4	-3.6	0.1	0	20.7
DAIKTQLVESGLWTAFR-VVSLAGPVVNKPR-a4-b11	db|PROT01|NQRA_VIBCH	db|PROT01|NQRA_VIBCH	intra-protein xl	aleitner_D1606_019.c.22714.22714.4_aleitner_D1606_019.c.22652.22652.4	119	271	152	3406.89	852.729	4	-3.9	0.16	0	20.64
WECTVISNDNKATFIK-YADFDVPEKYR-a11-b9	db|PROT06|NQRF_VIBCH	db|PROT06|NQRF_VIBCH	intra-protein xl	aleitner_D1606_019.c.15137.15137.4_aleitner_D1606_019.c.15076.15076.4	143	187	44	3464.65	867.171	4	-2.2	0.16	0	20.54
NPGVKFTSPVSGK-AQILFEDKK-a5-b8	db|PROT01|NQRA_VIBCH	db|PROT01|NQRA_VIBCH	intra-protein xl	aleitner_D1606_020.c.12487.12487.3_aleitner_D1606_020.c.12383.12383.3	67	61	6	2545.37	849.464	3	-3.7	0.11	0	19.29
IISGSVLSGTKATGPHAYLGR-VVSLAGPVVNKPR-a11-b11	db|PROT01|NQRA_VIBCH	db|PROT01|NQRA_VIBCH	intra-protein xl	aleitner_D1606_019.c.10722.10722.4_aleitner_D1606_019.c.10662.10662.4	308	271	37	3557	890.258	4	-2.2	0.37	0	19.23
KLFDENHKPAIK-LTAEQDKAK-a1-b7	db|PROT03|NQRC_VIBCH	db|PROT03|NQRC_VIBCH	intra-protein xl	aleitner_D1606_020.c.04450.04450.5_aleitner_D1606_020.c.04454.04454.5	193	112	81	2579.39	516.885	5	-3	0.16	0	19.03
SFLGHLFKGQVYNMTTTTNGSDR-SMVPIGNYEKVMPLDMEPTLLLR-a8-b10	db|PROT01|NQRA_VIBCH	db|PROT01|NQRA_VIBCH	intra-protein xl	aleitner_D1606_019.c.25325.25325.4_aleitner_D1606_019.c.25331.25331.4	357	382	25	5356.65	1340.17	4	-2.3	0.22	0	18.69
SGGGDILPTELDHISKGEAR-YESKVDEPIIR-a16-b4	db|PROT06|NQRF_VIBCH	db|PROT06|NQRF_VIBCH	intra-protein xl	aleitner_D1606_019.c.12289.12289.4_aleitner_D1606_019.c.12114.12114.4	100	203	103	3536.79	885.206	4	-2.4	0.12	0	18.03

## Sheet: Legend
Description of the column headers
Id	Assigned peptides and cross-linking sites within the peptide sequences. The longer peptide is designated as (a)lpha, the shorter as (b)eta.
Protein1	SwissProt/UniProt accession number and identifier of the protein 1 (containing peptide desginated as alpha).
Protein2	SwissProt/UniProt accession number and identifier of the protein 2 (containing peptide desginated as beta).
XLType	Intra- or inter-protein, sometimes also ambiguous.
Spectrum	References the actual MS/MS spectra that were used for the assignment.
AbsPos1	Position in the protein sequence of protein 1.
AbsPos2	Position in the protein sequence of protein 2.
deltaAA	Distance in the primary sequence (makes only sense for intra-proteins cross-links).
Mr	Molecular mass calculated from experimental m/z and z (neutral mass).
Mz	Experimentally observed mass-to-charge ratio of the precursor ion in Da.
z	Experimentally observed precursor charge.
Error [ppm]	Deviation between experimental and theoretical mass in ppm.
TIC	Fraction of the total ion current covered by assigned fragment ions.
delta score	Relative score for the top hit in relation to the second best hit for this spectrum, calculated as Id-score of 2nd best hit divided by Id-score of best hit. "0" means no second best hit exists.
Id-score	Identification score as assigned by xQuest. The higher, the better.
X	in the amino acid sequence denotes an oxidized Met residue
