# Supplementary material for: Conformational coupling of redox-driven Na+-translocation in Vibrio cholerae NADH:quinone oxidoreductase
Source: Nat Struct Mol Biol. 2023 Sep 14;30(11):1686–94. doi: 10.1038/s41594-023-01099-0 (PMC10643135; doi:10.1038/s41594-023-01099-0)
Supplement: Supplementary file 7 — Source Data Supplementary Figs. 2–5. [file 41594_2023_1099_MOESM7_ESM.xlsx]

## Sheet: Supplementary Fig. 2 a
Supplementary Figure 2. HERFD-XAS Fe K-edge and EPR spectra of Na+-NQR wildtype and Na+‑NQR variants (above)
a, HERFD-XAS Fe K-edge of Na+-NQR variants NqrD-C29A and NqrF-C70A, either lacking the cluster NqrD-E or the cluster in NqrF, respectively.
NqrD-C29A			NqrF-C70A
Energy (eV)	Intensity (normalized)		Energy (eV)	Intensity (normalized)
7099.14	0.00334582		7099.16	0.00194387
7099.14	0.0025622		7099.16	0.00224164
7099.18	0.00396169		7099.2	0.00266483
7099.27	0.00129438		7099.29	0.00284685
7099.36	0.00353752		7099.38	0.00315018
7099.46	0.00266826		7099.48	0.00290954
7099.56	0.00148457		7099.57	0.00254684
7099.66	0.00138719		7099.67	0.00327205
7099.76	0.00187143		7099.77	0.00369266
7099.86	0.00157819		7099.87	0.00308748
7099.95	0.00168663		7099.97	0.00260486
7100.05	0.00178355		7100.07	0.00260187
7100.15	0.00236313		7100.17	0.00259777
7100.25	0.00177837		7100.27	0.00259706
7100.35	0.000889503		7100.37	0.00266077
7100.46	0.00168129		7100.47	0.00278522
7100.56	0.00167892		7100.57	0.00278492
7100.66	0.00157383		7100.68	0.00272108
7100.76	0.00157535		7100.78	0.00308175
7100.86	0.00138555		7100.88	0.00308343
7100.97	0.00235314		7100.98	0.00229865
7101.06	0.00216791		7101.08	0.00175287
7101.16	0.00138682		7101.18	0.00193314
7101.26	0.00176873		7101.28	0.00283868
7101.36	0.00119064		7101.38	0.00356348
7101.45	0.000882526		7101.47	0.00295955
7101.56	0.00177052		7101.57	0.00199303
7101.66	0.00137654		7101.68	0.00187467
7101.76	0.00156908		7101.78	0.00211674
7101.86	0.00197678		7101.88	0.00277544
7101.96	0.00138281		7101.98	0.00361664
7102.06	0.00166521		7102.08	0.00331697
7102.16	0.00176831		7102.19	0.00319631
7102.27	0.0017733		7102.29	0.00355765
7102.38	0.00255718		7102.4	0.00307628
7102.48	0.00167586		7102.5	0.00253222
7102.59	0.0010787		7102.61	0.00265236
7102.69	0.0016795		7102.71	0.00295411
7102.8	0.00147802		7102.81	0.00295352
7102.9	0.00129075		7102.92	0.00283212
7103.01	0.00147189		7103.02	0.00265117
7103.11	0.00128436		7103.12	0.00259298
7103.2	0.0012863		7103.22	0.00241596
7103.3	0.00178349		7103.32	0.00231091
7103.4	0.00080469		7103.42	0.00269916
7103.5	0.00111099		7103.52	0.00325793
7103.6	0.00171571		7103.62	0.00355026
7103.7	0.00148873		7103.72	0.00298178
7103.8	0.00187753		7103.82	0.0028444
7103.9	0.00247234		7103.92	0.00374541
7103.99	0.00127794		7104.01	0.00374367
7104.1	0.00148591		7104.11	0.00295709
7104.2	0.00156333		7104.22	0.00313765
7104.3	0.00108496		7104.32	0.00350021
7104.41	0.00186741		7104.42	0.00331655
7104.51	0.00136967		7104.52	0.00331543
7104.61	0.0015781		7104.62	0.00301589
7104.71	0.00127953		7104.72	0.00265162
7104.81	0.00196633		7104.82	0.00258819
7104.91	0.00157847		7104.93	0.00259105
7105.01	0.00128378		7105.02	0.00265307
7105.1	0.0014768		7105.12	0.00259067
7105.2	0.00177081		7105.22	0.00246967
7105.3	0.00108148		7105.31	0.0024101
7105.39	0.00187149		7105.41	0.00228883
7105.49	0.00137456		7105.51	0.00264834
7105.59	0.00186694		7105.61	0.00361124
7105.69	0.000880779		7105.71	0.00379306
7105.79	0.00127816		7105.81	0.00349303
7105.89	0.00167551		7105.91	0.00313194
7105.99	0.000989331		7106	0.00258926
7106.09	0.00148597		7106.1	0.00246707
7106.19	0.00197383		7106.2	0.00288843
7106.29	0.00187574		7106.31	0.00337205
7106.4	0.00147915		7106.41	0.00288975
7106.5	0.00147537		7106.52	0.00246433
7106.6	0.00138229		7106.62	0.00258362
7106.7	0.00137321		7106.72	0.0022273
7106.81	0.00197071		7106.82	0.00241025
7106.91	0.00237315		7106.93	0.00313035
7107.01	0.00207344		7107.03	0.00312923
7107.11	0.00118479		7107.13	0.00282595
7107.21	0.00128668		7107.22	0.00282494
7107.31	0.00246198		7107.32	0.00324713
7107.41	0.00157174		7107.42	0.00342657
7107.51	0.00168405		7107.52	0.00306424
7107.61	0.000887764		7107.63	0.0031222
7107.71	0.00188716		7107.73	0.00342368
7107.81	0.00149156		7107.83	0.00306749
7107.92	0.00216961		7107.93	0.00264811
7108.02	0.00159162		7108.03	0.00306942
7108.12	0.00206987		7108.14	0.00361075
7108.23	0.00197619		7108.24	0.00408976
7108.33	0.00129098		7108.35	0.00432755
7108.44	0.00128467		7108.46	0.00360548
7108.54	0.00188405		7108.56	0.00270616
7108.65	0.00168806		7108.66	0.0025255
7108.75	0.00198086		7108.77	0.00252373
7108.85	0.0019792		7108.87	0.00270537
7108.96	0.00197376		7108.97	0.00330728
7109.05	0.00119397		7109.07	0.00360734
7109.15	0.00188808		7109.16	0.0037271
7109.24	0.00179014		7109.26	0.00402758
7109.34	0.00247875		7109.36	0.00426926
7109.44	0.00296528		7109.46	0.00432645
7109.54	0.0019789		7109.56	0.004201
7109.64	0.0028696		7109.66	0.00420218
7109.74	0.00307962		7109.76	0.00510741
7109.84	0.00464161		7109.85	0.00595053
7109.93	0.00425503		7109.95	0.00607255
7110.03	0.00515379		7110.04	0.00649423
7110.13	0.00623259		7110.15	0.00745124
7110.23	0.00863325		7110.25	0.00930713
7110.34	0.00942115		7110.35	0.0119527
7110.44	0.0135508		7110.45	0.0150216
7110.54	0.0157185		7110.55	0.0180774
7110.64	0.0204943		7110.65	0.0212474
7110.74	0.0224037		7110.75	0.0244294
7110.84	0.0289328		7110.85	0.0274981
7110.94	0.0374346		7110.95	0.033505
7111.04	0.0447791		7111.05	0.0409526
7111.13	0.0514016		7111.15	0.0477978
7111.23	0.0586136		7111.24	0.0586591
7111.32	0.0693617		7111.33	0.0740288
7111.42	0.0892961		7111.43	0.0865694
7111.52	0.0947328		7111.53	0.0948406
7111.62	0.112002		7111.63	0.104694
7111.72	0.114635		7111.73	0.11503
7111.82	0.12722		7111.83	0.123989
7111.91	0.146147		7111.93	0.135055
7112.01	0.154561		7112.02	0.146346
7112.12	0.164033		7112.13	0.154653
7112.22	0.174479		7112.23	0.16438
7112.32	0.182409		7112.34	0.180401
7112.43	0.188081		7112.44	0.196635
7112.53	0.192494		7112.54	0.206004
7112.63	0.191221		7112.65	0.209605
7112.73	0.172975		7112.75	0.203805
7112.84	0.16476		7112.85	0.189551
7112.94	0.150462		7112.95	0.169698
7113.04	0.131486		7113.05	0.147714
7113.14	0.111527		7113.15	0.128199
7113.23	0.0925893		7113.25	0.108632
7113.33	0.0784633		7113.35	0.094212
7113.43	0.0703782		7113.45	0.084609
7113.54	0.0597558		7113.55	0.0732093
7113.64	0.0541304		7113.66	0.0626335
7113.74	0.0503528		7113.75	0.0569729
7113.84	0.0457442		7113.85	0.0557204
7113.94	0.0445684		7113.95	0.0543008
7114.04	0.0417081		7114.05	0.0514206
7114.15	0.0451902		7114.16	0.0478194
7114.25	0.0407645		7114.27	0.0447024
7114.36	0.0400026		7114.37	0.0423026
7114.46	0.041327		7114.47	0.040255
7114.56	0.039288		7114.57	0.0412642
7114.66	0.0423473		7114.68	0.0429467
7114.76	0.0405193		7114.78	0.0449453
7114.86	0.046223		7114.88	0.0469437
7114.96	0.0502947		7114.98	0.0473031
7115.06	0.055279		7115.07	0.0488479
7115.15	0.0569154		7115.17	0.0511896
7115.25	0.0635577		7115.26	0.0560688
7115.34	0.0690823		7115.36	0.0594389
7115.44	0.0746726		7115.46	0.0610689
7115.54	0.0803543		7115.56	0.0676248
7115.64	0.087238		7115.65	0.0716463
7115.74	0.0912136		7115.75	0.0734472
7115.83	0.103285		7115.85	0.081861
7115.93	0.104889		7115.94	0.0917279
7116.03	0.113095		7116.04	0.100481
7116.13	0.12433		7116.15	0.108506
7116.24	0.132363		7116.25	0.115651
7116.34	0.132972		7116.35	0.127358
7116.44	0.1522		7116.45	0.140545
7116.54	0.160196		7116.55	0.153262
7116.64	0.172508		7116.65	0.166855
7116.74	0.179258		7116.75	0.17998
7116.84	0.195892		7116.85	0.190605
7116.94	0.209159		7116.95	0.202968
7117.03	0.219554		7117.05	0.224186
7117.13	0.232456		7117.14	0.24456
7117.22	0.250217		7117.24	0.262395
7117.32	0.256719		7117.33	0.27775
7117.42	0.277325		7117.44	0.28672
7117.52	0.297883		7117.54	0.303417
7117.62	0.302702		7117.64	0.323198
7117.72	0.317744		7117.73	0.331546
7117.82	0.342069		7117.83	0.339219
7117.92	0.366405		7117.93	0.354526
7118.02	0.369467		7118.04	0.376362
7118.13	0.398573		7118.14	0.40302
7118.23	0.404304		7118.25	0.417578
7118.33	0.43332		7118.35	0.422886
7118.44	0.441448		7118.45	0.444424
7118.54	0.461864		7118.56	0.468542
7118.65	0.475409		7118.66	0.481687
7118.75	0.498358		7118.77	0.4906
7118.85	0.527339		7118.87	0.499602
7118.95	0.522968		7118.97	0.520156
7119.05	0.543524		7119.06	0.54143
7119.15	0.553024		7119.16	0.547031
7119.25	0.573109		7119.26	0.542264
7119.35	0.58894		7119.36	0.545083
7119.45	0.599732		7119.47	0.560829
7119.55	0.608559		7119.56	0.575798
7119.65	0.604121		7119.66	0.579962
7119.75	0.631749		7119.76	0.582873
7119.85	0.633001		7119.86	0.593071
7119.95	0.628885		7119.96	0.60221
7120.05	0.649552		7120.06	0.609465
7120.16	0.659367		7120.17	0.619201
7120.26	0.68402		7120.27	0.633472
7120.36	0.685912		7120.37	0.644051
7120.46	0.684607		7120.48	0.642827
7120.56	0.685198		7120.57	0.637713
7120.66	0.696214		7120.68	0.643897
7120.76	0.697595		7120.78	0.663287
7120.86	0.694382		7120.87	0.675516
7120.95	0.705484		7120.97	0.675888
7121.05	0.721303		7121.06	0.68132
7121.14	0.743133		7121.15	0.689901
7121.24	0.732415		7121.25	0.698105
7121.34	0.722514		7121.35	0.706761
7121.44	0.738221		7121.44	0.712973
7121.53	0.755347		7121.54	0.721851
7121.63	0.71896		7121.64	0.733051
7121.73	0.758228		7121.74	0.737993
7121.82	0.742551		7121.84	0.737322
7121.92	0.747283		7121.93	0.743334
7122.02	0.76191		7122.04	0.753847
7122.13	0.764813		7122.14	0.763535
7122.23	0.766123		7122.24	0.770101
7122.33	0.780686		7122.34	0.770376
7122.43	0.776764		7122.44	0.774408
7122.53	0.781824		7122.54	0.78459
7122.63	0.803439		7122.64	0.794244
7122.73	0.803162		7122.74	0.805276
7122.83	0.801616		7122.84	0.805228
7122.93	0.813089		7122.94	0.793065
7123.02	0.803616		7123.03	0.79894
7123.12	0.820949		7123.13	0.81996
7123.21	0.854273		7123.23	0.832001
7123.31	0.845931		7123.33	0.827272
7123.41	0.849894		7123.43	0.822729
7123.52	0.85973		7123.53	0.835523
7123.61	0.877011		7123.63	0.848411
7123.71	0.872198		7123.73	0.855397
7123.81	0.866457		7123.82	0.866425
7123.92	0.883596		7123.93	0.872701
7124.02	0.898423		7124.03	0.868075
7124.13	0.897973		7124.14	0.864857
7124.23	0.904344		7124.25	0.869339
7124.33	0.904645		7124.35	0.872011
7124.44	0.927518		7124.45	0.881593
7124.54	0.930032		7124.56	0.899573
7124.64	0.924687		7124.66	0.902076
7124.75	0.927049		7124.76	0.901336
7124.85	0.926248		7124.86	0.910709
7124.94	0.94649		7124.96	0.917653
7125.04	0.951352		7125.05	0.916947
7125.14	0.949714		7125.15	0.919639
7125.24	0.95413		7125.25	0.923641
7125.34	0.936825		7125.35	0.911795
7125.44	0.943738		7125.45	0.901834
7125.54	0.949886		7125.55	0.916078
7125.64	0.943864		7125.65	0.934905
7125.73	0.968824		7125.75	0.93342
7125.83	0.955252		7125.85	0.931784
7125.93	0.956439		7125.95	0.943451
7126.04	0.976353		7126.05	0.949348
7126.14	0.968512		7126.16	0.94906
7126.24	0.969292		7126.26	0.952013
7126.34	0.962154		7126.35	0.956889
7126.44	0.97109		7126.45	0.961217
7126.54	0.982483		7126.55	0.968433
7126.64	0.97838		7126.66	0.980679
7126.74	0.970818		7126.75	0.980461
7126.84	0.979053		7126.85	0.974045
7126.93	0.976802		7126.95	0.987679
7127.02	0.970673		7127.04	1.0006
7127.12	0.977417		7127.13	0.994735
7127.22	0.982462		7127.23	0.989622
7127.32	0.991028		7127.33	1.00527
7127.42	0.993017		7127.43	1.0243
7127.52	0.984214		7127.53	1.01967
7127.61	1.0018		7127.63	1.01165
7127.71	0.991191		7127.72	1.01551
7127.81	0.989703		7127.82	1.01647
7127.91	0.980954		7127.92	1.01686
7128.01	1.0161		7128.02	1.01399
7128.11	0.998591		7128.13	1.02149
7128.22	1.01312		7128.23	1.043
7128.32	1.01488		7128.33	1.04078
7128.42	1.00436		7128.43	1.0318
7128.52	1.02119		7128.53	1.0262
7128.62	1.00742		7128.64	1.02011
7128.72	1.00614		7128.73	1.03086
7128.82	1.00907		7128.83	1.04344
7128.92	1.0032		7128.93	1.04983
7129.01	0.999475		7129.03	1.05225
7129.11	1.00427		7129.12	1.04649
7129.21	1.02025		7129.22	1.03816
7129.31	1.00553		7129.32	1.04266
7129.41	1.02514		7129.43	1.04534
7129.51	1.02133		7129.53	1.03743
7129.61	1.01227		7129.63	1.04439
7129.71	1.01154		7129.73	1.05132
7129.81	1.0265		7129.83	1.04834
7129.92	1.01185		7129.93	1.04069
7130.02	1.03438		7130.04	1.02483
7130.13	1.01418		7130.14	1.01837
7130.23	1.04574		7130.24	1.03096
7130.34	1.02994		7130.35	1.04153
7130.44	1.02884		7130.45	1.0402
7130.54	1.02215		7130.56	1.0435
7130.65	1.03115		7130.66	1.03601
7130.74	1.03066		7130.76	1.02834
7130.84	1.02166		7130.85	1.04283
7130.94	1.02254		7130.95	1.04681
7131.03	1.01298		7131.05	1.03943
7131.13	1.03274		7131.14	1.04104
7131.23	1.02104		7131.24	1.04598
7131.33	1.021		7131.34	1.03494
7131.43	1.02237		7131.44	1.01885
7131.53	1.02158		7131.54	1.03654
7131.62	1.0249		7131.64	1.05531
7131.72	1.02891		7131.74	1.03903
7131.82	1.01397		7131.83	1.01449
7131.92	1.02179		7131.94	1.01015
7132.02	1.03139		7132.04	1.02138
7132.12	1.0204		7132.14	1.02164
7132.23	1.02004		7132.24	1.01832
7132.32	1.02093		7132.34	1.02707
7132.43	1.05157		7132.44	1.03082
7132.52	1.00912		7132.53	1.02496
7132.63	1.02426		7132.64	1.02907
7132.73	1.04317		7132.73	1.03542
7132.82	1.01184		7132.83	1.03267
7132.92	1.03083		7132.93	1.02914
7133.01	1.02106		7133.02	1.02493
7133.11	1.03066		7133.12	1.02486
7133.2	1.02559		7133.22	1.02791
7133.3	1.03263		7133.31	1.02474
7133.4	1.04121		7133.41	1.02509
7133.5	1.03974		7133.51	1.02759
7133.6	1.02629		7133.6	1.02736
7133.69	1.03992		7133.7	1.04354
7133.79	1.04231		7133.8	1.05597
7133.89	1.04196		7133.9	1.03842
7134	1.04439		7134.01	1.02244
7134.1	1.0328		7134.11	1.02646
7134.2	1.04706		7134.21	1.03533
7134.3	1.03039		7134.32	1.03683
7134.4	1.03733		7134.42	1.03666
7134.51	1.03344		7134.52	1.03997
7134.61	1.04893		7134.62	1.03273
7134.71	1.02604		7134.73	1.02943
7134.81	1.03155		7134.82	1.03934
7134.91	1.04639		7134.92	1.03733
7135.01	1.05324		7135.02	1.03903
7135.1	1.02798		7135.12	1.05826
7135.2	1.05226		7135.22	1.06232
7135.31	1.04345		7135.32	1.04232
7135.41	1.03232		7135.43	1.03205
7135.51	1.05655		7135.53	1.04567
7135.61	1.03871		7135.62	1.05227
7135.71	1.06039		7135.72	1.04536
7135.81	1.04007		7135.83	1.05392
7135.92	1.03565		7135.93	1.06123
7136.02	1.0422		7136.04	1.05697
7136.13	1.04797		7136.14	1.06549
7136.23	1.04268		7136.24	1.06454
7136.33	1.03658		7136.35	1.04985
7136.43	1.07085		7136.45	1.04862
7136.54	1.05688		7136.55	1.06193
7136.64	1.05292		7136.65	1.06451
7136.74	1.05639		7136.75	1.05661
7136.83	1.04297		7136.85	1.06363
7136.93	1.04501		7136.94	1.06844
7137.02	1.04973		7137.04	1.06291
7137.12	1.04928		7137.13	1.05668
7137.22	1.05168		7137.23	1.06031
7137.32	1.04647		7137.33	1.07019
7137.42	1.07486		7137.43	1.06013
7137.52	1.05396		7137.53	1.05301
7137.61	1.06161		7137.62	1.06571
7137.71	1.07321		7137.72	1.0691
7137.8	1.06098		7137.82	1.07021
7137.91	1.06087		7137.92	1.07783
7138.01	1.07236		7138.02	1.06483
7138.11	1.04458		7138.12	1.04313
7138.21	1.05466		7138.22	1.05255
7138.31	1.06384		7138.32	1.07722
7138.41	1.04907		7138.42	1.08392
7138.51	1.02924		7138.53	1.08287
7138.61	1.05232		7138.62	1.0765
7138.72	1.05936		7138.73	1.06384
7138.81	1.06225		7138.82	1.06254
7138.9	1.04979		7138.92	1.07516
7139	1.05316		7139.01	1.08814
7139.09	1.04781		7139.11	1.08808
7139.19	1.05469		7139.21	1.08248
7139.29	1.0412		7139.31	1.079
7139.39	1.04383		7139.41	1.06634
7139.49	1.05189		7139.51	1.04946
7139.59	1.07658		7139.6	1.061
7139.69	1.02692		7139.7	1.08458
7139.79	1.05843		7139.8	1.07782
7139.89	1.05897		7139.9	1.0625
7139.99	1.04927		7140.01	1.06777
7140.1	1.05098		7140.11	1.08439
7140.2	1.06279		7140.22	1.08446
7140.3	1.0563		7140.32	1.06653
7140.41	1.04831		7140.42	1.05959
7140.51	1.05185		7140.53	1.06205
7140.61	1.03543		7140.63	1.0632
7140.72	1.04582		7140.73	1.07357
7140.81	1.04269		7140.83	1.08115
7140.91	1.03919		7140.93	1.0746
7141.01	1.04341		7141.02	1.06135
7141.11	1.04785		7141.12	1.04833
7141.21	1.04789		7141.23	1.05003
7141.31	1.0481		7141.33	1.06566
7141.42	1.04821		7141.43	1.07431
7141.52	1.05794		7141.53	1.06698
7141.61	1.05722		7141.62	1.06324
7141.71	1.06509		7141.73	1.06886
7141.81	1.03724		7141.83	1.06995
7141.92	1.04849		7141.93	1.07134
7142.02	1.0437		7142.04	1.0677
7142.12	1.05781		7142.14	1.06449
7142.23	1.05136		7142.24	1.07285
7142.33	1.05927		7142.34	1.07169
7142.43	1.05271		7142.44	1.07201
7142.53	1.0534		7142.54	1.07675
7142.63	1.06111		7142.64	1.06667
7142.73	1.02818		7142.74	1.05461
7142.82	1.05293		7142.84	1.04587
7142.92	1.064		7142.93	1.041
7143.01	1.04477		7143.03	1.05091
7143.11	1.05679		7143.12	1.06696
7143.21	1.06736		7143.22	1.06875
7143.31	1.05755		7143.32	1.06512
7143.4	1.05228		7143.42	1.06302
7143.5	1.05564		7143.51	1.0542
7143.6	1.05361		7143.61	1.05521
7143.69	1.07727		7143.71	1.05817
7143.79	1.05465		7143.8	1.04669
7143.89	1.05669		7143.91	1.04353
7144	1.05296		7144.01	1.05694
7144.1	1.0707		7144.11	1.06927
7144.2	1.04474		7144.22	1.06433
7144.3	1.06081		7144.31	1.05384
7144.4	1.04565		7144.41	1.05996
7144.5	1.07209		7144.52	1.06814
7144.6	1.05567		7144.62	1.07203
7144.7	1.05676		7144.72	1.0765
7144.8	1.04929		7144.81	1.06633
7144.89	1.05649		7144.91	1.05782
7144.99	1.05781		7145	1.05726
7145.09	1.07123		7145.1	1.05217
7145.19	1.0756		7145.2	1.05417
7145.29	1.06973		7145.3	1.05559
7145.39	1.05928		7145.4	1.05578
7145.49	1.05852		7145.5	1.06455
7145.58	1.05692		7145.6	1.0738
7145.69	1.05476		7145.7	1.07309
7145.78	1.0678		7145.8	1.05698
7145.89	1.05086		7145.9	1.03913
7146	1.04938		7146.01	1.03665
7146.1	1.05229		7146.12	1.04829
7146.21	1.07451		7146.22	1.05855
7146.31	1.05793		7146.32	1.05508
7146.41	1.06835		7146.43	1.04654
7146.52	1.05526		7146.53	1.05165
7146.62	1.04832		7146.64	1.05921
7146.72	1.05627		7146.74	1.05701
7146.82	1.05764		7146.84	1.05593
7146.92	1.06089		7146.93	1.05326
7147.02	1.06484		7147.03	1.04623
7147.11	1.08253		7147.13	1.04638
7147.22	1.07185		7147.23	1.05349
7147.32	1.05395		7147.33	1.05409
7147.42	1.04434		7147.43	1.05173
7147.52	1.06305		7147.53	1.05058
7147.61	1.06834		7147.63	1.04254
7147.71	1.05594		7147.73	1.03019
7147.81	1.0801		7147.83	1.02616
7147.92	1.04369		7147.93	1.04161
7148.02	1.0594		7148.04	1.05715
7148.12	1.0374		7148.14	1.0507
7148.23	1.04161		7148.24	1.04305
7148.33	1.06839		7148.34	1.04529
7148.43	1.0509		7148.44	1.03873
7148.53	1.05756		7148.54	1.03136
7148.63	1.04702		7148.64	1.03018
7148.72	1.03416		7148.74	1.01744
7148.82	1.03752		7148.83	1.01256
7148.91	1.06186		7148.92	1.02775
7149.01	1.06461		7149.02	1.03436
7149.1	1.0414		7149.12	1.03483
7149.2	1.03954		7149.22	1.03311
7149.3	1.04597		7149.31	1.0222
7149.4	1.04217		7149.41	1.0218
7149.5	1.03407		7149.51	1.01645
7149.59	1.0414		7149.61	1.0009
7149.69	1.03667		7149.7	1.00884
7149.79	1.02365		7149.8	1.02158
7149.89	1.04264		7149.91	1.03016
7149.99	1.0191		7150.01	1.03801
7150.1	1.01592		7150.11	1.01838
7150.19	1.02948		7150.21	0.990412
7150.3	1.04437		7150.31	0.995726
7150.4	1.02837		7150.41	1.01473
7150.5	1.03073		7150.52	1.0129
7150.6	1.04711		7150.62	1.00491
7150.7	1.01718		7150.72	1.00407
7150.8	1.02292		7150.81	0.996645
7150.89	1.01178		7150.91	0.98083
7150.99	1.02034		7151	0.976933
7151.09	1.02387		7151.1	0.989645
7151.19	1.01442		7151.2	1.00365
7151.29	1.01461		7151.3	1.00868
7151.39	1.01058		7151.41	1.00697
7151.49	1.01581		7151.51	1.00308
7151.59	1.01246		7151.61	0.997081
7151.69	0.998853		7151.7	0.999556
7151.79	1.01332		7151.81	1.00039
7151.9	0.997937		7151.91	0.991578
7152	1.00649		7152.02	0.990697
7152.11	1.00951		7152.12	0.987287
7152.21	0.987575		7152.23	0.984075
7152.32	1.00296		7152.33	0.995468
7152.42	0.984053		7152.44	1.00609
7152.52	1.00082		7152.54	1.00657
7152.62	0.991009		7152.64	0.999356
7152.72	0.99213		7152.74	0.981017
7152.82	0.976502		7152.84	0.958288
7152.92	0.990224		7152.94	0.949049
7153.02	0.978339		7153.03	0.955204
7153.11	0.997484		7153.13	0.959291
7153.21	0.974362		7153.23	0.954429
7153.31	0.975538		7153.33	0.955086
7153.41	0.952541		7153.43	0.959992
7153.51	0.986419		7153.53	0.967038
7153.61	0.995377		7153.62	0.969797
7153.71	0.981086		7153.72	0.959662
7153.81	0.978721		7153.82	0.951346
7153.91	0.966425		7153.93	0.953053
7154.01	0.979687		7154.03	0.956283
7154.11	0.965487		7154.13	0.950677
7154.21	0.960765		7154.23	0.949754
7154.31	0.962648		7154.33	0.960021
7154.41	0.973268		7154.43	0.9602
7154.51	0.979061		7154.53	0.951031
7154.61	0.963739		7154.63	0.948692
7154.71	0.954157		7154.72	0.950244
7154.81	0.957742		7154.82	0.949771
7154.9	0.969035		7154.91	0.954852
7154.99	0.95192		7155.01	0.947606
7155.09	0.951872		7155.11	0.928894
7155.19	0.946715		7155.21	0.933917
7155.29	0.944592		7155.31	0.944829
7155.39	0.953103		7155.4	0.941333
7155.49	0.945999		7155.5	0.943693
7155.58	0.956445		7155.6	0.95467
7155.68	0.95679		7155.69	0.952165
7155.78	0.965994		7155.8	0.938285
7155.88	0.960379		7155.9	0.938277
7155.98	0.948317		7156	0.940926
7156.09	0.944246		7156.11	0.928798
7156.19	0.928857		7156.21	0.922785
7156.29	0.917508		7156.31	0.927384
7156.39	0.939829		7156.41	0.92741
7156.49	0.917866		7156.51	0.929396
7156.6	0.935259		7156.61	0.937171
7156.7	0.927255		7156.72	0.936694
7156.8	0.942118		7156.81	0.93092
7156.89	0.936312		7156.91	0.931722
7156.99	0.941563		7157.01	0.925635
7157.09	0.935951		7157.11	0.914704
7157.19	0.955604		7157.21	0.920276
7157.3	0.934538		7157.31	0.922044
7157.4	0.921228		7157.42	0.914245
7157.5	0.93072		7157.52	0.921611
7157.6	0.924835		7157.62	0.929942
7157.7	0.933605		7157.72	0.925279
7157.8	0.937825		7157.82	0.915337
7157.91	0.916188		7157.93	0.907232
7158.01	0.915459		7158.03	0.908927
7158.12	0.91329		7158.14	0.918703
7158.22	0.897502		7158.24	0.915367
7158.32	0.909071		7158.34	0.898868
7158.43	0.911835		7158.44	0.898452
7158.53	0.901888		7158.55	0.902191
7158.63	0.901473		7158.65	0.897697
7158.73	0.911958		7158.75	0.899688
7158.83	0.914761		7158.85	0.900746
7158.92	0.902595		7158.94	0.896903
7159.02	0.894228		7159.04	0.896674
7159.12	0.907628		7159.14	0.894747
7159.21	0.90492		7159.23	0.894238
7159.31	0.891885		7159.33	0.908038
7159.41	0.898427		7159.43	0.908454
7159.51	0.908506		7159.53	0.900381
7159.61	0.901565		7159.62	0.906401
7159.7	0.897725		7159.72	0.902124
7159.8	0.889612		7159.82	0.897486
7159.9	0.896599		7159.92	0.906198
7160	0.888832		7160.02	0.915377
7160.11	0.913293		7160.13	0.907021
7160.21	0.907967		7160.22	0.894856
7160.31	0.889123		7160.32	0.90043
7160.41	0.881438		7160.42	0.90162
7160.51	0.880838		7160.52	0.89873
7160.61	0.902603		7160.63	0.910323
7160.71	0.884607		7160.72	0.924696
7160.81	0.90089		7160.82	0.921377
7160.9	0.869689		7160.92	0.909997
7160.99	0.884097		7161.01	0.905645
7161.09	0.897021		7161.11	0.895551
7161.19	0.870583		7161.21	0.889157
7161.29	0.903907		7161.31	0.898393
7161.39	0.889907		7161.41	0.899738
7161.48	0.886443		7161.5	0.889688
7161.58	0.912325		7161.6	0.888139
7161.68	0.883042		7161.7	0.892005
7161.78	0.88808		7161.8	0.884741
7161.88	0.899401		7161.9	0.878313
7161.99	0.903804		7162	0.885666
7162.09	0.888996		7162.11	0.89109
7162.19	0.885522		7162.21	0.890744
7162.29	0.89579		7162.31	0.891492
7162.4	0.878875		7162.42	0.898514
7162.5	0.896784		7162.52	0.90334
7162.6	0.881453		7162.62	0.89318
7162.71	0.881421		7162.73	0.882371
7162.81	0.885906		7162.82	0.880392
7162.91	0.883032		7162.92	0.892014
7163	0.872913		7163.02	0.901184
7163.1	0.887482		7163.12	0.889291
7163.2	0.878971		7163.22	0.875909
7163.31	0.873623		7163.32	0.87576
7163.41	0.892916		7163.43	0.886912
7163.51	0.885822		7163.53	0.902349
7163.61	0.87287		7163.63	0.897077
7163.71	0.886308		7163.73	0.881598
7163.81	0.876196		7163.83	0.889216
7163.92	0.899078		7163.94	0.900347
7164.02	0.886322		7164.04	0.89905
7164.13	0.869818		7164.14	0.895846
7164.23	0.869451		7164.24	0.89138
7164.33	0.857242		7164.34	0.891448
7164.43	0.885614		7164.45	0.900262
7164.53	0.898709		7164.55	0.902063
7164.64	0.90051		7164.65	0.894402
7164.74	0.880523		7164.75	0.886515
7164.83	0.902753		7164.85	0.889912
7164.93	0.909682		7164.94	0.89871
7165.02	0.879984		7165.04	0.891258
7165.12	0.884014		7165.14	0.890445
7165.22	0.879102		7165.23	0.907667
7165.32	0.882106		7165.33	0.915692
7165.42	0.873916		7165.43	0.905829
7165.51	0.903356		7165.53	0.88722
7165.61	0.89222		7165.62	0.878418
7165.71	0.890207		7165.72	0.876857
7165.81	0.908918		7165.82	0.882195
7165.9	0.877685		7165.92	0.910297
7166.01	0.874605		7166.02	0.923897
7166.11	0.870698		7166.12	0.902609
7166.21	0.879792		7166.23	0.891792
7166.31	0.876793		7166.33	0.890465
7166.41	0.878049		7166.43	0.87795
7166.52	0.898738		7166.53	0.872875
7166.62	0.889397		7166.63	0.873755
7166.72	0.859318		7166.73	0.879372
7166.81	0.889504		7166.83	0.893272
7166.91	0.87921		7166.92	0.900683
7167.01	0.885766		7167.02	0.904402
7167.1	0.884255		7167.11	0.906176
7167.2	0.899956		7167.22	0.902164
7167.3	0.890427		7167.32	0.903358
7167.4	0.883718		7167.41	0.903043
7167.5	0.871985		7167.52	0.897475
7167.6	0.898222		7167.61	0.897159
7167.7	0.886979		7167.71	0.893098
7167.8	0.87852		7167.81	0.882527
7167.9	0.888928		7167.92	0.879833
7168.01	0.905396		7168.02	0.89502
7168.11	0.904574		7168.13	0.909415
7168.22	0.883743		7168.23	0.907543
7168.32	0.898236		7168.34	0.899138
7168.42	0.887866		7168.44	0.885748
7168.53	0.889801		7168.55	0.886076
7168.63	0.876261		7168.65	0.903631
7168.74	0.907265		7168.75	0.90009
7168.84	0.899512		7168.85	0.879888
7168.94	0.895736		7168.95	0.881092
7169.03	0.892152		7169.05	0.904041
7169.13	0.878726		7169.15	0.910393
7169.23	0.895674		7169.25	0.901568
7169.34	0.901286		7169.35	0.90702
7169.44	0.882562		7169.45	0.909785
7169.54	0.909831		7169.56	0.906026
7169.64	0.910315		7169.65	0.908758
7169.73	0.898727		7169.75	0.907576
7169.83	0.893241		7169.85	0.903518
7169.94	0.900176		7169.95	0.901196
7170.04	0.895106		7170.06	0.898237
7170.15	0.91467		7170.16	0.90391
7170.25	0.909578		7170.27	0.915461
7170.35	0.906492		7170.36	0.91073
7170.45	0.899593		7170.47	0.905004
7170.55	0.908305		7170.57	0.91308
7170.65	0.899447		7170.67	0.900153
7170.75	0.906412		7170.77	0.888367
7170.85	0.908551		7170.86	0.910464
7170.94	0.915111		7170.96	0.921068
7171.03	0.91359		7171.05	0.915602
7171.13	0.923865		7171.15	0.92825
7171.23	0.904289		7171.24	0.936565
7171.33	0.904951		7171.34	0.92155
7171.43	0.914436		7171.44	0.908464
7171.52	0.925557		7171.54	0.909389
7171.62	0.913295		7171.64	0.91508
7171.72	0.94052		7171.73	0.922059
7171.82	0.918507		7171.83	0.934382
7171.92	0.923206		7171.93	0.938134
7172.02	0.916544		7172.04	0.926522
7172.12	0.949055		7172.14	0.917233
7172.23	0.928661		7172.24	0.912811
7172.33	0.903737		7172.34	0.922121
7172.42	0.922998		7172.44	0.942288
7172.52	0.917772		7172.54	0.946688
7172.63	0.926493		7172.64	0.949904
7172.73	0.910772		7172.74	0.954337
7172.83	0.918982		7172.84	0.949764
7172.92	0.920492		7172.94	0.944835
7173.02	0.928493		7173.03	0.925751
7173.12	0.932148		7173.13	0.910996
7173.22	0.953367		7173.23	0.912344
7173.32	0.935577		7173.33	0.922877
7173.41	0.932734		7173.43	0.936912
7173.52	0.931797		7173.53	0.931178
7173.62	0.926967		7173.63	0.924274
7173.72	0.935821		7173.73	0.92343
7173.82	0.93064		7173.83	0.915115
7173.92	0.942338		7173.94	0.912703
7174.03	0.946486		7174.04	0.914994
7174.14	0.944605		7174.15	0.918926
7174.24	0.938628		7174.25	0.932304
7174.35	0.942		7174.36	0.950853
7174.45	0.942069		7174.46	0.964731
7174.55	0.928726		7174.56	0.962092
7174.65	0.927832		7174.67	0.953852
7174.76	0.922266		7174.77	0.947749
7174.86	0.93917		7174.87	0.935376
7174.96	0.955941		7174.97	0.947346
7175.05	0.932368		7175.07	0.980996
7175.15	0.942449		7175.17	0.973459
7175.25	0.945827		7175.26	0.942356
7175.35	0.944065		7175.37	0.94099
7175.45	0.952465		7175.47	0.948093
7175.55	0.939885		7175.57	0.948041
7175.65	0.943657		7175.67	0.953447
7175.75	0.949247		7175.76	0.955451
7175.85	0.95193		7175.86	0.955947
7175.95	0.935592		7175.97	0.96082
7176.05	0.936321		7176.07	0.949747
7176.16	0.95069		7176.17	0.943703
7176.26	0.948978		7176.27	0.955876
7176.36	0.95432		7176.37	0.953342
7176.46	0.95702		7176.47	0.942546
7176.56	0.958671		7176.57	0.940221
7176.66	0.959437		7176.68	0.940016
7176.76	0.976231		7176.77	0.93926
7176.86	0.963511		7176.87	0.948523
7176.95	0.963232		7176.97	0.96151
7177.05	0.97644		7177.06	0.962679
7177.14	0.963713		7177.15	0.958111
7177.24	0.948726		7177.25	0.944945
7177.34	0.960128		7177.35	0.928488
7177.44	0.963127		7177.45	0.933454
7177.54	0.969934		7177.55	0.949222
7177.64	0.979272		7177.65	0.954175
7177.74	0.960946		7177.75	0.96098
7177.83	0.957284		7177.84	0.971265
7177.93	0.967636		7177.94	0.968545
7178.03	0.978481		7178.05	0.961316
7178.14	0.955915		7178.15	0.96596
7178.24	0.978786		7178.25	0.967557
7178.34	0.962781		7178.35	0.970479
7178.44	0.974003		7178.46	0.978175
7178.54	0.98625		7178.56	0.971192
7178.65	0.962479		7178.66	0.971875
7178.75	0.960092		7178.76	0.969531
7178.85	0.984798		7178.86	0.949343
7178.95	0.974067		7178.96	0.946772
7179.04	0.979201		7179.06	0.968475
7179.14	0.979502		7179.15	0.987735
7179.24	0.982754		7179.25	0.980182
7179.34	0.973458		7179.35	0.968164
7179.44	0.985375		7179.46	0.975859
7179.54	0.986936		7179.56	0.98166
7179.65	0.991945		7179.66	0.975288
7179.75	0.98136		7179.76	0.970027
7179.85	0.98947		7179.86	0.97169
7179.95	0.976795		7179.97	0.968516
7180.06	0.986929		7180.07	0.975016
7180.16	0.986669		7180.18	0.991871
7180.27	0.99366		7180.28	0.988603
7180.37	0.990478		7180.39	0.987368
7180.47	0.983828		7180.49	0.999566
7180.57	0.986843		7180.59	0.99646
7180.68	0.982161		7180.69	0.985602
7180.78	0.994441		7180.8	0.992562
7180.88	0.969971		7180.9	1.00232
7180.98	0.977813		7180.99	0.986017
7181.08	0.98059		7181.09	0.964024
7181.17	0.977869		7181.19	0.959075
7181.27	0.980798		7181.29	0.96404
7181.37	0.983568		7181.39	0.980568
7181.47	0.971565		7181.48	0.994765
7181.57	1.00176		7181.59	0.993763
7181.67	0.981188		7181.68	0.985429
7181.77	0.983246		7181.78	0.971172
7181.86	0.997854		7181.88	0.971581
7181.96	1.00515		7181.98	0.987674
7182.06	0.995656		7182.08	0.98176
7182.17	1.00328		7182.18	0.973457
7182.27	0.988901		7182.28	0.985625
7182.37	0.997142		7182.38	0.985839
7182.47	0.994479		7182.48	0.983037
7182.57	0.997534		7182.58	0.986342
7182.67	0.996213		7182.68	0.975632
7182.77	0.99568		7182.78	0.968108
7182.87	1.01977		7182.88	0.972791
7182.97	1.00584		7182.97	0.973943
7183.06	1.01094		7183.07	0.971965
7183.15	1.00381		7183.17	0.982189
7183.25	1.00239		7183.26	0.995044
7183.35	1.02314		7183.36	0.992478
7183.45	0.997568		7183.46	0.983392
7183.55	1.00295		7183.56	0.979082
7183.65	1.00957		7183.66	0.99244
7183.74	1.00581		7183.76	1.01314
7183.84	0.991422		7183.85	1.00926
7183.94	1.00818		7183.95	0.996265
7184.04	0.992366		7184.06	0.992454
7184.15	0.998625		7184.16	0.994164
7184.25	1.02086		7184.26	1.00557
7184.35	1.00403		7184.36	1.008
7184.45	1.01848		7184.47	0.995438
7184.56	1.02787		7184.57	0.99719
7184.66	0.983821		7184.67	1.01316
7184.76	1.02331		7184.77	1.01877
7184.86	1.00064		7184.88	1.01549
7184.96	1.01704		7184.98	1.00356
7185.06	1.00806		7185.08	0.99693
7185.16	1.03205		7185.17	1.00925
7185.26	1.01346		7185.27	1.01217
7185.36	1.03064		7185.37	1.00387
7185.46	1.01492		7185.48	0.999751
7185.57	1.01595		7185.58	0.988515
7185.67	1.0098		7185.68	0.984718
7185.77	1.02764		7185.78	0.997099
7185.87	0.999787		7185.88	1.01403
7185.97	1.01298		7185.98	1.02438
7186.07	1.02544		7186.09	1.02175
7186.18	1.01906		7186.19	1.02873
7186.28	1.02332		7186.3	1.03333
7186.39	1.00917		7186.4	1.02611
7186.49	1.01823		7186.5	1.02536
7186.59	1.03544		7186.6	1.02883
7186.69	1.01822		7186.71	1.03629
7186.79	1.01494		7186.81	1.04249
7186.9	1.03267		7186.91	1.03725
7186.99	1.01678		7187.01	1.03016
7187.09	1.00699		7187.1	1.03097
7187.19	1.04851		7187.2	1.02977
7187.28	1.02376		7187.3	1.02099
7187.38	1.0245		7187.4	1.00827
7187.48	1.0166		7187.49	1.00081
7187.58	1.04657		7187.59	1.01228
7187.68	1.03083		7187.69	1.02365
7187.77	1.04031		7187.79	1.01443
7187.87	1.02723		7187.88	1.01357
7187.97	1.02622		7187.98	1.02222
7188.07	1.0219		7188.08	1.03305
7188.17	1.02318		7188.18	1.04362
7188.27	1.0434		7188.28	1.0324
7188.37	1.0466		7188.39	1.02275
7188.47	1.02228		7188.49	1.02125
7188.57	1.01743		7188.58	1.00769
7188.68	1.03604		7188.69	1.00228
7188.77	1.0225		7188.79	1.01882
7188.88	1.01516		7188.89	1.02665
7188.98	1.04859		7188.99	1.02392
7189.07	1.01045		7189.08	1.03157
7189.17	1.02668		7189.18	1.02769
7189.26	1.02837		7189.27	1.01121
7189.35	1.03642		7189.37	1.01161
7189.45	1.04624		7189.47	1.02113
7189.55	1.03001		7189.57	1.01646
7189.65	1.02288		7189.67	1.01384
7189.75	1.01494		7189.77	1.02881
7189.85	1.02623		7189.86	1.03803
7189.95	1.03186		7189.96	1.04175
7190.05	1.04269		7190.06	1.05006
7190.15	1.04596		7190.16	1.0385
7190.25	1.00846		7190.27	1.01369
7190.36	1.0185		7190.37	1.00153
7190.46	1.02545		7190.47	1.0153
7190.56	1.03331		7190.57	1.04039
7190.66	1.04246		7190.68	1.03627
7190.77	1.02517		7190.78	1.03555
7190.87	1.04838		7190.89	1.05365
7190.97	1.03666		7190.99	1.05026
7191.07	1.03724		7191.09	1.03608
7191.17	1.03069		7191.19	1.03193
7191.27	1.03472		7191.28	1.04
7191.37	1.00243		7191.38	1.0424
7191.47	1.04173		7191.48	1.02745
7191.57	1.0306		7191.58	1.02041
7191.67	1.04085		7191.69	1.0265
7191.77	1.05402		7191.79	1.03351
7191.87	1.03139		7191.88	1.03354
7191.97	1.03457		7191.98	1.03217
7192.07	1.03566		7192.08	1.04091
7192.17	1.042		7192.19	1.0325
7192.28	1.03429		7192.29	1.02441
7192.38	1.04159		7192.39	1.03683
7192.48	1.05074		7192.49	1.03728
7192.58	1.03835		7192.6	1.03197
7192.68	1.04716		7192.7	1.03385
7192.78	1.02663		7192.8	1.04745
7192.88	1.04031		7192.9	1.06734
7192.98	1.00788		7193	1.06657
7193.08	1.00597		7193.09	1.04957
7193.17	1.05607		7193.19	1.04249
7193.27	1.05019		7193.28	1.04039
7193.36	1.04079		7193.38	1.03132
7193.46	1.05303		7193.47	1.02677
7193.56	1.03073		7193.57	1.03607
7193.66	1.03457		7193.67	1.04411
7193.76	1.03669		7193.77	1.03482
7193.85	1.05965		7193.86	1.01963
7193.94	1.02929		7193.96	1.01125
7194.04	1.0607		7194.05	1.01778
7194.14	1.03566		7194.15	1.02999
7194.24	1.01935		7194.26	1.02771
7194.35	1.03421		7194.36	1.02287
7194.45	1.0473		7194.46	1.0228
7194.55	1.03189		7194.56	1.03502
7194.65	1.0428		7194.66	1.04432
7194.75	1.02282		7194.76	1.02887
7194.85	1.02102		7194.86	1.02266
7194.95	1.02768		7194.96	1.03225
7195.05	1.02968		7195.06	1.04003
7195.15	1.03341		7195.15	1.04129
7195.24	1.03272		7195.25	1.03503
7195.34	1.03613		7195.34	1.02841
7195.43	1.03171		7195.44	1.02393
7195.53	1.0406		7195.54	1.02482
7195.63	1.05109		7195.64	1.02919
7195.73	1.03304		7195.74	1.03101
7195.83	1.02086		7195.84	1.03501
7195.93	1.01788		7195.94	1.04868
7196.03	1.04789		7196.04	1.04519
7196.13	1.02206		7196.14	1.03008
7196.23	1.05437		7196.24	1.04117
7196.34	1.04006		7196.35	1.04474
7196.44	1.0134		7196.45	1.02687
7196.54	1.03358		7196.55	1.01534
7196.65	1.04124		7196.66	1.01529
7196.75	1.03524		7196.76	1.02108
7196.85	1.01936		7196.86	1.02135
7196.96	1.02301		7196.97	1.0208
7197.06	1.01493		7197.07	1.02857
7197.16	1.02805		7197.17	1.04519
7197.26	1.02598		7197.27	1.05087
7197.35	1.02652		7197.36	1.04138
7197.45	1.02274		7197.46	1.03205
7197.55	1.02135		7197.56	1.01879
7197.65	1.04605		7197.66	1.02074
7197.75	1.0157		7197.76	1.03883
7197.85	1.04305		7197.86	1.05245
7197.95	1.03627		7197.96	1.04652
7198.04	1.04246		7198.06	1.02683
7198.15	1.04643		7198.16	1.0246
7198.25	1.0338		7198.26	1.03329
7198.35	1.02241		7198.36	1.03533
7198.45	1.02494		7198.46	1.02861
7198.55	1.02281		7198.56	1.03122
7198.65	1.00708		7198.67	1.03848
7198.75	1.00622		7198.76	1.03698
7198.85	1.03531		7198.86	1.03936
7198.95	1.0205		7198.96	1.04222
7199.05	1.00817		7199.06	1.03947
7199.13	1.02617		7199.14	1.031

## Sheet: Supplementary Fig. 2 b
EPR spectra of Na+-NQR wildtype in comparison with Na+-NQR variants lacking either the [2Fe-2S] cluster in NqrF or the [2Fe-2S] cluster in NqrD-E
		EPR spectra at low power settings
		Magnetic field / mT	Na+-NQR wildtype	Na+-NQR-NqrF-C70A	Na+-NQR-NqrD-C29A	Na+-NQR-NqrE-C120S	Na+-NQR-NqrD-C29A-NqrE-C120A
		low power
		mt	wt	c70a	c29a	c120s	c29a-c120a
		40	0.01371	0.00321	0.01522	0.04319	0.01081
		40.391	0.01508	-0.000325544	0.01877	0.0408	0.00649
		40.782	0.01392	-0.00355	0.02089	0.04462	0.00702
		41.173	0.01536	0.00106	0.01725	0.04605	0.00534
		41.564	0.01186	0.00208	0.01702	0.04261	0.00434
		41.955	0.01762	0.00289	0.02045	0.04578	0.00721
		42.346	0.01975	0.00396	0.01636	0.04605	0.00511
		42.737	0.01145	0.00358	0.01813	0.04495	0.00144
		43.128	0.02188	0.00163	0.01924	0.04292	0.00405
		43.519	0.01323	0.000442162	0.01805	0.04208	0.00805
		43.91	0.01261	-0.00198	0.01838	0.04309	0.00729
		44.301	0.00932	0.00221	0.0188	0.04049	0.00577
		44.692	0.01014	0.003	0.02162	0.04134	0.00587
		45.083	0.01206	0.00199	0.01533	0.04364	0.00771
		45.474	0.01529	0.00173	0.01592	0.03981	0.0081
		45.865	0.01254	-0.000557465	0.0131	0.04134	0.00324
		46.256	0.01543	0.00296	0.01617	0.03978	0.00638
		46.647	0.01405	-0.00036897	0.01739	0.04238	0.00652
		47.038	0.01838	0.00157	0.01522	0.04032	0.00566
		47.429	0.01344	0.00369	0.01541	0.03848	0.00707
		47.82	0.01199	0.00221	0.01725	0.04128	0.00832
		48.211	0.01268	0.0022	0.02096	0.0397	0.0062
		48.602	0.01536	0.000617105	0.01385	0.04389	0.00848
		48.993	0.01563	-0.0034	0.01636	0.04105	0.00649
		49.384	0.01117	-0.0016	0.01931	0.04213	0.00805
		49.775	0.01392	-0.00079569	0.01602	0.04281	0.00805
		50.166	0.01474	-0.00080441	0.01714	0.03908	0.00475
		50.557	0.02339	-0.000524821	0.01663	0.04279	0.0045
		50.948	0.01721	-0.000190316	0.0171	0.04302	0.00151
		51.339	0.01433	8.92736e-05	0.01919	0.0416	0.00172
		51.73	0.01502	-0.00199	0.01732	0.03845	0.00577
		52.121	0.00966	0.00127	0.01864	0.03814	0.00515
		52.512	0.01289	0.00329	0.01615	0.03926	0.00448
		52.903	0.01199	0.000205411	0.01648	0.03858	0.00493
		53.294	0.01749	-0.00162	0.01934	0.03727	0.00652
		53.685	0.0133	-0.00153	0.01581	0.03849	0.0046
		54.076	0.01515	-0.000932803	0.01688	0.03591	0.00846
		54.467	0.01083	0.00237	0.01652	0.03885	0.00415
		54.858	0.01371	0.000875718	0.01591	0.03709	0.00626
		55.249	0.01248	-0.000862861	0.01754	0.03855	0.00736
		55.64	0.00836	-0.00074802	0.01754	0.04109	0.0074
		56.031	0.01742	0.00306	0.01656	0.03862	0.00527
		56.422	0.01103	0.00128	0.01945	0.03635	0.00537
		56.813	0.01357	-0.0022	0.01817	0.03593	0.00453
		57.204	0.01213	0.00211	0.01803	0.03819	0.00252
		57.595	0.0144	-0.002	0.01359	0.04021	0.00305
		57.986	0.00499	0.00212	0.0202	0.03785	0.00565
		58.377	0.01165	0.00227	0.01508	0.03827	0.00455
		58.768	0.00746	-0.000694224	0.01718	0.03957	0.00269
		59.159	0.00671	-0.00206	0.01969	0.03718	0.0018
		59.55	-0.000361527	0.000386658	0.01747	0.03557	0.00472
		59.941	0.00794	0.000323021	0.01652	0.04248	0.00249
		60.332	0.01316	0.00232	0.01688	0.03538	0.00431
		60.723	0.01227	-0.000724097	0.01592	0.03611	0.0064
		61.114	0.00616	-0.000883837	0.01827	0.03719	0.00565
		61.505	0.01206	-0.00144	0.01338	0.03402	0.00506
		61.896	0.00856	0.00082858	0.01828	0.0358	0.00549
		62.287	0.01611	0.000778672	0.01979	0.03488	0.00336
		62.678	0.0111	0.0005091	0.0193	0.03726	0.00194
		63.069	0.01282	0.000198341	0.01851	0.03804	0.0028
		63.46	0.00932	-0.00201	0.01787	0.03539	0.00366
		63.851	0.01529	-0.00232	0.01505	0.03711	0.00336
		64.242	0.00897	-3.37564e-05	0.0174	0.03674	0.00371
		64.633	0.01392	0.00152	0.01613	0.03357	0.00692
		65.024	0.00925	0.000951022	0.01917	0.03656	0.00566
		65.415	0.00939	-0.0015	0.01672	0.03914	0.00664
		65.806	0.00712	-0.00121	0.0196	0.03343	0.00432
		66.197	0.00794	-0.00105	0.01596	0.03256	0.00736
		66.588	0.0087	0.00162	0.01714	0.03534	0.00493
		66.979	0.00506	0.00192	0.01232	0.03486	0.00427
		67.37	0.01145	-0.0038	0.01714	0.03425	0.00625
		67.761	0.0214	0.00101	0.01871	0.03799	0.00484
		68.152	0.0074	0.0008538	0.0153	0.03569	0.00024051
		68.543	0.01639	0.000666602	0.0142	0.03407	0.00237
		68.934	0.00746	0.000328384	0.01626	0.03427	0.00506
		69.325	0.01296	0.00169	0.01486	0.03539	0.0035
		69.716	0.01131	-0.00237	0.01931	0.03524	0.00499
		70.107	0.00994	-0.00427	0.01744	0.03887	0.00772
		70.499	0.00822	-0.00171	0.01709	0.0342	0.0016
		70.89	0.00815	-0.00182	0.01747	0.0321	0.00448
		71.281	0.00616	-0.00114	0.01597	0.03219	0.00439
		71.672	0.00925	0.000184966	0.01462	0.03354	0.00398
		72.063	0.00911	-0.00229	0.01448	0.03435	0.0051
		72.454	0.00959	-0.00138	0.01232	0.03523	0.0024
		72.845	0.00712	-0.00169	0.01518	0.03237	0.00661
		73.236	0.00952	0.00125	0.01537	0.02914	0.00319
		73.627	0.01282	0.00060815	0.01656	0.0358	0.00453
		74.018	0.000118989	-0.00101	0.02019	0.02914	0.000961284
		74.409	0.00891	-0.00163	0.0174	0.03188	0.00685
		74.8	0.01062	0.000197576	0.01581	0.03222	0.00522
		75.191	0.00472	-0.00158	0.01472	0.03336	0.0039
		75.582	0.00582	0.00154	0.01545	0.03066	0.00311
		75.973	0.00733	-0.00033656	0.01823	0.03573	0.00338
		76.364	0.01186	0.00213	0.01603	0.0345	0.00256
		76.755	0.00767	-0.00254	0.01611	0.03269	0.000806832
		77.146	0.00987	0.000392375	0.01332	0.03153	0.00618
		77.537	0.00657	-0.0019	0.01645	0.03093	0.00481
		77.928	0.00232	-0.00357	0.01515	0.03149	0.0045
		78.319	0.01035	-0.00158	0.01133	0.03162	0.00311
		78.71	0.00362	-0.00158	0.01331	0.03111	0.00585
		79.101	0.000324925	-0.00613	0.01295	0.03226	0.0033
		79.492	0.00863	0.000394968	0.01534	0.02919	0.00366
		79.883	-0.0016	5.67504e-05	0.01389	0.03377	0.00493
		80.274	0.000118989	0.00498	0.01304	0.02934	0.00571
		80.665	0.01138	0.000849322	0.01243	0.02651	0.00335
		81.056	0.00348	-0.000395011	0.01688	0.03093	0.00264
		81.447	0.0019	0.00144	0.01751	0.03247	0.00261
		81.838	0.00616	0.00147	0.01442	0.03295	0.00355
		82.229	0.01213	0.00257	0.01584	0.02858	0.00532
		82.62	0.00945	-0.00169	0.01549	0.03019	0.0034
		83.011	0.01138	-0.000905401	0.01683	0.03045	6.88966e-05
		83.402	0.0087	-0.000680728	0.01643	0.02998	0.00362
		83.793	0.00774	-0.000895384	0.0151	0.03103	0.00457
		84.184	0.00705	0.000139302	0.01798	0.02839	0.00364
		84.575	0.00506	-0.000748077	0.0131	0.02667	0.00501
		84.966	0.01007	0.00176	0.013	0.02927	0.00733
		85.357	0.01179	-0.00060077	0.01681	0.02888	-0.000360136
		85.748	0.00753	0.0031	0.01589	0.03267	0.00438
		86.139	0.01007	0.000905712	0.01039	0.02847	0.00553
		86.53	0.0074	-0.0014	0.01356	0.02695	0.00271
		86.921	-0.000498817	0.00428	0.01301	0.02552	0.00103
		87.312	0.01055	-0.000616915	0.01357	0.02558	0.00144
		87.703	0.01138	-0.00152	0.0126	0.02814	0.00239
		88.094	0.01062	0.000834651	0.01324	0.02887	0.00439
		88.485	0.00952	-0.000148831	0.01327	0.02643	-0.000137039
		88.876	0.00389	0.000350423	0.01505	0.03023	0.00338
		89.267	-0.000773398	-0.00205	0.02011	0.03164	0.00146
		89.658	0.01103	-0.000614322	0.01407	0.02954	0.00432
		90.049	0.00575	0.000461552	0.0157	0.02735	0.00644
		90.44	0.00458	0.00335	0.01332	0.02884	0.004
		90.831	0.00589	-2.26768e-05	0.0142	0.02998	0.00206
		91.222	0.00465	0.00099828	0.01488	0.03182	0.00288
		91.613	0.00781	0.000152089	0.01672	0.02765	0.00242
		92.004	0.01611	-0.00030969	0.01359	0.02574	0.00318
		92.395	0.00733	-0.000236036	0.01339	0.0282	0.00613
		92.786	0.0074	-0.00166	0.01346	0.03075	0.000841155
		93.177	0.00245	-0.000692807	0.01271	0.02766	0.00124
		93.568	0.00142	-0.00172	0.01345	0.0278	0.0022
		93.959	0.0041	-0.00331	0.01515	0.02721	0.00559
		94.35	0.00836	0.00108	0.01489	0.0265	0.00608
		94.741	0.0155	0.00276	0.01783	0.02658	0.0036
		95.132	0.00904	-0.00073641	0.01732	0.02441	0.00185
		95.523	0.00746	-0.000909878	0.01586	0.02478	0.0036
		95.914	0.01	0.00294	0.01641	0.02912	0.00505
		96.305	0.00245	0.00229	0.01725	0.02891	0.00103
		96.696	0.00918	0.00103	0.01354	0.0259	-0.000171362
		97.087	0.00575	-0.00118	0.0144	0.02442	0.00745
		97.478	0.00705	0.00204	0.01224	0.02477	0.00628
		97.869	0.00101	0.000355786	0.01702	0.02636	0.00517
		98.26	0.01083	0.00114	0.01364	0.02541	0.00227
		98.651	0.00184	-0.00173	0.01133	0.027	0.00221
		99.042	0.00808	-0.00207	0.01437	0.02526	0.00359
		99.433	0.00245	-0.000997084	0.01742	0.02807	0.00487
		99.824	0.003	0.00111	0.01382	0.02578	0.0033
		100.215	0.00678	0.00461	0.01666	0.02658	0.00472
		100.606	0.01055	-0.00108	0.0147	0.0233	0.00419
		100.997	0.00691	0.00134	0.01459	0.0224	0.00666
		101.388	0.00547	-0.00112	0.01379	0.02676	0.00333
		101.779	0.0098	-0.000486517	0.0112	0.02584	0.00472
		102.17	0.00712	0.00254	0.01413	0.02273	0.00187
		102.561	0.00849	0.00199	0.01332	0.02349	0.00242
		102.952	0.01151	-0.00127	0.01341	0.02647	0.00383
		103.343	0.00492	-0.000246818	0.01633	0.02744	0.00146
		103.734	0.00204	-0.0017	0.01411	0.02659	0.00484
		104.125	0.00259	-0.00264	0.01404	0.02446	0.00371
		104.516	0.00142	0.0025	0.01213	0.02728	0.00467
		104.907	0.00211	0.00301	0.013	0.02601	0.00429
		105.298	0.01014	0.00218	0.01381	0.02405	0.00108
		105.689	0.01172	-0.000573723	0.01331	0.02692	0.00221
		106.08	0.00335	0.000557067	0.01748	0.02607	0.000206187
		106.471	0.01563	0.00426	0.01673	0.02582	0.00156
		106.862	0.01707	0.00455	0.01393	0.02483	0.00302
		107.253	0.00712	0.00306	0.0168	0.02376	0.00216
		107.644	0.00486	0.00292	0.01378	0.0261	0.00112
		108.035	0.00994	-0.00185	0.01391	0.02305	0.0018
		108.426	0.00129	-0.00135	0.01368	0.02334	0.00173
		108.817	0.00335	0.00212	0.01457	0.02567	0.00427
		109.208	0.0041	-0.00182	0.01346	0.02468	0.00544
		109.599	0.00437	-0.000606012	0.01691	0.02174	0.00117
		109.99	0.00829	-0.000971688	0.01459	0.02488	0.00486
		110.381	0.01337	-0.000444976	0.01655	0.02371	0.00228
		110.772	0.000530861	-0.00039878	0.01424	0.02503	0.00592
		111.163	0.00417	0.00183	0.01357	0.0245	0.00244
		111.554	0.00465	0.00238	0.01641	0.02352	0.00316
		111.945	-0.00249	0.000385071	0.01655	0.02192	-0.00175
		112.336	0.00321	0.00256	0.01592	0.02542	-0.000514588
		112.727	0.000942732	0.00395	0.01714	0.02367	0.00527
		113.118	0.00609	0.000729594	0.01748	0.02382	0.00208
		113.509	0.0074	0.00293	0.01371	0.02229	-0.000737684
		113.9	0.00431	0.00226	0.01361	0.02424	0.00268
		114.291	0.00163	0.00581	0.01391	0.02103	0.00199
		114.682	0.00884	-0.00114	0.01437	0.02558	0.004
		115.073	0.00437	0.00226	0.01705	0.02531	0.00235
		115.464	0.00719	0.00145	0.01511	0.02346	0.00438
		115.855	0.00877	0.00241	0.0158	0.02305	0.00218
		116.246	0.00286	0.0024	0.01434	0.02265	-0.000514588
		116.637	0.00417	0.00223	0.01225	0.0265	0.00403
		117.028	0.01007	0.00241	0.01326	0.02323	0.000703864
		117.419	0.00781	0.00107	0.01339	0.02542	0.00228
		117.81	0.00437	0.00112	0.01313	0.02364	0.00457
		118.201	0.0063	0.0024	0.01345	0.0256	0.0036
		118.592	0.00122	0.00323	0.01382	0.02503	0.00395
		118.983	0.00403	0.00264	0.01555	0.02472	0.00297
		119.374	0.00506	0.00459	0.01265	0.02328	0.00154
		119.765	0.00355	0.0033	0.01383	0.02018	-0.0024
		120.156	0.00499	0.00399	0.01799	0.02486	0.00305
		120.547	0.00959	0.00503	0.01702	0.02352	0.00168
		120.938	-0.000430172	-0.000460766	0.01662	0.02606	0.00144
		121.329	0.01014	-0.000194906	0.01643	0.02523	0.000154703
		121.72	0.01042	0.00165	0.01138	0.0219	0.00666
		122.111	0.00129	0.00338	0.01408	0.02607	0.000755348
		122.502	0.01007	0.00152	0.0131	0.02459	0.00309
		122.893	0.000736796	0.00286	0.01408	0.02154	0.00237
		123.284	0.01172	0.00431	0.01365	0.02268	0.00141
		123.675	0.00527	0.004	0.01348	0.0189	-0.000634717
		124.066	0.00815	0.00423	0.01681	0.02223	0.00122
		124.457	0.01392	0.00247	0.013	0.02503	0.000618058
		124.848	0.00609	0.00301	0.01383	0.02103	0.00211
		125.239	-0.00139	0.00322	0.00967	0.02389	0.000257671
		125.63	0.0052	0.00601	0.01512	0.02312	0.00273
		126.021	0.00705	0.00504	0.01547	0.02198	0.00268
		126.412	0.00623	0.00424	0.00757	0.01934	0.0045
		126.803	0.00238	0.001	0.00943	0.02442	0.00369
		127.194	0.00637	0.00563	0.01423	0.0224	0.00204
		127.585	0.000324925	0.00643	0.0132	0.02206	0.00307
		127.976	0.00643	0.00735	0.01199	0.02102	6.88966e-05
		128.367	-0.000224236	0.00668	0.01197	0.02065	0.00462
		128.758	-0.00112	0.00461	0.0111	0.02	0.00697
		129.149	0.00554	0.00419	0.01614	0.01787	0.00132
		129.54	0.000599506	0.00454	0.01526	0.02004	-1.69099e-05
		129.931	0.00609	0.00399	0.01148	0.02249	0.0003778
		130.322	0.0054	0.00659	0.01246	0.01881	0.00239
		130.714	0.00115	0.00569	0.01381	0.01903	0.000137542
		131.105	0.00341	0.00811	0.01602	0.02184	0.00235
		131.496	0.00952	0.00502	0.01194	0.01694	0.00252
		131.887	0.00492	0.00377	0.01404	0.01815	-0.00134
		132.278	0.00966	0.000645512	0.0133	0.01856	0.00371
		132.669	-0.00414	0.00576	0.01133	0.02099	0.00173
		133.06	0.01042	0.00719	0.01055	0.01723	0.0017
		133.451	0.000942732	0.00614	0.01282	0.01892	-0.00405
		133.842	0.00554	0.00514	0.01393	0.01818	-0.000823491
		134.233	0.00424	0.0038	0.01284	0.01721	-0.000617555
		134.624	0.00643	0.00668	0.01036	0.01712	-0.00153
		135.015	-0.00146	0.00341	0.01173	0.01892	0.00218
		135.406	0.00348	0.00545	0.01349	0.01892	0.000635219
		135.797	0.00595	0.0044	0.00877	0.01908	0.00429
		136.188	0.00177	0.00251	0.01172	0.01581	-0.000428781
		136.579	0.00719	0.00347	0.01175	0.01636	-0.00105
		136.97	0.01357	0.00396	0.01217	0.01543	0.00218
		137.361	-0.000979333	0.00101	0.01214	0.01546	0.00168
		137.752	0.00232	-0.000478795	0.0117	0.01499	0.0045
		138.143	0.00129	0.00149	0.0128	0.01607	0.00216
		138.534	0.00177	0.00483	0.01415	0.0176	-0.000102716
		138.925	-0.00187	0.00272	0.01339	0.01351	-5.12325e-05
		139.316	0.00437	0.000200232	0.0114	0.01745	-0.00256
		139.707	-0.00201	-0.000549856	0.00988	0.01485	-0.00263
		140.098	0.00389	0.000814327	0.01063	0.01208	0.000412122
		140.489	0.00376	0.00432	0.00999	0.01363	0.00287
		140.88	0.00595	0.00324	0.00992	0.01448	-3.40712e-05
		141.271	0.00582	0.00191	0.0084	0.01321	0.00309
		141.662	0.00458	0.0027	0.00753	0.01016	0.00259
		142.053	0.00286	-0.000300141	0.01011	0.01023	0.0028
		142.444	0.00458	0.00164	0.01146	0.01209	0.0011
		142.835	0.000942732	0.0035	0.00894	0.01642	0.00343
		143.226	0.000530861	0.00219	0.00981	0.01194	0.0042
		143.617	0.00245	0.00142	0.00945	0.01614	-0.00136
		144.008	0.000599506	0.00313	0.01132	0.01017	0.00101
		144.399	0.01048	0.00167	0.01004	0.01321	-0.00108
		144.79	0.0028	0.000668493	0.00934	0.01259	0.00254
		145.181	0.00101	-0.000452279	0.01022	0.01101	0.00371
		145.572	0.000599506	0.00292	0.00948	0.00917	0.000858316
		145.963	0.00431	-0.00062074	0.00813	0.01255	0.00438
		146.354	-0.000361527	0.000166824	0.00734	0.01187	0.00115
		146.745	-0.000979333	0.000817097	0.01142	0.01413	0.00522
		147.136	0.00266	0.00106	0.00638	0.0106	0.00448
		147.527	-0.00146	-0.00118	0.00986	0.01121	-0.0012
		147.918	0.00472	-0.00104	0.00797	0.00954	0.00191
		148.309	0.00671	-0.000837812	0.00783	0.01001	-0.00257
		148.7	-1.83009e-05	-0.00162	0.00713	0.00942	-0.00275
		149.091	0.00637	0.00125	0.01191	0.01197	0.00467
		149.482	-0.00187	-0.00351	0.00956	0.00872	0.000394961
		149.873	0.0017	-0.00212	0.00879	0.00778	-0.000960781
		150.264	0.00623	-0.00208	0.00388	0.01116	-0.000377297
		150.655	-0.00132	-0.000684199	0.00833	0.011	-6.83938e-05
		151.046	-0.00125	0.000391674	0.01017	0.01043	-0.00202
		151.437	0.00492	0.00154	0.0069	0.00909	-0.00172
		151.828	0.00781	0.000223213	0.00844	0.00906	-0.00292
		152.219	0.00726	-5.17181e-06	0.00776	0.00696	-0.000617555
		152.61	0.00424	-0.00174	0.00781	0.00891	0.000806832
		153.001	-0.0016	-0.000983645	0.00542	0.00887	-0.0028
		153.392	-0.00146	0.00114	0.00608	0.01167	2.51386e-07
		153.783	0.0065	0.000426733	0.00658	0.00843	-0.00311
		154.174	0.00602	-0.000515562	0.00748	0.00607	-0.00106
		154.565	-0.00173	0.000519124	0.00656	0.00686	-0.00106
		154.956	-0.00475	0.00142	0.00776	0.00874	0.00201
		155.347	-0.000155591	0.00248	0.00616	0.00984	0.00161
		155.738	-0.000636108	0.00273	0.00881	0.00939	-0.00101
		156.129	0.00849	0.00162	0.00899	0.00696	-0.000789168
		156.52	0.00815	0.00116	0.00988	0.00641	0.00166
		156.911	0.00218	-0.00079627	0.00905	0.00435	0.00307
		157.302	0.003	-0.00264	0.00701	0.01019	0.00469
		157.693	0.00149	0.00125	0.0089	0.00758	0.000480768
		158.084	0.01282	0.000550472	0.00985	0.00925	-0.00041162
		158.475	0.00252	-3.48685e-05	0.0087	0.01042	0.000394961
		158.866	-0.00503	0.000670321	0.00598	0.00707	0.00412
		159.257	0.00355	0.00127	0.00844	0.01093	-0.00225
		159.648	0.00383	-0.000884772	0.00521	0.01054	-0.00105
		160.039	0.00911	0.000712804	0.00785	0.00917	-0.00125
		160.43	0.00335	-0.000449155	0.00866	0.00732	0.000189026
		160.821	0.00472	-0.00252	0.00808	0.00714	-0.00333
		161.212	0.00623	-0.00421	0.00145	0.00563	0.000171864
		161.603	-0.00743	-0.00317	0.00398	0.00523	0.0009098
		161.994	0.00101	-0.0046	0.00181	0.00516	3.4574e-05
		162.385	0.00472	-0.00693	0.00513	0.00597	-0.00283
		162.776	0.00685	-0.00381	0.00594	0.00397	-0.00427
		163.167	0.00355	-0.00216	0.000542753	0.0024	-0.00273
		163.558	-0.00242	-0.00214	-0.000308447	0.00241	-0.0012
		163.949	0.000324925	-0.00396	0.000776146	0.00468	-0.00525
		164.34	0.00293	-0.00619	0.0033	0.00471	-0.00561
		164.731	0.000187635	-0.00314	0.00516	0.00402	-0.0017
		165.122	0.000942732	-0.00123	0.00468	0.00219	-0.0057
		165.513	0.00801	-0.00294	0.00219	0.00272	-0.00465
		165.904	0.00897	-0.00481	0.0017	0.000890497	-0.000926459
		166.295	0.00499	-0.00489	0.00142	0.00069829	0.00139
		166.686	0.000736796	-0.00254	0.000899708	0.00178	-0.000703362
		167.077	-0.00263	-0.0051	0.00271	0.000547271	-0.0035
		167.468	0.00561	-0.00434	-7.50539e-05	0.00191	-0.00376
		167.859	0.00595	-0.00288	0.00404	0.00395	-0.0048
		168.25	0.00197	-0.00257	0.00591	0.00294	-0.00338
		168.641	-0.00167	-0.00522	0.00201	0.000149129	-0.00281
		169.032	0.00486	-0.00394	0.00492	0.00259	-0.00345
		169.423	0.0065	-0.00602	0.00422	0.00495	-0.00285
		169.814	0.00108	-0.00605	0.00284	0.00394	-0.00251
		170.205	0.000874086	-0.00317	0.00612	0.00333	-0.00338
		170.596	-0.000842043	-0.00276	0.00349	0.00799	-0.00599
		170.987	-0.00105	-0.000588507	0.00404	0.00251	-0.00388
		171.378	0.00225	-0.00539	0.00139	0.00106	-0.00388
		171.769	-0.00681	-0.00365	0.0024	-0.000454949	-0.00388
		172.16	0.00108	-0.00403	0.00402	0.00508	-0.00227
		172.551	0.00437	-0.00345	0.00472	0.00133	-0.00438
		172.942	0.00355	0.000150445	0.00268	0.00188	-0.00702
		173.333	-0.00125	-0.00332	0.00277	0.000313877	-0.00273
		173.724	-0.00771	-0.00309	0.00426	0.00214	-0.00276
		174.115	-0.01931	-0.00419	0.00498	0.00188	-0.00285
		174.506	-0.01052	-0.00446	0.00447	0.00355	-0.0036
		174.897	0.00135	-0.00398	0.00296	0.00284	-0.00704
		175.288	-0.00256	-0.00119	0.00343	0.00195	-0.00621
		175.679	-0.00503	-0.00213	0.00263	0.00619	-0.00559
		176.07	-0.000361527	-0.0022	-0.000583028	0.0016	-8.55551e-05
		176.461	0.00142	-0.00221	0.00246	0.00506	-0.00517
		176.852	0.00218	-0.00395	0.000378004	0.00188	-0.0051
		177.243	-0.00276	0.000521306	0.00474	0.00121	-0.00331
		177.634	-0.00194	-0.00388	0.00374	0.0038	-0.00227
		178.025	-0.0027	-0.00333	0.0031	0.00295	-0.00148
		178.416	0.00458	0.000371583	0.00257	0.00187	-0.0035
		178.807	-0.00139	-0.00115	0.00403	0.00112	-0.00261
		179.198	-0.00551	-0.00199	0.000913437	0.000204045	-0.000720523
		179.589	-1.83009e-05	-0.00148	-0.000459467	-0.000358845	-0.00554
		179.98	-0.00221	0.00245	0.00229	-0.000372574	-0.0011
		180.371	-0.0075	0.00106	0.00122	0.00251	-0.00511
		180.762	-0.00681	0.000264344	0.000680043	0.000780665	-0.00405
		181.153	-0.00901	-0.00069168	0.00234	0.00165	0.000532252
		181.544	-8.69461e-05	-0.0036	0.00146	0.00185	-0.00451
		181.935	0.000874086	-0.00123	0.00131	0.000162858	-0.00144
		182.326	-0.00173	-0.00396	0.00292	0.00265	-0.00583
		182.717	5.03443e-05	0.00111	0.00015834	-0.000784445	-0.00438
		183.108	0.000118989	-0.000446973	0.00227	0.000670832	-0.0013
		183.499	-0.00558	0.00225	0.000666314	0.00262	-0.000377297
		183.89	-0.00675	-0.00158	-4.75958e-05	0.00262	-0.00341
		184.281	-0.00167	0.00148	0.000817334	1.18386e-05	-0.00587
		184.672	-0.00242	0.00203	-0.000885067	0.000341335	-0.00465
		185.063	-0.00386	-0.000518034	0.000240714	0.00127	-0.00288
		185.454	-0.00462	-4.62384e-05	-0.00209	0.00259	-0.000857813
		185.845	-0.0075	-0.00216	0.00218	0.00195	-0.00309
		186.236	-0.00592	0.00051294	0.00142	0.00342	-0.00263
		186.627	0.00362	-0.00364	0.00111	0.00137	-0.00414
		187.018	0.00472	0.00238	0.000226985	-0.000551052	-0.00496
		187.409	-0.00242	0.00143	-0.00242	0.000355065	-0.00717
		187.8	0.000530861	0.00125	-0.00128	0.00263	-0.00367
		188.191	-0.00208	7.11951e-05	-0.000871338	0.000190316	-0.0028
		188.582	-0.00112	0.00109	-0.00055557	-0.00242	-0.00149
		188.973	0.00335	0.00358	-0.000459467	-0.000921736	0.000429284
		189.364	0.000942732	0.00241	-0.00305	0.000107942	-0.00496
		189.755	0.003	0.0027	-0.00193	-0.00184	-0.000874975
		190.146	-8.69461e-05	0.00258	-0.000363364	-0.00191	-0.00295
		190.537	-0.0062	0.00156	-0.00119	-0.00365	-0.00371
		190.928	-0.000567462	0.000902539	-0.00104	-0.00191	-0.00438
		191.32	0.00122	7.00758e-05	-0.00286	-0.00411	-0.00285
		191.711	0.0054	0.00137	0.00257	-0.00245	-0.00549
		192.102	-0.00187	-0.00392	-0.000665402	-0.00136	-0.00166
		192.493	-0.00256	-0.00175	0.00185	-0.00132	-0.00616
		192.884	-0.00414	-0.00275	-0.000679131	0.00042371	-0.00194
		193.275	-0.00544	-0.00227	-0.00108	-0.000770716	-0.00216
		193.666	-0.000498817	-0.00111	-0.00235	-0.00404	-0.000137039
		194.057	0.00513	-0.00109	0.000144611	-0.00375	-0.0069
		194.448	-0.00736	0.00108	-0.000294718	0.00144	-0.00326
		194.839	-0.00105	-0.00315	0.00154	-0.00175	-0.00136
		195.23	-0.00194	0.000381012	-0.00234	-0.00298	-0.00221
		195.621	-0.00462	-0.00199	-0.00168	-0.0026	-0.00122
		196.012	-0.00729	-0.00311	-0.00101	-0.00253	-0.0018
		196.403	-0.00242	-0.00236	-0.00434	-0.00198	-0.00513
		196.794	0.00197	-0.00125	-0.00121	-0.00279	-0.00362
		197.185	0.000462215	-0.00104	-0.00255	-0.0051	-0.00153
		197.576	-0.0018	0.00174	-0.0033	-0.00341	-0.00532
		197.967	-0.00819	0.000978962	-0.00312	-0.00253	-0.00328
		198.358	-0.00462	-0.00462	-0.00164	-0.00342	-0.00738
		198.749	-0.000155591	0.00012405	-0.000335906	-0.00559	-0.00132
		199.14	-0.00386	-0.00122	-8.87829e-05	-0.00637	-0.00329
		199.531	0.000805441	-0.00216	-0.0019	-0.00242	-0.00791
		199.922	-0.0086	-0.00287	-0.00251	-0.00431	-0.00113
		200.313	-0.000636108	-0.00389	-0.00213	-0.00397	-0.00407
		200.704	-0.00585	-0.00293	-0.00367	-0.00192	-0.00263
		201.095	5.03443e-05	-0.000161667	-0.00561	-0.000702071	-0.00153
		201.486	0.000805441	-0.00517	-0.00592	-0.00645	-0.00565
		201.877	-0.00146	-0.0049	-0.00249	-0.00748	-0.00341
		202.268	0.0019	-0.00358	-0.00559	-0.00595	-0.00122
		202.659	-0.00276	-0.00677	-0.0059	-0.00625	-0.00623
		203.05	-0.000979333	-0.00148	-0.00127	-0.0067	-0.00477
		203.441	-0.00263	-0.00598	-0.00639	-0.00596	-0.00419
		203.832	-0.00125	-0.00518	-0.00215	-0.00831	-0.00642
		204.223	0.00218	-0.00736	-0.000541841	-0.01134	-0.0046
		204.614	0.00767	-0.00367	-0.00163	-0.00625	-0.00503
		205.005	-0.00167	-0.00456	-0.00304	-0.00648	-0.00329
		205.396	-0.00146	-0.00214	-0.00554	-0.00629	-0.00426
		205.787	-0.00784	-0.00443	-0.00301	-0.0051	-0.00745
		206.178	-0.00276	-0.00291	-0.0024	-0.00633	-0.00338
		206.569	-0.00448	-0.00624	-0.00323	-0.00831	-0.00678
		206.96	0.00451	-0.00372	-0.00348	-0.00694	-0.00317
		207.351	0.00266	-0.00507	-0.0038	-0.00275	-0.00132
		207.742	-0.00462	-0.00641	-0.00455	-0.00442	-0.00276
		208.133	-0.01134	-0.00806	-0.0019	-0.00512	-0.00618
		208.524	-0.00578	-0.00375	-0.00329	-0.00868	-0.00607
		208.915	0.000668151	-0.00565	-0.00456	-0.00926	-0.00757
		209.306	0.00149	-0.00917	-0.00178	-0.00842	-0.00319
		209.697	-0.00757	-0.00814	-0.00498	-0.00486	-0.00594
		210.088	-0.01093	-0.00691	-0.00263	-0.00901	-0.00424
		210.479	-0.00496	-0.0081	-0.00321	-0.00678	-0.0064
		210.87	-0.00867	-0.00562	-0.00425	-0.00742	-0.00783
		211.261	-0.00304	-0.00504	-0.00277	-0.00958	-0.00674
		211.652	-0.00489	-0.00526	-0.0041	-0.00592	-0.00592
		212.043	-0.00832	-0.00533	-0.00433	-0.00711	-0.00676
		212.434	-0.000704753	-0.00408	-0.00256	-0.0071	-0.00619
		212.825	0.00424	-0.00703	-0.00281	-0.00126	-0.00726
		213.216	0.0052	-0.00802	-0.00649	-0.00396	-0.00946
		213.607	-0.00221	-0.00564	-0.00566	-0.00602	-0.00697
		213.998	-0.00709	-0.00579	-0.00256	-0.00873	-0.00937
		214.389	-0.000773398	-0.00611	-0.00632	-0.00746	-0.00855
		214.78	0.00149	-0.00317	-0.00609	-0.00806	-0.00808
		215.171	0.00293	-0.00665	-0.00666	-0.00645	-0.01071
		215.562	0.00252	-0.00469	-0.00542	-0.00865	-0.00563
		215.953	-0.00276	-0.00571	-0.00557	-0.01108	-0.00645
		216.344	-0.00956	-0.0054	-0.00406	-0.00947	-0.00676
		216.735	-0.00235	-0.00135	-0.00636	-0.0058	-0.00668
		217.126	-0.00407	-0.007	-0.00771	-0.00877	-0.00263
		217.517	-0.00228	-0.00566	-0.00256	-0.00956	-0.00414
		217.908	5.03443e-05	-0.00229	-0.00761	-0.00888	-0.00475
		218.299	-0.00455	-0.00173	-0.00544	-0.00856	-0.00709
		218.69	-0.01141	-0.00213	-0.00321	-0.01177	-0.00565
		219.081	-0.00393	-0.00211	-0.00616	-0.00829	-0.00458
		219.472	-0.00647	-0.00186	-0.000349635	-0.0116	-0.00698
		219.863	-0.00276	-0.0051	-0.00237	-0.0088	-0.00527
		220.254	-0.00757	-0.00338	-0.00706	-0.00801	-0.00669
		220.645	-0.004	0.00183	-0.00336	-0.01053	-0.00498
		221.036	-0.00517	-0.000839809	-0.00437	-0.01024	-0.00659
		221.427	-0.00805	-0.000793614	-0.00241	-0.01134	-0.00616
		221.818	0.000942732	-0.00157	-0.00212	-0.00724	-0.0075
		222.209	-0.00633	0.000603036	-0.00632	-0.01082	-0.01045
		222.6	-0.01251	0.00136	-0.00218	-0.01088	-0.00403
		222.991	-0.0088	0.00171	-0.0033	-0.01001	-0.00647
		223.382	-0.00414	-0.00276	-0.00362	-0.00965	-0.00839
		223.773	-0.000498817	0.00165	-0.00165	-0.01028	-0.00317
		224.164	-0.00489	0.00331	-0.00263	-0.00949	-0.00668
		224.555	-0.01368	0.000907668	-0.00358	-0.00974	-0.00625
		224.946	-0.00716	0.00425	-0.00529	-0.00827	-0.00312
		225.337	-0.00249	0.000176317	-0.000871338	-0.00683	-0.00798
		225.728	-0.00366	0.00485	-0.00495	-0.00753	-0.00726
		226.119	-0.00311	0.000447185	-0.00277	-0.00986	-0.00535
		226.51	-0.00565	0.000671858	-0.00186	-0.00575	-0.00594
		226.901	-0.00441	-0.000146875	-0.00566	-0.01077	-0.00165
		227.292	0.00218	-0.0037	-0.00348	-0.00916	-0.00439
		227.683	-0.00201	-0.00115	-0.00529	-0.01009	-0.00712
		228.074	-0.00537	-0.00571	-0.00502	-0.01243	-0.00647
		228.465	-0.00668	-0.0069	-0.00235	-0.01141	-0.0086
		228.856	-0.0064	-0.00872	-0.00844	-0.01151	-0.00517
		229.247	-0.00496	-0.00594	-0.00738	-0.00866	-0.00493
		229.638	-0.00283	-0.01079	-0.00635	-0.00902	-0.00597
		230.029	-0.01553	-0.01099	-0.00566	-0.01011	-0.00674
		230.42	-0.000910688	-0.01019	-0.00679	-0.01307	-0.00839
		230.811	-0.0108	-0.01336	-0.00746	-0.01125	-0.007
		231.202	-0.00853	-0.01414	-0.00881	-0.01063	-0.00779
		231.593	-0.00771	-0.01544	-0.00673	-0.01019	-0.00935
		231.984	-0.01176	-0.01999	-0.00715	-0.01001	-0.00709
		232.375	-0.00956	-0.01655	-0.01001	-0.00766	-0.00467
		232.766	-0.00517	-0.01931	-0.01008	-0.01258	-0.00798
		233.157	-0.00743	-0.02126	-0.00956	-0.01103	-0.00583
		233.548	0.0017	-0.02028	-0.01117	-0.01343	-0.00561
		233.939	-0.01018	-0.02088	-0.01012	-0.01105	-0.00494
		234.33	-0.01931	-0.0222	-0.01369	-0.00532	-0.00393
		234.721	-0.01395	-0.01957	-0.01136	-0.01072	-0.00486
		235.112	-0.00942	-0.01749	-0.01676	-0.01151	-0.00637
		235.503	0.00238	-0.01665	-0.01324	-0.01153	-0.00419
		235.894	-0.00839	-0.01857	-0.01617	-0.00964	-0.00537
		236.285	-0.000704753	-0.01971	-0.0145	-0.00934	-0.0046
		236.676	-0.00908	-0.01872	-0.01402	-0.01048	-0.00559
		237.067	-0.00839	-0.01703	-0.01201	-0.00862	-0.00753
		237.458	-0.00434	-0.02047	-0.01472	-0.01322	-0.0082
		237.849	-0.00633	-0.01928	-0.0146	-0.01237	-0.00287
		238.24	-0.00729	-0.01678	-0.0152	-0.00939	-0.00563
		238.631	-0.00887	-0.01787	-0.01445	-0.00677	-0.00386
		239.022	-0.01128	-0.01574	-0.01455	-0.00888	-0.00328
		239.413	-0.00324	-0.01823	-0.011	-0.01193	-0.00517
		239.804	-0.00956	-0.01831	-0.01352	-0.00781	-0.00348
		240.195	-0.01258	-0.01784	-0.01305	-0.00754	-0.00489
		240.586	-0.00627	-0.01698	-0.01385	-0.00547	-0.00477
		240.977	-0.01066	-0.01504	-0.01404	-0.00985	-0.00692
		241.368	-0.01478	-0.01403	-0.0157	-0.01296	-0.0064
		241.759	-0.0086	-0.01721	-0.01433	-0.00823	-0.00577
		242.15	-0.00798	-0.01507	-0.01445	-0.01153	-0.00589
		242.541	-0.01279	-0.01358	-0.01352	-0.01149	-0.00453
		242.932	-0.00359	-0.01449	-0.01773	-0.01188	-0.00568
		243.323	-0.01285	-0.01431	-0.01733	-0.00703	-0.00408
		243.714	-0.01052	-0.01402	-0.01623	-0.01137	-0.00916
		244.105	-0.01107	-0.01247	-0.01595	-0.00645	-0.00661
		244.496	-0.00606	-0.01237	-0.01257	-0.0089	-0.00781
		244.887	-0.01018	-0.017	-0.01368	-0.01392	-0.00616
		245.278	-0.00421	-0.01177	-0.01448	-0.01136	-0.00482
		245.669	-0.01773	-0.01342	-0.0165	-0.01049	-0.00367
		246.06	-0.01395	-0.01281	-0.01452	-0.01108	-0.00335
		246.451	-0.000636108	-0.01265	-0.01293	-0.0127	-0.01091
		246.842	-0.01004	-0.01355	-0.01696	-0.01147	-0.0051
		247.233	-0.01169	-0.01217	-0.01239	-0.0074	-0.00632
		247.624	-0.00778	-0.01107	-0.01751	-0.00862	-0.00731
		248.015	-0.00757	-0.00958	-0.01342	-0.00854	-0.00462
		248.406	-0.02075	-0.01338	-0.01126	-0.00924	-0.00578
		248.797	-0.01409	-0.01078	-0.01431	-0.00845	-0.00553
		249.188	-0.00922	-0.01262	-0.0118	-0.00834	-0.00796
		249.579	-0.01134	-0.01127	-0.01431	-0.00846	-0.00922
		249.97	-0.00599	-0.01379	-0.01341	-0.00875	-0.0091
		250.361	-0.01176	-0.01482	-0.01402	-0.01111	-0.00487
		250.752	-0.01944	-0.01341	-0.01416	-0.01024	-0.00547
		251.143	-0.01416	-0.01427	-0.01066	-0.00662	-0.00295
		251.535	-0.01059	-0.01215	-0.01412	-0.00659	-0.00899
		251.926	-0.01334	-0.01159	-0.01533	-0.00982	-0.00642
		252.317	-0.00983	-0.01211	-0.0128	-0.00875	-0.00558
		252.708	-0.00345	-0.01433	-0.01439	-0.00932	-0.00451
		253.099	-0.01697	-0.01229	-0.01151	-0.01207	-0.00462
		253.49	-0.01423	-0.01083	-0.01305	-0.01151	-0.00681
		253.881	-0.02137	-0.01271	-0.01405	-0.01099	-0.00654
		254.272	-0.00778	-0.01299	-0.01327	-0.007	-0.00202
		254.663	-0.01711	-0.01228	-0.01213	-0.0095	-0.00432
		255.054	-0.00716	-0.01147	-0.01107	-0.00755	-0.00844
		255.445	-0.00853	-0.01251	-0.01299	-0.00751	-0.00853
		255.836	-0.01025	-0.00926	-0.0133	-0.01002	-0.00511
		256.227	-0.01272	-0.01262	-0.01287	-0.00726	-0.00558
		256.618	-0.01478	-0.01126	-0.01174	-0.00672	-0.00656
		257.009	-0.01395	-0.00814	-0.01026	-0.00817	-0.00256
		257.4	-0.00544	-0.00926	-0.01213	-0.01137	-0.00422
		257.791	-0.00908	-0.00759	-0.01006	-0.00747	-0.00529
		258.182	-0.01416	-0.00945	-0.00871	-0.00589	-0.00659
		258.573	-0.01471	-0.00902	-0.01026	-0.01041	-0.000874975
		258.964	-0.01141	-0.00785	-0.01194	-0.00584	-0.00415
		259.355	-0.0088	-0.01044	-0.00995	-0.00552	-0.00587
		259.746	-0.00578	-0.00895	-0.01061	-0.00882	-0.00403
		260.137	-0.01416	-0.01025	-0.01137	-0.01193	-0.00599
		260.528	-0.01306	-0.00834	-0.0122	-0.00945	-0.00709
		260.919	-0.01361	-0.00872	-0.01261	-0.01016	-0.00686
		261.31	-0.00709	-0.00586	-0.00818	-0.00952	-0.00702
		261.701	-0.00922	-0.00709	-0.01192	-0.00978	-0.00944
		262.092	-0.01327	-0.01045	-0.00888	-0.0082	-0.00563
		262.483	-0.01697	-0.00802	-0.01128	-0.00901	-0.00587
		262.874	-0.01842	-0.0077	-0.00977	-0.00715	-0.00331
		263.265	-0.01938	-0.00729	-0.01385	-0.01232	-0.00693
		263.656	-0.01835	-0.00603	-0.01117	-0.00941	0.000171864
		264.047	-0.01244	-0.00872	-0.00937	-0.00685	-0.00189
		264.438	-0.01505	-0.00665	-0.00605	-0.00748	-0.00178
		264.829	-0.01368	-0.00366	-0.00764	-0.00806	-0.00335
		265.22	-0.01361	-0.00323	-0.00757	-0.01056	-0.00549
		265.611	-0.01505	-0.00741	-0.00561	-0.01056	-0.00589
		266.002	-0.01093	-0.00828	-0.0107	-0.00628	-0.00587
		266.393	-0.01134	-0.00791	-0.00612	-0.0128	-0.00275
		266.784	-0.02102	-0.01015	-0.00844	-0.00894	-0.00338
		267.175	-0.01793	-0.01285	-0.0094	-0.00974	0.00012038
		267.566	-0.01313	-0.00644	-0.00798	-0.01074	-0.00264
		267.957	-0.00695	-0.00485	-0.01088	-0.00632	-0.00499
		268.348	-0.00798	-0.00704	-0.00914	-0.00849	-0.00949
		268.739	-0.01107	-0.00481	-0.00863	-0.00704	-0.003
		269.13	-0.00942	-0.00407	-0.00907	-0.0079	-0.00271
		269.521	-0.01732	-0.00837	-0.00885	-0.00958	-0.00335
		269.912	-0.00963	-0.00844	-0.00656	-0.00764	-0.00353
		270.303	-0.01752	-0.00478	-0.00926	-0.00909	-0.000188523
		270.694	-0.01526	-0.00564	-0.00977	-0.00633	-0.000651878
		271.085	-0.00853	-0.00272	-0.01125	-0.00753	-0.00285
		271.476	-0.01327	-0.0053	-0.0086	-0.00674	-0.00619
		271.867	-0.01656	-0.00606	-0.01084	-0.00967	-0.00154
		272.258	-0.01141	-0.00598	-0.00824	-0.01067	-0.0076
		272.65	-0.01423	-0.00579	-0.00617	-0.00909	-0.00522
		273.041	-0.00379	-0.00194	-0.00699	-0.00732	-0.00324
		273.432	-0.01842	-0.00613	-0.00826	-0.00865	-0.00287
		273.823	-0.00743	-0.00718	-0.00818	-0.00643	-0.0039
		274.214	-0.01588	-0.00673	-0.0058	-0.00618	-0.00374
		274.605	-0.00578	-0.01	-0.0041	-0.00545	-0.00347
		274.996	-0.00469	-0.00874	-0.00769	-0.00571	-0.00743
		275.387	-0.00592	-0.00669	-0.00829	-0.0068	-0.00386
		275.778	-0.00709	-0.00857	-0.00742	-0.00847	-0.00479
		276.169	-0.00887	-0.00449	-0.00758	-0.00628	-0.00484
		276.56	-0.00524	-0.00434	-0.00518	-0.00613	-0.0052
		276.951	-0.00647	-0.00335	-0.00889	-0.00972	-0.00738
		277.342	-0.01402	-0.00549	-0.00688	-0.0056	-0.00225
		277.733	-0.01306	-0.00522	-0.00231	-0.00442	-0.00321
		278.124	-0.00929	-0.00166	-0.000157428	-0.0077	-0.00343
		278.515	-0.00606	-0.00735	-0.00215	-0.00493	-0.0063
		278.906	-0.01011	-0.01026	-0.00492	-0.00522	-0.00311
		279.297	-0.00894	-0.00847	-0.00485	-0.00316	-0.00379
		279.688	-0.00709	-0.00839	-0.003	-0.00427	-0.0035
		280.079	-0.01141	-0.00309	-0.00602	-0.00683	-0.0053
		280.47	-0.00977	-0.0074	-0.0058	-0.0082	-0.00239
		280.861	-0.01217	-0.00606	-0.00423	-0.00726	-0.00372
		281.252	-0.00901	-0.00605	-0.00679	-0.0057	-0.00209
		281.643	-0.01279	-0.00575	-0.00949	-0.00585	-0.00275
		282.034	-0.01169	-0.00593	-0.00396	-0.00873	-0.00245
		282.425	-0.01251	-0.00559	-0.00555	-0.00726	-0.00319
		282.816	-0.01093	-0.00949	-0.00606	-0.00835	-0.00508
		283.207	-0.01697	-0.0057	-0.00596	-0.01212	-0.00577
		283.598	-0.01732	-0.00475	-0.00477	-0.00718	-0.00132
		283.989	-0.0108	-0.00623	-0.00816	-0.00743	-0.00637
		284.38	-0.01416	-0.00718	-0.00683	-0.0063	-0.0086
		284.771	-0.0121	-0.00613	-0.00955	-0.00779	-0.0057
		285.162	-0.01121	-0.00783	-0.00632	-0.00949	-0.00599
		285.553	-0.01471	-0.00557	-0.00543	-0.01163	-0.00376
		285.944	-0.00675	-0.00654	-0.00688	-0.00625	-0.004
		286.335	-0.01299	-0.00738	-0.00444	-0.00824	-0.00214
		286.726	-0.00887	-0.00638	-0.00566	-0.00765	-0.0028
		287.117	-0.00633	-0.00721	-0.00834	-0.0067	-0.00551
		287.508	-0.00565	-0.01019	-0.00684	-0.00884	-0.00566
		287.899	-0.01004	-0.00602	-0.00495	-0.01024	-0.00503
		288.29	-0.00681	-0.00791	-0.00855	-0.01059	-0.00489
		288.681	-0.00675	-0.0098	-0.00676	-0.0106	-0.00511
		289.072	-0.01793	-0.00753	-0.00702	-0.00986	-0.00264
		289.463	-0.00887	-0.00751	-0.00596	-0.01038	-0.00295
		289.854	-0.00805	-0.00866	-0.00303	-0.01063	-0.00407
		290.245	-0.01224	-0.00392	-0.00757	-0.01111	-0.00601
		290.637	-0.00544	-0.00637	-0.00665	-0.00784	-0.00422
		291.028	-0.01093	-0.00506	-0.00691	-0.00765	-0.00372
		291.419	-0.00757	-0.00446	-0.00524	-0.0082	-0.00623
		291.81	-0.01498	-0.0068	-0.00473	-0.00698	-0.00498
		292.201	-0.01615	-0.00502	-0.00579	-0.00928	-0.00462
		292.592	-0.01347	-0.00266	-0.00554	-0.01056	-0.00477
		292.983	-0.00784	-0.00485	-0.0055	-0.00772	-0.00441
		293.374	-0.00867	-0.0066	-0.00809	-0.00908	-0.00156
		293.765	-0.00482	-0.00767	-0.00879	-0.00986	-0.00402
		294.156	-0.00675	-0.00708	-0.00839	-0.00893	-0.00156
		294.547	0.00753	-0.00465	-0.00701	-0.00488	-0.000960781
		294.938	-0.0062	-0.00857	-0.0065	-0.0084	-0.00271
		295.329	-0.01231	-0.00517	-0.00914	-0.00494	-0.00101
		295.72	-0.01594	-0.00452	-0.0092	-0.00455	-0.00154
		296.111	-0.01999	-0.00217	-0.00614	-0.00888	-0.00374
		296.502	-0.01203	-0.0066	-0.00595	-0.00975	-0.000926459
		296.893	-0.00977	-0.00228	-0.00657	-0.00677	0.000755348
		297.284	-0.01917	-0.00391	-0.00623	-0.00921	0.00414
		297.675	-0.01244	-0.00341	-0.00607	-0.00921	0.000532252
		298.066	-0.01107	-0.00485	-0.00778	-0.01018	-0.00273
		298.457	-0.01114	-0.00155	-0.00533	-0.00928	-0.000291491
		298.848	-0.00874	-0.00104	-0.00472	-0.01071	0.0013
		299.239	-0.01979	-0.00221	-0.0065	-0.00974	-0.000377297
		299.63	-0.01203	-0.00479	-0.00871	-0.01423	-0.00166
		300.021	-0.01938	-0.00334	-0.01043	-0.01149	-0.00307
		300.412	-0.01148	-0.00588	-0.00683	-0.00709	0.00158
		300.803	-0.01361	-0.00558	-0.00984	-0.00982	-0.00352
		301.194	-0.0062	-0.00596	-0.00717	-0.00769	-0.00216
		301.585	-0.0075	-0.0074	-0.00951	-0.0145	-0.00154
		301.976	-0.01032	-0.00583	-0.01039	-0.01212	-0.00214
		302.367	-0.01224	-0.00223	-0.00693	-0.00883	-0.00319
		302.758	-0.01134	-0.0046	-0.00481	-0.00873	-0.00154
		303.149	-0.02308	-0.00481	-0.00558	-0.00663	-0.00115
		303.54	-0.02096	-0.00228	-0.00786	-0.0112	-0.0006862
		303.931	-0.0134	-0.00329	-0.00868	-0.00902	0.000343477
		304.322	-0.00668	-0.00514	-0.00645	-0.01094	-0.00124
		304.713	-0.01162	-0.00279	-0.00639	-0.00942	-0.000669039
		305.104	-0.01732	-0.00401	-0.00635	-0.00938	0.00115
		305.495	-0.0143	-0.00368	-0.01129	-0.0103	-0.00376
		305.886	-0.01793	-0.00413	-0.00592	-0.01482	-0.00525
		306.277	-0.01574	-0.00321	-0.00522	-0.01354	6.88966e-05
		306.668	0.00163	-0.00334	-0.0073	-0.00781	-0.00204
		307.059	-0.01107	0.000454262	-0.00837	-0.01325	0.000532252
		307.45	-0.01519	0.00157	-0.00813	-0.00688	0.00293
		307.841	-0.01526	0.000230886	-0.00712	-0.01075	-0.000514588
		308.232	-0.0075	-0.00202	-0.01029	-0.01092	0.0016
		308.624	-0.01231	0.000227174	-0.00959	-0.01055	-0.00041162
		309.015	-0.0099	0.000863718	-0.00677	-0.01031	0.00153
		309.406	-0.01979	-9.23063e-05	-0.00989	-0.0113	0.000600897
		309.797	-0.00983	0.000846277	-0.00801	-0.01129	3.4574e-05
		310.188	-0.01183	-0.000260767	-0.01007	-0.01028	-0.000892136
		310.579	-0.01121	-0.00245	-0.00859	-0.0072	0.00156
		310.97	-0.01581	0.00387	-0.00518	-0.00969	-0.000274329
		311.361	-0.01169	4.25683e-05	-0.0083	-0.01152	0.00213
		311.752	-0.00668	0.000871319	-0.01114	-0.00943	0.00177
		312.143	-0.01491	0.00219	-0.01158	-0.01298	0.000137542
		312.534	-0.01986	0.00364	-0.01084	-0.01136	-0.00041162
		312.925	-0.00819	0.004	-0.01015	-0.00963	-0.00204
		313.316	-0.01437	0.00469	-0.00959	-0.00743	0.00302
		313.707	-0.00146	0.00219	-0.01367	-0.01243	-0.000377297
		314.098	-0.00846	0.0041	-0.01288	-0.0095	0.00168
		314.489	-0.00668	0.0042	-0.0111	-0.00938	0.000995607
		314.88	-0.01251	0.0026	-0.01247	-0.01285	-0.000720523
		315.271	-0.01155	0.00514	-0.00993	-0.01259	-0.00204
		315.662	-0.01423	0.00224	-0.00995	-0.01208	0.00604
		316.053	-0.00125	0.000294877	-0.00912	-0.01144	0.00589
		316.444	-0.01093	0.00543	-0.01132	-0.01321	-0.000909297
		316.835	-0.01052	-0.000106978	-0.01249	-0.01402	0.00378
		317.226	-0.01148	9.02374e-05	-0.0126	-0.01123	0.00455
		317.617	-0.00929	0.00117	-0.0132	-0.01277	0.00136
		318.008	-0.00853	0.000745519	-0.01216	-0.01119	0.00424
		318.399	-0.01203	0.00367	-0.01128	-0.01333	0.00141
		318.79	-0.01141	0.00419	-0.01148	-0.00957	0.00376
		319.181	-0.00558	0.00529	-0.01008	-0.00945	0.00498
		319.572	-0.00688	0.00335	-0.00963	-0.01008	0.00333
		319.963	-0.01121	0.000990226	-0.01176	-0.01336	0.00273
		320.354	-0.00723	0.002	-0.00709	-0.00961	0.00635
		320.745	-0.00805	0.00722	-0.00879	-0.00788	0.00568
		321.136	-0.00551	0.00462	-0.01061	-0.00887	0.00573
		321.527	-0.0051	0.00186	-0.01444	-0.00709	0.004
		321.918	-0.01821	0.00098781	-0.01681	-0.00861	0.00381
		322.309	-0.02102	0.00121	-0.01464	-0.01	0.00106
		322.7	-0.01258	0.00186	-0.01272	-0.01089	0.00209
		323.091	-0.00503	0.00656	-0.01165	-0.01152	0.00335
		323.482	-0.00338	0.00417	-0.00934	-0.0137	0.00657
		323.873	-0.02267	0.00333	-0.00834	-0.01163	6.88966e-05
		324.264	-0.0156	-0.000863017	-0.00888	-0.01007	-0.000205684
		324.655	-0.00565	0.000707102	-0.00798	-0.01207	0.00412
		325.046	-0.00791	0.00523	-0.01166	-0.0118	0.00426
		325.437	-0.01018	0.00637	-0.00894	-0.0084	0.00366
		325.828	-0.00654	0.00219	-0.01173	-0.00967	0.00841
		326.219	-0.00922	0.00659	-0.01372	-0.01002	0.00632
		326.611	-0.01011	0.00599	-0.00949	-0.00748	0.00712
		327.002	-0.00688	0.00276	-0.00872	-0.00876	0.00671
		327.393	-0.00826	0.00542	-0.00956	-0.0095	0.00616
		327.784	-0.00249	0.00787	-0.01019	-0.00558	0.00771
		328.175	-0.01045	0.00348	-0.00942	-0.00673	0.00776
		328.566	-0.00812	0.00457	-0.01092	-0.00382	0.00383
		328.957	-0.0064	0.00392	-0.00473	-0.0033	0.00813
		329.348	-0.00887	0.00354	-0.0068	-0.00541	0.00525
		329.739	-0.00338	0.00503	-0.00864	-0.01243	0.00623
		330.13	-0.00778	0.00328	-0.01341	-0.01387	0.00273
		330.521	-0.00675	-0.000920172	-0.01446	-0.01372	0.00402
		330.912	-0.00908	-0.00112	-0.0154	-0.01679	-0.00196
		331.303	-0.0097	-0.00217	-0.01687	-0.0155	0.000618058
		331.694	-0.01196	-0.00388	-0.01741	-0.01984	-0.00201
		332.085	-0.0167	-0.00734	-0.01964	-0.02871	-0.00403
		332.476	-0.02164	-0.01246	-0.02092	-0.02616	-0.0051
		332.867	-0.02109	-0.01947	-0.02716	-0.03141	-0.01071
		333.258	-0.0235	-0.01984	-0.03147	-0.03601	-0.0132
		333.649	-0.0294	-0.02389	-0.03507	-0.03748	-0.0201
		334.04	-0.03516	-0.02756	-0.03414	-0.0426	-0.02578
		334.431	-0.03214	-0.03554	-0.03989	-0.04757	-0.02569
		334.822	-0.03901	-0.03597	-0.04447	-0.05208	-0.02547
		335.213	-0.04505	-0.03956	-0.0469	-0.05328	-0.03314
		335.604	-0.04484	-0.04052	-0.04629	-0.0539	-0.03707
		335.995	-0.05342	-0.03981	-0.04986	-0.05882	-0.03453
		336.386	-0.05638	-0.04487	-0.05252	-0.06369	-0.03604
		336.777	-0.05425	-0.0431	-0.0509	-0.0634	-0.03739
		337.168	-0.04841	-0.0444	-0.05215	-0.06397	-0.03295
		337.559	-0.05459	-0.04049	-0.04953	-0.06483	-0.0334
		337.95	-0.05116	-0.04539	-0.04533	-0.06442	-0.0348
		338.341	-0.04656	-0.0437	-0.04699	-0.06292	-0.0359
		338.732	-0.04834	-0.04716	-0.04902	-0.05952	-0.03324
		339.123	-0.03153	-0.04702	-0.04539	-0.05846	-0.02955
		339.514	-0.01176	-0.04023	-0.02266	-0.04553	-0.00448
		339.905	0.06924	-0.02562	0.02033	-0.00585	0.04701
		340.296	0.20104	-2.61335e-05	0.09872	0.05923	0.14805
		340.687	0.39366	0.04155	0.19466	0.12502	0.27304
		341.078	0.54908	0.1001	0.27738	0.19039	0.36641
		341.469	0.65417	0.18054	0.33612	0.23481	0.41841
		341.86	0.72048	0.27512	0.39126	0.26685	0.44638
		342.251	0.79366	0.37314	0.44628	0.29811	0.48644
		342.642	0.82311	0.42176	0.47279	0.30795	0.5049
		343.033	0.72165	0.37207	0.4092	0.28091	0.4457
		343.424	0.46155	0.22469	0.2656	0.20701	0.2991
		343.815	0.12512	0.03479	0.10409	0.11398	0.1213
		344.206	-0.09475	-0.10724	-0.000679131	0.04533	0.00221
		344.598	-0.17815	-0.16156	-0.03637	0.02608	-0.03578
		344.989	-0.15248	-0.16591	-0.02578	0.03362	-0.02162
		345.38	-0.09537	-0.14531	-0.00337	0.04264	0.00366
		345.771	-0.03008	-0.11572	0.01289	0.05246	0.03551
		346.162	0.0262	-0.08864	0.02668	0.05964	0.05148
		346.553	0.07206	-0.05879	0.03979	0.06951	0.06683
		346.944	0.11071	-0.03603	0.04839	0.07856	0.08251
		347.335	0.14572	-0.02492	0.05253	0.0848	0.09121
		347.726	0.16164	-0.01778	0.0629	0.0885	0.09923
		348.117	0.17166	-0.01621	0.07078	0.09514	0.10808
		348.508	0.19054	-0.01701	0.07442	0.09929	0.11893
		348.899	0.19466	-0.01382	0.08268	0.10763	0.12162
		349.29	0.20805	-0.01037	0.08521	0.11492	0.12488
		349.681	0.22349	-0.01122	0.09298	0.12378	0.13789
		350.072	0.23681	-0.01336	0.10212	0.13005	0.1481
		350.463	0.24827	-0.01091	0.11084	0.13802	0.15548
		350.854	0.278	-0.01131	0.12244	0.14951	0.17306
		351.245	0.30463	-0.01164	0.13491	0.16747	0.19397
		351.636	0.34438	-0.01502	0.15738	0.18847	0.22684
		352.027	0.39579	-0.01507	0.17803	0.21405	0.256
		352.418	0.4586	-0.01295	0.2152	0.2483	0.30609
		352.809	0.53033	-0.01465	0.25305	0.28899	0.35735
		353.2	0.61697	-0.01667	0.29491	0.3315	0.41481
		353.591	0.67724	-0.01777	0.32646	0.37012	0.46591
		353.982	0.70627	-0.01965	0.34367	0.38944	0.49183
		354.373	0.68616	-0.02126	0.32915	0.38605	0.46837
		354.764	0.57036	-0.02502	0.26417	0.33981	0.38177
		355.155	0.33641	-0.02986	0.13687	0.22826	0.20105
		355.546	-0.03873	-0.03632	-0.06015	0.0578	-0.08812
		355.937	-0.48774	-0.03943	-0.30062	-0.15275	-0.44283
		356.328	-0.87168	-0.04496	-0.51416	-0.34775	-0.74844
		356.719	-1.06347	-0.04478	-0.61225	-0.46034	-0.88954
		357.11	-1.00265	-0.04432	-0.57579	-0.46109	-0.82874
		357.501	-0.77372	-0.03543	-0.44448	-0.3717	-0.62759
		357.892	-0.4887	-0.03134	-0.28602	-0.25604	-0.39581
		358.283	-0.28112	-0.02334	-0.16709	-0.15502	-0.22006
		358.674	-0.14054	-0.0201	-0.09409	-0.09528	-0.1103
		359.065	-0.07429	-0.02131	-0.05827	-0.06368	-0.05481
		359.456	-0.05185	-0.02182	-0.0383	-0.04947	-0.02989
		359.847	-0.02535	-0.01709	-0.03054	-0.04369	-0.02207
		360.238	-0.03688	-0.01552	-0.02767	-0.03934	-0.02399
		360.629	-0.03002	-0.01625	-0.02685	-0.04152	-0.01817
		361.02	-0.02398	-0.01272	-0.02746	-0.03479	-0.01737
		361.411	-0.02851	-0.01494	-0.024	-0.03695	-0.01263
		361.802	-0.0305	-0.01529	-0.02623	-0.03832	-0.01629
		362.193	-0.027	-0.01142	-0.02195	-0.03369	-0.01601
		362.585	-0.0248	-0.01105	-0.02405	-0.03556	-0.01601
		362.976	-0.02308	-0.00944	-0.02314	-0.0366	-0.01891
		363.367	-0.02391	-0.0134	-0.02547	-0.03806	-0.01546
		363.758	-0.02157	-0.00732	-0.02218	-0.03778	-0.0116
		364.149	-0.02665	-0.01002	-0.0217	-0.0377	-0.01332
		364.54	-0.03036	-0.00769	-0.02381	-0.0359	-0.01587
		364.931	-0.02933	-0.00684	-0.02645	-0.03824	-0.0127
		365.322	-0.02034	-0.00863	-0.02516	-0.03927	-0.01629
		365.713	-0.01526	-0.00747	-0.0247	-0.03317	-0.01407
		366.104	-0.02665	-0.01141	-0.02487	-0.03559	-0.01654
		366.495	-0.03702	-0.01283	-0.02446	-0.0394	-0.01368
		366.886	-0.03256	-0.01045	-0.02431	-0.03752	-0.01447
		367.277	-0.02315	-0.00884	-0.02676	-0.03822	-0.01543
		367.668	-0.02864	-0.01246	-0.02513	-0.03454	-0.01088
		368.059	-0.02919	-0.01009	-0.02416	-0.03691	-0.01781
		368.45	-0.03276	-0.00903	-0.02395	-0.03745	-0.01654
		368.841	-0.02089	-0.01139	-0.02094	-0.03811	-0.01352
		369.232	-0.02089	-0.00953	-0.02427	-0.03809	-0.01438
		369.623	-0.01972	-0.00912	-0.02446	-0.03607	-0.01493
		370.014	-0.02734	-0.00784	-0.02392	-0.03883	-0.01246
		370.405	-0.02603	-0.0073	-0.02552	-0.03686	-0.01227
		370.796	-0.02171	-0.00474	-0.02612	-0.03836	-0.01622
		371.187	-0.0248	-0.00949	-0.02451	-0.036	-0.01558
		371.578	-0.0296	-0.00611	-0.02541	-0.03356	-0.01773
		371.969	-0.0283	-0.00444	-0.0228	-0.0339	-0.01368
		372.36	-0.03111	-0.00449	-0.02564	-0.03575	-0.01472
		372.751	-0.03414	-0.0087	-0.02354	-0.03817	-0.01534
		373.142	-0.03201	-0.01119	-0.02622	-0.0381	-0.01436
		373.533	-0.02549	-0.00528	-0.0242	-0.03571	-0.01912
		373.924	-0.02384	-0.00506	-0.02602	-0.03896	-0.01929
		374.315	-0.02892	-0.00475	-0.02617	-0.04258	-0.01557
		374.706	-0.03482	-0.00461	-0.02291	-0.04233	-0.01567
		375.097	-0.02981	-0.00654	-0.02258	-0.03905	-0.01646
		375.488	-0.03516	-0.00638	-0.02072	-0.03907	-0.01514
		375.879	-0.03379	-0.00697	-0.02381	-0.03914	-0.01798
		376.27	-0.03201	-0.00569	-0.02383	-0.03586	-0.01345
		376.661	-0.02713	-0.00642	-0.02188	-0.03846	-0.01141
		377.052	-0.02844	-0.00491	-0.02267	-0.0371	-0.01675
		377.443	-0.0248	-0.00541	-0.02726	-0.03626	-0.01847
		377.834	-0.03098	-0.0034	-0.02089	-0.03599	-0.01622
		378.225	-0.03153	-0.0027	-0.02247	-0.03413	-0.01836
		378.616	-0.03462	-0.00678	-0.02648	-0.03788	-0.0163
		379.007	-0.03187	-0.00223	-0.02222	-0.0391	-0.01673
		379.398	-0.03098	-0.00342	-0.02821	-0.04071	-0.01459
		379.789	-0.02693	-4.19806e-05	-0.02317	-0.03578	-0.01538
		380.18	-0.02672	-0.0055	-0.02252	-0.03724	-0.01412
		380.572	-0.03654	-0.00762	-0.02281	-0.03748	-0.01752
		380.963	-0.03008	-0.0078	-0.02045	-0.04096	-0.01416
		381.354	-0.02034	-0.00689	-0.02157	-0.04045	-0.01697
		381.745	-0.03201	-0.00484	-0.02083	-0.03875	-0.01548
		382.136	-0.03407	-0.0059	-0.02126	-0.04061	-0.01503
		382.527	-0.03297	-0.00367	-0.02103	-0.0401	-0.01673
		382.918	-0.02967	-0.00391	-0.01974	-0.03842	-0.01601
		383.309	-0.03002	-0.00423	-0.01862	-0.03986	-0.01692
		383.7	-0.02755	-0.00757	-0.0171	-0.03946	-0.01383
		384.091	-0.02892	-0.00303	-0.02206	-0.04182	-0.01735
		384.482	-0.02562	-0.00105	-0.01772	-0.04087	-0.01364
		384.873	-0.01814	-0.000251451	-0.01969	-0.0381	-0.01416
		385.264	-0.02645	-0.00384	-0.02107	-0.03752	-0.0167
		385.655	-0.02295	-0.00452	-0.01757	-0.04048	-0.01702
		386.046	-0.02768	-0.00585	-0.01741	-0.03961	-0.019
		386.437	-0.02549	-0.00508	-0.01861	-0.04112	-0.01798
		386.828	-0.02789	-0.00283	-0.02203	-0.04021	-0.01416
		387.219	-0.0342	-0.00474	-0.02094	-0.03802	-0.01701
		387.61	-0.03571	-0.00725	-0.0191	-0.0385	-0.01711
		388.001	-0.02301	-0.00498	-0.01994	-0.03507	-0.01431
		388.392	-0.02102	-0.00443	-0.02238	-0.03976	-0.01816
		388.783	-0.02487	-0.00505	-0.01917	-0.03993	-0.01895
		389.174	-0.01965	-0.00617	-0.01611	-0.0385	-0.01474
		389.565	-0.02706	-0.00395	-0.01681	-0.04109	-0.01184
		389.956	-0.02123	-0.00572	-0.01673	-0.0391	-0.00769
		390.347	-0.02919	-0.00761	-0.02009	-0.04013	-0.01593
		390.738	-0.03434	-0.00596	-0.01743	-0.03938	-0.01526
		391.129	-0.02425	-0.00443	-0.01751	-0.03999	-0.01536
		391.52	-0.03468	-0.00449	-0.01814	-0.03951	-0.01536
		391.911	-0.02988	-0.0093	-0.02089	-0.03854	-0.0143
		392.302	-0.03194	-0.00417	-0.01864	-0.04078	-0.01903
		392.693	-0.03523	-0.00726	-0.02019	-0.03968	-0.01531
		393.084	-0.03297	-0.00757	-0.02039	-0.03756	-0.01586
		393.475	-0.034	-0.00948	-0.02019	-0.04069	-0.01205
		393.866	-0.03249	-0.01035	-0.01871	-0.04037	-0.01925
		394.257	-0.03654	-0.0068	-0.01813	-0.03953	-0.01702
		394.648	-0.02665	-0.00753	-0.01596	-0.03994	-0.01562
		395.039	-0.02109	-0.0038	-0.01669	-0.03997	-0.0127
		395.43	-0.02597	0.000638875	-0.0142	-0.03899	-0.01316
		395.821	-0.03098	-0.00367	-0.01707	-0.03818	-0.01913
		396.212	-0.02267	-0.00433	-0.02015	-0.03529	-0.01653
		396.603	-0.01807	-0.00397	-0.01787	-0.03953	-0.01303
		396.994	-0.02363	-0.00314	-0.02137	-0.03842	-0.01486
		397.385	-0.02645	-0.00185	-0.01754	-0.03866	-0.01459
		397.776	-0.02782	-0.00396	-0.01715	-0.04252	-0.01795
		398.167	-0.01938	-0.00225	-0.01467	-0.03868	-0.01754
		398.559	-0.02521	0.000816233	-0.01703	-0.0399	-0.01471
		398.95	-0.0235	-0.00132	-0.01695	-0.04325	-0.01915
		399.341	-0.02892	-0.0017	-0.01607	-0.0421	-0.01987
		399.732	-0.03345	-0.00223	-0.01787	-0.04096	-0.01785
		400.123	-0.03002	-0.0024	-0.01547	-0.0427	-0.01627
		400.514	-0.02919	-0.00436	-0.01717	-0.04347	-0.01375
		400.905	-0.01835	-0.00169	-0.01588	-0.0412	-0.01857
		401.296	-0.03372	0.000947396	-0.01751	-0.04068	-0.01563
		401.687	-0.03441	-0.00124	-0.01593	-0.04204	-0.01788
		402.078	-0.03153	0.00028469	-0.01783	-0.0409	-0.01701
		402.469	-0.01773	-8.09858e-05	-0.02061	-0.04238	-0.0161
		402.86	-0.02933	-0.00281	-0.01571	-0.03988	-0.01563
		403.251	-0.02075	-0.000867253	-0.01597	-0.04021	-0.01287
		403.642	-0.03084	-0.00324	-0.01562	-0.04057	-0.01931
		404.033	-0.03791	-0.00454	-0.0185	-0.04141	-0.01459
		404.424	-0.02068	-0.000728666	-0.01774	-0.04356	-0.01546
		404.815	-0.02446	-0.00488	-0.01634	-0.04075	-0.01345
		405.206	-0.0305	0.000585609	-0.01842	-0.03923	-0.01893
		405.597	-0.02741	-0.00572	-0.01897	-0.04433	-0.01514
		405.988	-0.0377	-0.00484	-0.01551	-0.04282	-0.01327
		406.379	-0.02658	-0.00275	-0.0196	-0.03824	-0.01479
		406.77	-0.0316	-0.00241	-0.01828	-0.04071	-0.01963
		407.161	-0.03166	0.000693026	-0.0165	-0.04118	-0.01685
		407.552	-0.02755	-0.00113	-0.01271	-0.04026	-0.0185
		407.943	-0.03084	-0.00182	-0.01921	-0.04056	-0.01809
		408.334	-0.02569	-0.000802143	-0.015	-0.04319	-0.01476
		408.725	-0.02583	-0.00107	-0.01906	-0.03843	-0.01704
		409.116	-0.01986	-0.00133	-0.01887	-0.03847	-0.01708
		409.507	-0.02686	-0.000141853	-0.01665	-0.04431	-0.01287
		409.898	-0.02823	-0.00019176	-0.01533	-0.04164	-0.01889
		410.289	-0.03146	-0.0019	-0.01731	-0.04053	-0.01472
		410.68	-0.02741	0.00158	-0.01967	-0.04262	-0.01551
		411.071	-0.03084	-0.00209	-0.01563	-0.04138	-0.0186
		411.462	-0.02871	-0.00452	-0.01703	-0.04197	-0.01306
		411.853	-0.0318	-1.56985e-05	-0.01833	-0.04442	-0.01692
		412.244	-0.02459	0.000332536	-0.01633	-0.04247	-0.01723
		412.635	-0.02301	-0.000280262	-0.0179	-0.0428	-0.01412
		413.026	-0.02857	0.00177	-0.0167	-0.04233	-0.014
		413.417	-0.02844	0.000965368	-0.01536	-0.04319	-0.01435
		413.808	-0.02226	-0.00143	-0.01639	-0.04273	-0.01122
		414.199	-0.02734	0.00233	-0.01551	-0.04194	-0.01299
		414.59	-0.02315	-0.000749465	-0.01761	-0.04016	-0.01836
		414.981	-0.0226	0.000477428	-0.01744	-0.04167	-0.0144
		415.372	-0.02274	0.000509894	-0.02028	-0.04288	-0.01296
		415.763	-0.02624	-0.00235	-0.01987	-0.04545	-0.01797
		416.154	-0.02233	0.00313	-0.01983	-0.04715	-0.01443
		416.546	-0.02054	-0.000834255	-0.01825	-0.04453	-0.01718
		416.937	-0.02624	0.00344	-0.01757	-0.04476	-0.01558
		417.328	-0.01951	0.00103	-0.02019	-0.04321	-0.01721
		417.719	-0.03105	-0.00010532	-0.01921	-0.04494	-0.01378
		418.11	-0.02466	0.000435121	-0.0192	-0.04577	-0.01393
		418.501	-0.02652	0.000838272	-0.01431	-0.04403	-0.01426
		418.892	-0.03221	0.00128	-0.02063	-0.0458	-0.01845
		419.283	-0.02233	0.00442	-0.0216	-0.04602	-0.0151
		419.674	-0.03551	-0.00203	-0.01899	-0.04293	-0.01713
		420.065	-0.03015	0.00447	-0.01949	-0.04472	-0.01687
		420.456	-0.02157	0.000931959	-0.01879	-0.04573	-0.01613
		420.847	-0.03153	-0.000820349	-0.01825	-0.04455	-0.01812
		421.238	-0.02501	0.00236	-0.02359	-0.04576	-0.0167
		421.629	-0.02452	-0.000508293	-0.01919	-0.04598	-0.0168
		422.02	-0.03002	0.000773516	-0.01741	-0.04536	-0.01647
		422.411	-0.03262	7.83433e-05	-0.01656	-0.04663	-0.0155
		422.802	-0.02761	0.00607	-0.02234	-0.04315	-0.01632
		423.193	-0.0296	-0.000996234	-0.01877	-0.04402	-0.0181
		423.584	-0.03606	0.00497	-0.01987	-0.04636	-0.01804
		423.975	-0.02617	-0.00333	-0.01739	-0.04577	-0.01575
		424.366	-0.03187	0.00139	-0.01895	-0.04422	-0.01984
		424.757	-0.02295	-0.00367	-0.01954	-0.04549	-0.01148
		425.148	-0.0397	0.00412	-0.0234	-0.04587	-0.01635
		425.539	-0.02988	-0.00108	-0.02175	-0.04502	-0.01208
		425.93	-0.03201	0.00332	-0.02407	-0.04831	-0.01464
		426.321	-0.03352	0.00587	-0.02243	-0.04693	-0.01711
		426.712	-0.02947	-0.000113686	-0.02222	-0.04561	-0.01428
		427.103	-0.03221	0.00286	-0.02292	-0.04738	-0.01859
		427.494	-0.02452	0.00301	-0.02362	-0.04197	-0.02109
		427.885	-0.02466	6.60878e-05	-0.0165	-0.04568	-0.01738
		428.276	-0.02899	0.00473	-0.01618	-0.04443	-0.01785
		428.667	-0.02109	-0.00189	-0.02082	-0.0456	-0.01488
		429.058	-0.02123	0.00224	-0.02082	-0.04698	-0.01498
		429.449	-0.02789	0.00257	-0.02226	-0.05047	-0.02022
		429.84	-0.02775	6.36721e-05	-0.02116	-0.04645	-0.01261
		430.231	-0.02851	-0.00147	-0.02233	-0.04584	-0.01577
		430.622	-0.02205	0.000952347	-0.02232	-0.04513	-0.01725
		431.013	-0.02947	-0.00107	-0.01882	-0.04623	-0.0186
		431.404	-0.02947	-0.00231	-0.02098	-0.05172	-0.01409
		431.795	-0.03221	-0.000254511	-0.02177	-0.04814	-0.01663
		432.186	-0.04038	0.0017	-0.01984	-0.04661	-0.01953
		432.577	-0.04217	0.00245	-0.02357	-0.04424	-0.0175
		432.968	-0.03949	0.00387	-0.02015	-0.04389	-0.01841
		433.359	-0.04457	0.000451974	-0.02126	-0.04575	-0.018
		433.75	-0.03372	-0.00126	-0.02244	-0.04878	-0.01859
		434.141	-0.03647	-0.00215	-0.01671	-0.04897	-0.02143
		434.533	-0.0364	-4.09746e-05	-0.01869	-0.04605	-0.01589
		434.924	-0.0397	0.00304	-0.01982	-0.04788	-0.01732
		435.315	-0.03613	0.0045	-0.02114	-0.04892	-0.01836
		435.706	-0.03482	0.00313	-0.021	-0.04583	-0.01668
		436.097	-0.0353	0.000843989	-0.02348	-0.04609	-0.01738
		436.488	-0.02837	-0.0011	-0.0193	-0.04757	-0.01744
		436.879	-0.02528	0.000208741	-0.02059	-0.0461	-0.01749
		437.27	-0.03935	-0.00377	-0.0224	-0.04829	-0.0163
		437.661	-0.0259	-0.000550068	-0.02126	-0.04788	-0.01824
		438.052	-0.03317	-0.00185	-0.02402	-0.04977	-0.01871
		438.443	-0.02494	-0.000347845	-0.02384	-0.04755	-0.02174
		438.834	-0.03599	0.00312	-0.01711	-0.05028	-0.01867
		439.225	-0.03077	0.00116	-0.02377	-0.048	-0.02083
		439.616	-0.02061	0.00251	-0.02296	-0.0479	-0.02128
		440.007	-0.02844	0.00851	-0.02232	-0.04789	-0.01848

## Sheet: Supplementary Fig. 2 c
EPR spectra of Na+-NQR wildtype in comparison with Na+-NQR variants lacking either the [2Fe-2S] cluster in NqrF or the [2Fe-2S] cluster in NqrD-E
		EPR spectra at high power settings
		Magnetic field / mT	Na+-NQR wildtype	Na+-NQR-NqrF-C70A	Na+-NQR-NqrD-C29A	Na+-NQR-NqrE-C120S	Na+-NQR-NqrD-C29A-NqrE-C120A
		40	-0.21467	0.00156	-0.00108	0.00148	0.00384
		40.391	-0.21651	0.000704855	0.00551	0.00259	0.00386
		40.782	-0.2185	0.00155	-0.00115	0.0015	-0.00338
		41.173	-0.21407	-0.000853103	0.000336513	-0.00119	-0.00524
		41.564	-0.21569	2.45906e-05	0.00475	0.00107	0.000136137
		41.955	-0.21058	-0.000358716	-0.00112	0.000709653	0.00669
		42.346	-0.21614	3.6452e-05	-0.000493705	0.000760317	0.00512
		42.737	-0.21539	-0.00215	0.00203	-0.00103	-0.00594
		43.128	-0.21432	-0.000813801	-0.00208	0.000169545	9.02414e-05
		43.519	-0.21637	-0.000785351	-0.000237957	0.00176	0.000388503
		43.91	-0.21219	0.00417	-0.00018838	0.000840604	-0.00159
		44.301	-0.21133	0.00354	0.000472963	0.00232	-0.00184
		44.692	-0.21544	0.00309	0.00325	0.00139	0.00414
		45.083	-0.21044	0.0016	-0.000559732	0.0011	0.00348
		45.474	-0.21185	0.0013	0.000774607	0.00334	0.000227869
		45.865	-0.21033	0.00304	0.00219	0.00237	0.00287
		46.256	-0.2136	0.00483	-0.00194	0.00287	0.00399
		46.647	-0.20829	0.00302	0.0019	0.00233	-0.00227
		47.038	-0.21312	0.000898961	-0.00274	0.00166	0.00428
		47.429	-0.20715	0.00193	-0.00161	0.00363	0.00103
		47.82	-0.21227	0.00386	-0.000381067	0.00451	-0.000888675
		48.211	-0.21498	0.00437	-0.000928015	0.00263	0.00135
		48.602	-0.21727	0.00561	-0.00229	0.00334	0.00332
		48.993	-0.21232	0.00479	5.82188e-05	0.00376	-0.0031
		49.384	-0.20747	0.00355	-0.00547	0.00208	0.00561
		49.775	-0.20857	0.00204	0.00323	0.00358	-0.000437468
		50.166	-0.21311	0.00104	0.00308	0.00305	-0.00379
		50.557	-0.20949	0.00381	0.0016	0.00454	0.00467
		50.948	-0.20902	0.00312	0.00425	0.00416	0.00434
		51.339	-0.20426	0.00404	0.00303	0.0065	0.00187
		51.73	-0.20459	0.00657	0.00522	0.00379	0.00498
		52.121	-0.21126	0.00526	0.00541	0.00424	0.000541359
		52.512	-0.21078	0.00116	0.00835	0.00282	-0.00124
		52.903	-0.21546	0.000830293	0.00115	0.00182	6.7234e-05
		53.294	-0.20925	0.00391	0.000282198	0.00251	0.00297
		53.685	-0.21222	0.00246	0.0033	0.00121	-0.00391
		54.076	-0.21015	0.00117	0.00261	0.00172	-0.00309
		54.467	-0.20921	0.00179	-0.0039	0.000380665	-0.000804603
		54.858	-0.20594	0.00585	-0.00374	0.00089401	-0.000796974
		55.249	-0.20595	0.00632	-0.00294	0.00124	-0.00408
		55.64	-0.20647	0.0021	-0.00152	-0.000784606	-0.00118
		56.031	-0.20864	0.00461	-0.00225	-0.0011	-0.00129
		56.422	-0.20559	0.00346	-0.00247	0.000916928	-0.0015
		56.813	-0.2062	0.00349	0.0037	0.00133	0.00276
		57.204	-0.20741	0.00457	0.000686005	6.04093e-05	0.000487804
		57.595	-0.21145	0.00434	-0.00304	2.08616e-06	-0.0021
		57.986	-0.2095	0.000370182	-0.00197	-0.000515074	-0.00451
		58.377	-0.20753	0.00353	0.00342	0.000279307	-0.00305
		58.768	-0.20519	0.00207	-0.000874668	-0.0021	0.0033
		59.159	-0.20813	-0.00102	-0.000534505	-0.000554264	0.00489
		59.55	-0.20411	0.00316	-0.00357	-0.00058201	0.00119
		59.941	-0.20274	0.00635	-0.00412	0.00080505	0.00106
		60.332	-0.2044	0.00375	-0.00224	-0.000234067	0.00271
		60.723	-0.20242	0.00292	-0.00356	0.00117	0.00277
		61.114	-0.20472	0.00254	-0.0055	-0.00113	-0.00173
		61.505	-0.20252	0.00833	-0.00398	-0.000602096	0.00271
		61.896	-0.20688	0.00638	0.000745401	-0.000536144	-0.00396
		62.287	-0.20268	0.00561	0.000382006	0.000673085	-0.000575244
		62.678	-0.20493	0.00806	0.00592	0.00133	0.000319511
		63.069	-0.20298	0.00422	0.00258	-0.00117	0.00374
		63.46	-0.20401	0.00501	-0.00254	0.00176	0.00274
		63.851	-0.20092	0.00385	-0.0017	0.00028497	0.00247
		64.242	-0.19864	0.00543	-0.00086911	-4.64916e-06	0.00229
		64.633	-0.20021	0.00493	0.00126	-0.000823915	-0.00236
		65.024	-0.20328	0.00456	-0.00276	0.00105	-0.000949979
		65.415	-0.20549	0.00657	-0.00428	0.000183642	0.00355
		65.806	-0.19996	0.00546	-0.00212	-0.00187	0.00662
		66.197	-0.20244	0.00258	-0.0049	-0.00116	0.000281245
		66.588	-0.20678	0.0017	-0.00155	0.000798315	0.00263
		66.979	-0.20799	0.00515	-0.00321	-0.000487447	0.00519
		67.37	-0.20385	0.00256	0.0019	-0.00133	-0.00176
		67.761	-0.20011	0.00178	-0.00155	-0.00159	-0.00168
		68.152	-0.20618	0.00186	-0.00258	-0.00175	-0.00464
		68.543	-0.20302	0.00235	0.0014	-0.000544816	0.000510663
		68.934	-0.20298	0.00246	0.00367	-0.00147	0.000594765
		69.325	-0.20447	0.00145	-0.00417	0.000120506	-0.000223517
		69.716	-0.20397	-0.000198208	-0.00196	0.00301	0.0106
		70.107	-0.20046	0.000512209	-0.000997528	0.000550687	0.00707
		70.499	-0.19906	-0.000726774	-0.00494	-0.00070639	0.002
		70.89	-0.19829	-8.71271e-05	-0.00292	-0.00125	0.00187
		71.281	-0.20057	-0.00039323	-0.00896	-0.00112	0.00378
		71.672	-0.20519	0.0035	-0.00412	2.29776e-05	0.00562
		72.063	-0.20487	-0.000825293	0.000703305	0.000972226	0.00118
		72.454	-0.20458	0.000760105	-0.00119	-0.0032	0.00164
		72.845	-0.20338	-0.0015	0.0021	-0.000916734	0.00245
		73.236	-0.20678	0.000482451	-0.00687	-0.00336	0.00414
		73.627	-0.19977	0.0017	-0.00257	-0.00134	0.00245
		74.018	-0.20322	0.00266	0.00404	-0.004	-0.00328
		74.409	-0.20499	-0.000538796	0.0081	-0.000260979	0.00356
		74.8	-0.20581	0.00289	0.00214	-0.00178	0.00358
		75.191	-0.19994	0.000348046	0.00508	-0.000530556	0.000808865
		75.582	-0.19941	0.00285	0.00216	-0.00131	0.000464737
		75.973	-0.1981	0.00132	-0.00331	-0.00167	0.00387
		76.364	-0.20131	0.00213	0.000820205	-0.00267	0.000265881
		76.755	-0.20105	-0.000818461	-0.0017	-0.00158	-0.000720665
		77.146	-0.20451	-0.000687074	0.00357	-0.000334606	-0.000361219
		77.537	-0.19556	0.00114	-0.00261	-0.000687346	-0.00251
		77.928	-0.19727	-0.00153	-0.00334	-0.0038	-0.00403
		78.319	-0.20036	-0.00452	-0.00383	-0.00184	-0.00167
		78.71	-0.19927	-0.000637613	0.00254	-0.00111	-0.00409
		79.101	-0.19601	-0.0016	0.00141	1.81049e-05	0.000181735
		79.492	-0.20064	0.000467967	-0.00268	-0.00262	-0.00487
		79.883	-0.19808	-0.00185	-0.00202	0.000394732	0.00147
		80.274	-0.19858	-0.002	0.00207	-0.00216	0.00233
		80.665	-0.20102	-0.00298	0.0038	-0.00268	-0.00285
		81.056	-0.20453	0.00359	-0.001	-0.00484	-0.00136
		81.447	-0.19983	0.00386	0.000791505	-0.00505	0.00364
		81.838	-0.19834	-0.000281356	0.00329	-0.0039	0.00856
		82.229	-0.20153	0.00237	0.0012	-0.00434	0.00070174
		82.62	-0.20043	0.0022	0.00132	-0.00307	0.00319
		83.011	-0.1946	0.00236	0.00429	-0.00181	0.000135824
		83.402	-0.19447	0.00501	-0.00233	-0.00687	-0.00344
		83.793	-0.20005	0.00187	-0.00283	-0.00559	-0.00118
		84.184	-0.19495	0.00156	-0.000513434	-0.00436	0.00389
		84.575	-0.19513	0.00188	-0.00436	-0.00188	0.000227571
		84.966	-0.19683	3.6303e-05	-0.00783	-0.00505	0.00222
		85.357	-0.19596	0.000733856	-0.00203	-0.00295	0.003
		85.748	-0.19761	-0.00157	-0.0076	-0.000875786	0.00536
		86.139	-0.19512	9.59113e-05	-0.011	-0.00353	0.0011
		86.53	-0.19521	0.000401009	-0.01019	-0.00268	0.00331
		86.921	-0.20023	0.00109	-0.00838	-0.00198	0.00127
		87.312	-0.19687	0.000457905	-0.01093	-0.00637	-0.000866041
		87.703	-0.19722	-0.000208482	-0.00992	-0.00351	0.00407
		88.094	-0.19728	0.00312	-0.00918	-0.00354	0.000250489
		88.485	-0.19776	-0.00077565	-0.0097	-0.00571	0.00269
		88.876	-0.19756	0.00379	-0.01168	-0.00583	0.000418738
		89.267	-0.198	0.000851061	-0.00958	-0.00542	0.000671104
		89.658	-0.19379	-0.00188	-0.01409	-0.00653	-0.00195
		90.049	-0.19278	0.00107	-0.01586	-0.0039	-0.00762
		90.44	-0.19108	0.00133	-0.01743	-0.00363	0.00206
		90.831	-0.1912	0.00316	-0.01258	-0.00681	-0.00713
		91.222	-0.19709	0.00272	-0.00878	-0.00699	-0.01339
		91.613	-0.19354	0.000307616	-0.01389	-0.00418	-0.0117
		92.004	-0.19615	0.00626	-0.01853	-0.00274	-0.00568
		92.395	-0.19744	0.00279	-0.01613	-0.00238	-0.01279
		92.786	-0.19547	0.00148	-0.02377	-0.00529	-0.00902
		93.177	-0.19127	0.00189	-0.02398	-0.00718	-0.00395
		93.568	-0.19261	0.00581	-0.01297	-0.00672	-0.00327
		93.959	-0.19639	0.00498	-0.01602	-0.00486	-0.00432
		94.35	-0.19955	0.00449	-0.01886	-0.00289	-0.00289
		94.741	-0.19209	0.00452	-0.02377	-0.00138	-0.00193
		95.132	-0.18742	0.00575	-0.01529	-0.00103	-0.00905
		95.523	-0.18736	0.00717	-0.02038	-0.00146	-0.00194
		95.914	-0.18336	0.00738	-0.01923	0.000301823	-0.0074
		96.305	-0.18629	0.00899	-0.01666	0.00186	0.000915751
		96.696	-0.18794	0.00775	-0.01606	-0.00237	-0.00341
		97.087	-0.18558	0.00501	-0.01768	-0.0047	-0.00375
		97.478	-0.18291	0.00827	-0.01584	0.00017181	-0.00313
		97.869	-0.18693	0.00678	-0.01372	-0.00148	-0.00493
		98.26	-0.18975	0.00889	-0.02308	-0.00291	-0.00264
		98.651	-0.18501	0.00831	-0.02194	-0.00526	-0.00233
		99.042	-0.18275	0.00729	-0.0133	-0.00578	0.0008775
		99.433	-0.18156	0.00649	-0.01293	-0.00384	0.00401
		99.824	-0.18312	0.00971	-0.01649	-0.00163	0.00167
		100.215	-0.18193	0.00946	-0.0198	-0.00447	0.00060983
		100.606	-0.17889	0.01237	-0.01192	-0.00311	-0.000514373
		100.997	-0.17764	0.00669	-0.01897	-0.0024	-0.00566
		101.388	-0.17903	0.00973	-0.01632	-0.00479	-0.00344
		101.779	-0.17707	0.01006	-0.00966	-0.00575	0.000701591
		102.17	-0.18065	0.01158	-0.01656	-0.00435	0.0029
		102.561	-0.17823	0.01056	-0.01406	-0.00203	0.00196
		102.952	-0.17796	0.01046	-0.01334	-0.00405	0.00606
		103.343	-0.17692	0.01348	-0.00789	-0.00581	0.00269
		103.734	-0.17032	0.01166	-0.01604	-0.00763	0.00149
		104.125	-0.17064	0.01268	-0.01749	-0.0072	0.00336
		104.516	-0.16977	0.01453	-0.01699	-0.00769	0.000632733
		104.907	-0.16596	0.01452	-0.0132	-0.00592	-0.00198
		105.298	-0.16169	0.01573	-0.01569	-0.00632	0.00138
		105.689	-0.15216	0.01734	-0.00686	-0.00207	-0.00185
		106.08	-0.14477	0.02011	-0.01669	-0.00445	-0.001
		106.471	-0.14991	0.02117	-0.01597	-0.00349	0.002
		106.862	-0.16021	0.02114	-0.01777	-0.00386	0.00219
		107.253	-0.1749	0.01819	-0.01466	-0.00212	4.3869e-05
		107.644	-0.19214	0.00789	-0.01709	-0.00145	0.00352
		108.035	-0.20245	8.70451e-05	-0.01367	0.000449866	-0.000950336
		108.426	-0.19424	-0.0054	-0.01491	-0.00486	0.00111
		108.817	-0.19927	-0.00278	-0.00692	-0.00542	-0.0043
		109.208	-0.19441	0.00213	-0.01934	-0.00842	0.00342
		109.599	-0.19244	0.00127	-0.01797	-0.00478	0.00136
		109.99	-0.1884	-0.00119	-0.01433	-0.00325	-0.00264
		110.381	-0.18747	0.00352	-0.01672	-0.00385	0.0044
		110.772	-0.18907	0.00621	-0.01937	-0.00454	0.00256
		111.163	-0.18262	0.00578	-0.01777	-0.00174	0.000992119
		111.554	-0.17912	0.00528	-0.02532	-0.00279	0.0044
		111.945	-0.17966	0.00841	-0.02433	-0.00328	0.00107
		112.336	-0.18029	0.00913	-0.01944	-0.00212	0.00147
		112.727	-0.17877	0.01054	-0.01976	-0.00492	0.0042
		113.118	-0.17243	0.00655	-0.02063	-0.00294	0.00332
		113.509	-0.17396	0.0103	-0.02578	-0.000148609	0.000349715
		113.9	-0.17392	0.00951	-0.02628	-0.0042	0.0044
		114.291	-0.1708	0.00848	-0.02554	-0.00245	0.00503
		114.682	-0.17429	0.00662	-0.02621	-0.00385	0.00776
		115.073	-0.17728	0.00881	-0.02219	-0.00567	0.0059
		115.464	-0.17636	0.00828	-0.02514	-0.00485	0.00706
		115.855	-0.173	0.00898	-0.0207	-0.00188	0.0044
		116.246	-0.17666	0.01032	-0.02476	-0.00272	0.00622
		116.637	-0.17035	0.01195	-0.0233	-0.000263363	0.00193
		117.028	-0.16596	0.01242	-0.01626	0.000808239	-4.03374e-05
		117.419	-0.16587	0.01142	-0.0287	0.00369	0.00667
		117.81	-0.164	0.01366	-0.01919	-0.000407726	0.00146
		118.201	-0.171	0.01473	-0.01737	0.00317	0.00696
		118.592	-0.16884	0.01398	-0.01876	0.00338	0.00206
		118.983	-0.16695	0.01294	-0.01967	0.0055	0.00642
		119.374	-0.16753	0.01312	-0.02375	0.00244	0.0045
		119.765	-0.16879	0.0176	-0.01651	0.00212	0.00625
		120.156	-0.16796	0.01558	-0.01945	0.00262	0.00825
		120.547	-0.16738	0.01356	-0.02105	0.003	0.00413
		120.938	-0.16727	0.01418	-0.02537	-0.000340849	0.000540853
		121.329	-0.17032	0.01262	-0.02545	-0.00308	0.01021
		121.72	-0.16497	0.01354	-0.02085	-0.000417337	0.00579
		122.111	-0.16467	0.01209	-0.01642	-0.00123	0.00992
		122.502	-0.16512	0.01427	-0.01756	-0.00272	0.00652
		122.893	-0.16062	0.01012	-0.00943	0.0022	0.01132
		123.284	-0.1655	0.01134	-0.01709	0.00743	0.01493
		123.675	-0.16627	0.01122	-0.01148	0.00931	0.0093
		124.066	-0.16448	0.01345	-0.00708	0.00916	0.01642
		124.457	-0.16339	0.01371	-0.01803	0.00893	0.01043
		124.848	-0.16025	0.01175	-0.02451	0.0067	0.00807
		125.239	-0.16386	0.01352	-0.02653	0.00773	0.01219
		125.63	-0.16267	0.0123	-0.02492	0.01721	0.01749
		126.021	-0.16517	0.01283	-0.02556	0.017	0.01133
		126.412	-0.16507	0.01195	-0.02193	0.01372	0.0112
		126.803	-0.16504	0.01435	-0.02076	0.01322	0.01471
		127.194	-0.16267	0.01556	-0.01658	0.0105	0.01062
		127.585	-0.16346	0.01572	-0.01913	0.00525	0.0089
		127.976	-0.16212	0.01538	-0.01829	0.00667	0.01097
		128.367	-0.15625	0.01558	-0.01533	0.00823	0.01441
		128.758	-0.16574	0.01615	-0.02379	0.01121	0.01299
		129.149	-0.16723	0.01991	-0.02313	0.01304	0.01421
		129.54	-0.16436	0.01554	-0.00992	0.01833	0.01138
		129.931	-0.16109	0.01376	-0.01197	0.01599	0.01032
		130.322	-0.1652	0.01725	-0.00696	0.0111	0.01325
		130.714	-0.16157	0.01799	0.00326	0.01331	0.00679
		131.105	-0.16095	0.01442	6.52075e-05	0.01396	0.00776
		131.496	-0.15632	0.01391	0.0092	0.01228	0.01185
		131.887	-0.15897	0.01513	-0.000814542	0.01056	0.00909
		132.278	-0.15795	0.0148	-0.00532	0.00924	0.01029
		132.669	-0.15095	0.01427	-0.00712	0.0108	0.00912
		133.06	-0.15353	0.01748	-0.00502	0.01557	0.01453
		133.451	-0.15355	0.01739	-0.00608	0.01179	0.01157
		133.842	-0.1565	0.01504	-0.00589	0.01279	0.01474
		134.233	-0.15533	0.01745	0.0001252	0.01334	0.0168
		134.624	-0.15456	0.01692	-0.01058	0.01043	0.01174
		135.015	-0.15684	0.01747	-0.00175	0.01154	0.01175
		135.406	-0.15525	0.01783	-0.00598	0.00675	0.01173
		135.797	-0.1585	0.0167	-0.01568	0.00736	0.0114
		136.188	-0.1539	0.01712	-0.01234	0.00745	0.00947
		136.579	-0.15596	0.01956	-0.01721	0.00813	0.01449
		136.97	-0.15016	0.01628	-0.01595	0.00562	0.0104
		137.361	-0.14777	0.0163	-0.00936	0.00689	0.0079
		137.752	-0.14985	0.01716	-0.0103	0.00529	0.01043
		138.143	-0.14731	0.01558	-0.01584	0.00722	0.0079
		138.534	-0.1467	0.01544	-0.01336	0.00742	0.00714
		138.925	-0.14894	0.01958	-0.01363	0.00849	0.00597
		139.316	-0.15329	0.01784	-0.01362	0.00899	0.00573
		139.707	-0.1514	0.01794	-0.01792	0.00939	0.00992
		140.098	-0.15375	0.01758	-0.0171	0.00697	0.00428
		140.489	-0.1524	0.01372	-0.02192	0.01094	0.00363
		140.88	-0.1513	0.0158	-0.02944	0.0111	0.00911
		141.271	-0.15466	0.01784	-0.01758	0.00997	0.00183
		141.662	-0.15024	0.0139	-0.01313	0.01048	0.00573
		142.053	-0.14945	0.01726	-0.01621	0.00763	0.01267
		142.444	-0.15005	0.01855	-0.01408	0.01028	0.0063
		142.835	-0.15112	0.01676	-0.01547	0.00833	-0.000438213
		143.226	-0.14947	0.01815	-0.00819	0.00941	0.00104
		143.617	-0.14538	0.01965	-0.01109	0.00673	0.000418305
		144.008	-0.14876	0.01941	-0.01401	0.00592	0.00599
		144.399	-0.14277	0.02095	-0.00175	0.00327	0.00992
		144.79	-0.14391	0.02289	-0.00759	0.00431	0.00506
		145.181	-0.14158	0.02761	-0.01077	0.00852	0.01278
		145.572	-0.1388	0.0273	-0.01141	0.00951	0.01069
		145.963	-0.13726	0.02688	-0.01384	0.0068	0.01097
		146.354	-0.13414	0.02721	-0.00989	0.00984	0.00927
		146.745	-0.14004	0.02735	-0.01048	0.00854	0.00638
		147.136	-0.13819	0.02997	-0.01211	0.00668	0.01898
		147.527	-0.13796	0.02884	-0.00862	0.00764	0.01252
		147.918	-0.13413	0.02576	-0.01172	0.00596	0.01399
		148.309	-0.13584	0.02708	-0.01111	0.00398	0.0162
		148.7	-0.13622	0.02537	-0.00977	0.00455	0.0134
		149.091	-0.13712	0.02822	-0.01258	0.0067	0.00839
		149.482	-0.13767	0.02601	8.50856e-06	0.00692	0.01043
		149.873	-0.13674	0.02756	-0.00296	0.00759	0.01119
		150.264	-0.13604	0.02726	-0.00661	0.0068	0.01456
		150.655	-0.13443	0.02591	-0.00786	0.00463	0.01034
		151.046	-0.13286	0.02629	0.00192	0.00818	0.01275
		151.437	-0.13351	0.02848	-0.00452	0.00335	0.01138
		151.828	-0.12924	0.03028	-0.00736	0.00188	0.0095
		152.219	-0.13251	0.02767	-0.00815	0.0046	0.01376
		152.61	-0.12907	0.03217	-0.00628	0.00329	0.00823
		153.001	-0.12817	0.03176	-0.00449	0.00588	0.01431
		153.392	-0.11764	0.03086	-0.00896	0.00735	0.01636
		153.783	-0.12086	0.03046	-0.00852	0.00679	0.01649
		154.174	-0.12495	0.03068	-0.00984	0.00583	0.00937
		154.565	-0.1223	0.02794	-0.00857	0.000782952	0.00458
		154.956	-0.12181	0.03093	-0.00226	0.00254	0.00696
		155.347	-0.12053	0.03337	0.00155	0.000727497	0.00958
		155.738	-0.11684	0.03075	0.00141	0.00336	0.00899
		156.129	-0.11168	0.03263	0.00873	0.00282	0.00741
		156.52	-0.11523	0.03268	2.87816e-05	0.00165	0.00813
		156.911	-0.11844	0.03108	-0.00115	0.00248	0.01143
		157.302	-0.11569	0.03456	-0.000636853	0.00292	0.00957
		157.693	-0.12429	0.03374	-0.0047	0.00472	0.00946
		158.084	-0.11752	0.0371	-0.0047	0.00327	0.00538
		158.475	-0.11291	0.03706	-0.00684	0.00255	0.01186
		158.866	-0.11423	0.03727	-0.01194	0.000349864	0.01219
		159.257	-0.11388	0.03812	-0.00912	-0.00278	0.00869
		159.648	-0.11092	0.03396	0.00176	-0.00238	0.00786
		160.039	-0.11574	0.0322	-0.00369	-0.00454	0.006
		160.43	-0.11808	0.02666	-0.00494	0.000846937	0.00518
		160.821	-0.12266	0.02805	-0.00242	-0.00143	0.01363
		161.212	-0.12381	0.02321	-0.000783637	-0.00521	0.01072
		161.603	-0.12813	0.02016	-0.000841156	0.00273	0.0032
		161.994	-0.13114	0.019	-0.00992	0.00133	0.00573
		162.385	-0.1214	0.01432	-0.00516	0.00275	0.00669
		162.776	-0.12976	0.02021	-0.00364	-0.00292	0.013
		163.167	-0.12942	0.01551	-0.00353	-0.00247	0.01971
		163.558	-0.12774	0.01907	-0.00719	0.000147149	0.02071
		163.949	-0.12151	0.01783	-0.00165	0.000714004	0.01917
		164.34	-0.12611	0.0162	-0.00758	0.000586875	0.01474
		164.731	-0.12957	0.02039	-0.00682	0.000408098	0.02084
		165.122	-0.12532	0.01637	-0.00206	0.00181	0.02358
		165.513	-0.12493	0.01276	-0.00143	-0.000442691	0.03176
		165.904	-0.12162	0.01594	-0.00459	0.000193007	0.02597
		166.295	-0.12301	0.01685	-0.0041	0.00253	0.02533
		166.686	-0.12665	0.01857	-0.01525	-0.00241	0.02396
		167.077	-0.12151	0.0176	-0.01922	-0.00771	0.02619
		167.468	-0.12117	0.01701	-0.01363	-0.00541	0.01479
		167.859	-0.12211	0.01768	-0.01248	-0.00398	0.01925
		168.25	-0.11863	0.01648	-0.00691	-0.00603	0.02164
		168.641	-0.12575	0.01689	-0.00448	-0.00425	0.019
		169.032	-0.12627	0.01684	-0.01087	-0.00543	0.0176
		169.423	-0.12042	0.01606	-0.00141	-0.00259	0.02237
		169.814	-0.12133	0.0173	-0.00537	-0.0025	0.01285
		170.205	-0.11852	0.01662	-0.01076	-0.00168	0.02312
		170.596	-0.11585	0.02171	-0.00785	-0.00566	0.01896
		170.987	-0.12019	0.01836	-0.01244	-0.00379	0.0225
		171.378	-0.11925	0.01844	-0.00863	-0.00484	0.02808
		171.769	-0.11611	0.02448	-0.01297	-0.00661	0.01674
		172.16	-0.11312	0.02459	-0.01399	-0.00407	0.02086
		172.551	-0.11391	0.0226	-0.01515	-0.00655	0.01897
		172.942	-0.1153	0.0239	-0.01514	-0.00566	0.01482
		173.333	-0.11388	0.02577	-0.00907	-0.0024	0.01701
		173.724	-0.11578	0.02414	-0.00539	0.000173792	0.01866
		174.115	-0.11369	0.02117	-0.01483	0.00242	0.03278
		174.506	-0.11226	0.02179	-0.00805	0.00164	0.02689
		174.897	-0.11128	0.02609	-0.00442	-0.00148	0.03087
		175.288	-0.11063	0.02355	-0.00469	0.000609688	0.02715
		175.679	-0.11119	0.02379	-0.000724144	0.000616364	0.02992
		176.07	-0.10942	0.02644	-0.00139	-0.000455238	0.02647
		176.461	-0.10587	0.02299	-0.000502668	0.00394	0.0289
		176.852	-0.10705	0.02136	0.00381	0.00347	0.03698
		177.243	-0.10904	0.02497	0.00992	0.00609	0.03587
		177.634	-0.11182	0.02421	0.01549	0.00348	0.03931
		178.025	-0.10826	0.02157	0.00961	0.00449	0.03734
		178.416	-0.11163	0.02386	0.01031	0.0078	0.03973
		178.807	-0.10799	0.02124	0.00781	0.01036	0.03653
		179.198	-0.10915	0.02119	0.00469	0.00809	0.03681
		179.589	-0.10515	0.01794	0.01549	0.00566	0.03431
		179.98	-0.10566	0.02496	0.01473	0.00496	0.03042
		180.371	-0.11256	0.02446	-0.00144	0.00319	0.02507
		180.762	-0.10949	0.02649	-0.00883	-0.000721045	0.0197
		181.153	-0.10406	0.02703	-0.01549	-0.00149	0.00678
		181.544	-0.10434	0.02072	-0.02456	-0.00492	0.01424
		181.935	-0.10419	0.02482	-0.03104	-0.00371	0.01854
		182.326	-0.10605	0.02508	-0.02827	-0.00685	0.00596
		182.717	-0.10303	0.02451	-0.01747	-0.01396	0.00424
		183.108	-0.10409	0.02284	-0.01255	-0.01382	-0.00562
		183.499	-0.106	0.022	-0.02001	-0.01868	0.00764
		183.89	-0.10142	0.02077	-0.00407	-0.0166	0.01125
		184.281	-0.10084	0.02537	0.00115	-0.01693	0.00335
		184.672	-0.09913	0.02529	-0.00931	-0.01887	0.00131
		185.063	-0.09796	0.0262	-0.014	-0.0184	0.00848
		185.454	-0.09871	0.02359	-0.01519	-0.01886	0.00385
		185.845	-0.10022	0.02686	-0.01969	-0.01754	0.00814
		186.236	-0.10581	0.02677	-0.00953	-0.02086	0.00662
		186.627	-0.1035	0.02915	-0.01853	-0.02006	0.00387
		187.018	-0.10333	0.02543	-0.01773	-0.02086	0.00833
		187.409	-0.10353	0.02408	-0.01176	-0.02208	0.01012
		187.8	-0.10228	0.02253	-0.02163	-0.02259	0.01372
		188.191	-0.09733	0.0227	-0.01732	-0.01274	0.00891
		188.582	-0.10116	0.02549	-0.01238	-0.01197	0.01442
		188.973	-0.09769	0.02537	-0.02012	-0.00884	0.01246
		189.364	-0.10028	0.02834	-0.02358	-0.00863	0.01035
		189.755	-0.09801	0.02636	-0.01349	-0.00718	0.00592
		190.146	-0.09198	0.02945	-0.02524	-0.00773	0.00578
		190.537	-0.09503	0.02787	-0.02108	-0.00935	0.00857
		190.928	-0.1012	0.03259	-0.01994	-0.00565	0.00662
		191.32	-0.09408	0.02985	-0.00988	-0.01107	0.00413
		191.711	-0.09313	0.03029	-0.00992	-0.00493	0.00368
		192.102	-0.09961	0.03325	-0.01466	-0.00351	0.01415
		192.493	-0.09817	0.03049	-0.01395	-0.00547	0.01376
		192.884	-0.09347	0.0303	-0.01297	-0.00325	0.00641
		193.275	-0.09387	0.02899	-0.01628	-0.00342	0.00702
		193.666	-0.09522	0.02858	-0.0058	-0.00632	0.00517
		194.057	-0.09619	0.02658	-0.00768	-0.01239	0.00656
		194.448	-0.09074	0.02752	-0.02035	-0.0093	0.01379
		194.839	-0.08905	0.02574	-0.00718	-0.01065	0.01037
		195.23	-0.08879	0.03301	-0.00784	-0.00403	0.01244
		195.621	-0.09617	0.03046	-0.01663	-0.00218	0.01509
		196.012	-0.09062	0.03182	-0.02496	0.000662025	0.00935
		196.403	-0.09074	0.02664	-0.02349	0.003	0.00813
		196.794	-0.09743	0.03084	-0.03092	0.00212	0.01206
		197.185	-0.09461	0.02927	-0.02579	0.00418	0.00827
		197.576	-0.09418	0.03347	-0.02689	0.000120949	0.00669
		197.967	-0.09396	0.03194	-0.02135	-0.00352	0.00787
		198.358	-0.09702	0.02538	-0.02861	-0.00487	0.00146
		198.749	-0.09288	0.0296	-0.02683	-0.00423	0.00657
		199.14	-0.08547	0.02881	-0.03582	-0.00113	0.00392
		199.531	-0.08551	0.02817	-0.03133	-0.00167	0.00613
		199.922	-0.09134	0.02741	-0.03188	-0.00588	0.00597
		200.313	-0.08691	0.0231	-0.03032	-0.00124	0.01702
		200.704	-0.09332	0.02385	-0.03083	-0.00241	0.01727
		201.095	-0.09696	0.01976	-0.03302	-0.00768	0.02058
		201.486	-0.09753	0.01768	-0.03329	-0.00666	0.01877
		201.877	-0.091	0.01789	-0.03778	-0.00155	0.01476
		202.268	-0.09602	0.02069	-0.03457	-0.00582	0.01663
		202.659	-0.09937	0.02039	-0.02754	-0.00485	0.00407
		203.05	-0.08855	0.01567	-0.03401	0.000893284	0.01155
		203.441	-0.09297	0.0127	-0.03211	0.000978351	0.01254
		203.832	-0.09171	0.01536	-0.02712	-0.00122	0.01567
		204.223	-0.09615	0.01474	-0.02802	5.20051e-06	0.01084
		204.614	-0.09264	0.01171	-0.03058	-0.000460338	0.01275
		205.005	-0.09683	0.01216	-0.03356	0.005	0.00835
		205.396	-0.09448	0.01364	-0.04489	0.00464	0.0108
		205.787	-0.09387	0.01489	-0.04642	-0.00187	0.01411
		206.178	-0.09442	0.01087	-0.03868	-0.00148	0.02815
		206.569	-0.08683	0.01454	-0.03904	-0.00112	0.02389
		206.96	-0.0843	0.01232	-0.03957	-0.000827458	0.02965
		207.351	-0.08655	0.01298	-0.03103	0.000810072	0.0174
		207.742	-0.0933	0.01378	-0.0308	-0.00408	0.00473
		208.133	-0.09285	0.01081	-0.02901	-0.000103828	0.00738
		208.524	-0.09854	0.01143	-0.03143	-0.00348	0.00462
		208.915	-0.08838	0.01057	-0.03793	0.000764158	0.01407
		209.306	-0.08952	0.00853	-0.0375	0.000854976	0.01226
		209.697	-0.08634	0.00762	-0.03456	0.00251	0.02471
		210.088	-0.08316	0.01619	-0.03329	0.00597	0.02042
		210.479	-0.08767	0.0095	-0.02972	0.01527	0.01697
		210.87	-0.08732	0.00817	-0.03872	0.01568	0.02278
		211.261	-0.08932	0.00623	-0.03846	0.01243	0.01876
		211.652	-0.09209	0.00595	-0.03281	0.00568	0.01359
		212.043	-0.08633	0.00825	-0.03772	0.0035	0.0146
		212.434	-0.08207	0.00773	-0.02874	0.00528	0.02243
		212.825	-0.08723	0.00635	-0.03789	0.01082	0.02812
		213.216	-0.08362	0.00643	-0.03408	0.00597	0.02191
		213.607	-0.07752	0.00384	-0.02303	0.000634093	0.03085
		213.998	-0.07625	0.00164	-0.0215	-0.000238691	0.02663
		214.389	-0.08261	0.00195	-0.02477	0.00345	0.02361
		214.78	-0.07958	-0.00231	-0.04243	0.00529	0.0194
		215.171	-0.08053	-0.00112	-0.03325	0.00152	0.02401
		215.562	-0.0854	0.002	-0.03242	0.00204	0.02636
		215.953	-0.082	-0.00405	-0.03539	0.00706	0.02422
		216.344	-0.08156	-0.00203	-0.03376	0.00541	0.02157
		216.735	-0.08245	-0.00177	-0.04576	0.0018	0.0223
		217.126	-0.07999	-0.00156	-0.04096	-0.00232	0.02247
		217.517	-0.08233	-0.00427	-0.0412	-0.00022248	0.01817
		217.908	-0.08128	-0.00283	-0.0317	0.00174	0.01652
		218.299	-0.0832	-0.00174	-0.04087	0.00476	0.01182
		218.69	-0.08353	-0.000959259	-0.04408	0.00454	0.0145
		219.081	-0.08278	-0.00254	-0.04822	0.00391	0.01113
		219.472	-0.0816	-0.00203	-0.04328	0.00321	0.0148
		219.863	-0.08178	-0.00596	-0.03373	0.00453	0.01697
		220.254	-0.0826	-0.00404	-0.03775	0.00228	0.01476
		220.645	-0.07982	-0.00864	-0.03938	0.00866	0.01711
		221.036	-0.08406	-0.00423	-0.03363	0.00719	0.01746
		221.427	-0.08012	-0.00354	-0.03223	0.0028	0.02722
		221.818	-0.07703	-0.0064	-0.01988	0.000325242	0.02625
		222.209	-0.07477	-0.00719	-0.02444	0.000414133	0.02817
		222.6	-0.07375	-0.00293	-0.02656	0.00448	0.02645
		222.991	-0.08014	-0.00813	-0.00366	0.00722	0.03358
		223.382	-0.08149	-0.00869	-0.00193	0.00142	0.03547
		223.773	-0.07797	-0.00528	-0.01034	-0.00177	0.04255
		224.164	-0.08483	-0.00592	-0.01053	0.000357708	0.04503
		224.555	-0.08207	-0.00553	-0.0099	0.00090545	0.042
		224.946	-0.08081	-0.00628	-0.00222	0.00539	0.02619
		225.337	-0.08052	-0.00373	0.0071	0.00733	0.03053
		225.728	-0.08246	-0.00442	0.00507	0.00606	0.04064
		226.119	-0.0835	-0.0021	-0.0019	0.00554	0.03406
		226.51	-0.08826	-0.00502	-0.00428	0.00468	0.04115
		226.901	-0.08573	-0.00619	-0.00888	-0.00404	0.03507
		227.292	-0.08409	-0.00438	-0.02222	0.00244	0.03046
		227.683	-0.08753	-0.00229	-0.00926	-0.00359	0.0299
		228.074	-0.08163	-0.000894127	0.00274	-0.00138	0.02477
		228.465	-0.08598	-0.0013	-0.01447	0.00325	0.02586
		228.856	-0.08331	-0.00165	-0.01885	-0.00522	0.02451
		229.247	-0.0834	-0.004	-0.0053	-0.00266	0.03279
		229.638	-0.07803	-0.00216	-0.00646	-0.00407	0.02383
		230.029	-0.07728	-0.00288	-0.00674	-0.00603	0.02897
		230.42	-0.07904	-0.00217	-0.01879	0.00361	0.03266
		230.811	-0.08154	0.00189	-0.01448	0.00444	0.03816
		231.202	-0.07372	0.00283	-0.01661	0.0099	0.04292
		231.593	-0.07671	0.00206	-0.01569	0.00818	0.04316
		231.984	-0.07301	0.000870103	0.00164	0.00965	0.04055
		232.375	-0.0766	0.00142	0.00576	0.00556	0.02831
		232.766	-0.07788	-0.000597782	0.02438	0.01142	0.03448
		233.157	-0.07432	-0.000820246	0.00999	0.00914	0.03813
		233.548	-0.07971	0.00030836	0.00811	0.00703	0.04613
		233.939	-0.08214	-0.00184	-0.02791	0.0039	0.03433
		234.33	-0.07378	-0.00216	-0.01899	0.00455	0.03654
		234.721	-0.07713	-0.000893029	-0.01329	0.00149	0.03519
		235.112	-0.06941	3.96557e-06	-0.00988	1.72656e-05	0.0326
		235.503	-0.07249	0.000328364	-0.0103	-0.000543882	0.03794
		235.894	-0.07086	-0.00219	-0.02546	9.18367e-05	0.042
		236.285	-0.07269	-0.00249	-0.01937	-0.00135	0.03533
		236.676	-0.07051	0.00277	-0.02409	0.000110934	0.02428
		237.067	-0.06925	0.00213	-0.02662	-0.00115	0.02103
		237.458	-0.07228	0.00104	-0.02209	0.00399	0.02905
		237.849	-0.06818	0.00547	-0.02324	0.00424	0.0336
		238.24	-0.06729	0.00657	-0.01352	-7.83564e-05	0.04152
		238.631	-0.06666	0.00398	-0.01456	-0.000400519	0.04522
		239.022	-0.06511	0.00437	-0.02095	0.0081	0.04534
		239.413	-0.06837	0.00527	-0.03304	0.00804	0.05292
		239.804	-0.07414	0.00426	-0.02527	0.01179	0.05634
		240.195	-0.07502	0.0059	-0.01372	0.00596	0.05767
		240.586	-0.07612	0.00737	-0.02108	0.00766	0.05424
		240.977	-0.07303	0.00672	-0.02493	0.0043	0.06199
		241.368	-0.07624	0.00605	-0.02444	2.6769e-05	0.0568
		241.759	-0.07112	0.00628	-0.02072	-0.00972	0.06756
		242.15	-0.06002	0.00683	-0.02786	-0.00823	0.06652
		242.541	-0.06513	0.00823	-0.03619	-0.00971	0.07019
		242.932	-0.0675	0.00395	-0.02583	-0.00745	0.07414
		243.323	-0.07158	0.00777	-0.0303	-0.00784	0.07152
		243.714	-0.07057	0.00735	-0.02661	-0.00899	0.06212
		244.105	-0.07378	0.00298	-0.03131	-0.0127	0.06275
		244.496	-0.07228	0.0039	-0.03838	-0.0077	0.06778
		244.887	-0.07768	0.00677	-0.03888	-0.00949	0.0594
		245.278	-0.07608	0.00664	-0.03525	-0.000120495	0.04964
		245.669	-0.07895	0.00652	-0.03306	-0.00196	0.05651
		246.06	-0.07668	0.0064	-0.02866	0.00503	0.06123
		246.451	-0.07235	0.00569	-0.02924	0.00874	0.05728
		246.842	-0.07133	0.00351	-0.02687	0.00728	0.05328
		247.233	-0.06699	0.00398	-0.03011	0.00721	0.04535
		247.624	-0.06242	0.00264	-0.03367	0.00594	0.04395
		248.015	-0.06356	0.00576	-0.02776	0.00438	0.04197
		248.406	-0.06946	5.76302e-05	-0.02315	0.00674	0.04379
		248.797	-0.06234	0.00745	-0.0278	0.00523	0.05379
		249.188	-0.0665	0.00462	-0.0227	0.00222	0.05676
		249.579	-0.07306	0.00779	-0.02817	0.000381311	0.04964
		249.97	-0.0686	0.00828	-0.02805	0.00518	0.05179
		250.361	-0.06287	0.00652	-0.0253	0.01012	0.06183
		250.752	-0.05648	0.0074	-0.01643	0.00977	0.06115
		251.143	-0.06856	0.00487	-0.02306	0.0076	0.05778
		251.535	-0.06429	0.00278	-0.02999	0.00783	0.05484
		251.926	-0.06911	0.00388	-0.04312	-0.00175	0.0505
		252.317	-0.06703	0.0075	-0.03122	-0.00569	0.05444
		252.708	-0.06427	0.00783	-0.01352	-0.000821289	0.05104
		253.099	-0.0688	0.0047	-0.02075	-0.00431	0.04727
		253.49	-0.06108	0.0071	-0.02321	0.00224	0.05209
		253.881	-0.06033	0.00882	-0.02114	0.00463	0.04174
		254.272	-0.06816	0.00658	-0.01883	0.005	0.05169
		254.663	-0.06744	0.00294	-0.02487	0.00897	0.03541
		255.054	-0.06221	0.00569	-0.02156	0.00752	0.02973
		255.445	-0.0597	0.00265	-0.01919	0.00506	0.03942
		255.836	-0.05939	0.00563	-0.01029	-0.0031	0.0568
		256.227	-0.0618	0.00346	-0.00982	-0.00358	0.06099
		256.618	-0.06504	0.0076	-0.01647	-0.00231	0.06622
		257.009	-0.05785	0.00541	-0.00915	-0.00292	0.06308
		257.4	-0.05864	0.00814	-0.00679	0.00164	0.07107
		257.791	-0.05611	0.00958	-0.01052	0.00942	0.0705
		258.182	-0.05971	0.00696	-0.00847	0.01008	0.06217
		258.573	-0.05726	0.013	-0.00689	0.01116	0.06836
		258.964	-0.05888	0.00578	-0.01681	0.00547	0.0698
		259.355	-0.05758	0.00966	-0.00722	0.00794	0.07656
		259.746	-0.05545	0.00961	0.00104	0.00871	0.07191
		260.137	-0.05265	0.00545	0.0099	0.01261	0.08306
		260.528	-0.05922	0.00672	-0.00289	0.00994	0.07698
		260.919	-0.06421	0.00921	0.000398185	0.00741	0.08157
		261.31	-0.05407	0.00857	-0.000225229	0.00407	0.07522
		261.701	-0.05176	0.01059	0.000956168	0.00561	0.06888
		262.092	-0.05285	0.01163	-0.0107	0.00487	0.07107
		262.483	-0.06127	0.01287	0.01295	0.00873	0.07269
		262.874	-0.05908	0.01197	0.01137	0.0062	0.06887
		263.265	-0.05265	0.01253	0.00476	0.00953	0.07386
		263.656	-0.04918	0.01512	0.00702	0.01474	0.0834
		264.047	-0.05183	0.01401	0.01536	0.01596	0.07503
		264.438	-0.05617	0.01469	0.00528	0.01504	0.08051
		264.829	-0.04639	0.01521	-0.00867	0.01181	0.08114
		265.22	-0.04725	0.01598	0.000377439	0.00877	0.08859
		265.611	-0.05389	0.01736	0.01398	0.01366	0.08408
		266.002	-0.05479	0.01515	0.02015	0.00643	0.0853
		266.393	-0.0567	0.01223	0.00905	0.00417	0.0917
		266.784	-0.0508	0.01536	0.0198	0.00898	0.08079
		267.175	-0.05349	0.01331	0.01643	-0.00231	0.07201
		267.566	-0.05276	0.01384	0.02949	0.00161	0.0738
		267.957	-0.0509	0.01377	0.02073	0.0084	0.0606
		268.348	-0.05155	0.01797	0.02959	0.01349	0.07666
		268.739	-0.05391	0.01859	0.02175	0.00633	0.07821
		269.13	-0.05436	0.01936	0.01932	0.0039	0.07999
		269.521	-0.05372	0.01633	0.02056	0.00987	0.0813
		269.912	-0.04771	0.01615	0.01923	0.01626	0.09057
		270.303	-0.04604	0.02164	0.02152	0.01503	0.08867
		270.694	-0.04952	0.01895	0.00503	0.01035	0.07762
		271.085	-0.04989	0.02156	-0.00359	0.0077	0.07581
		271.476	-0.04368	0.02209	-0.0064	0.00796	0.07115
		271.867	-0.05017	0.02458	-0.0062	0.00538	0.07151
		272.258	-0.0477	0.01927	-0.000229398	0.0126	0.08496
		272.65	-0.05532	0.02207	4.95948e-05	0.00522	0.08381
		273.041	-0.05336	0.02438	0.00464	0.00779	0.07776
		273.432	-0.05253	0.02401	-0.00193	0.00576	0.07484
		273.823	-0.04748	0.01889	0.00073359	-0.00014089	0.08719
		274.214	-0.051	0.01833	0.000721976	0.00508	0.08116
		274.605	-0.04796	0.01818	0.00118	-0.000571087	0.07485
		274.996	-0.05059	0.02059	0.0035	0.0046	0.08134
		275.387	-0.04757	0.02222	0.000931825	0.00628	0.08498
		275.778	-0.04659	0.0201	0.00373	0.00538	0.08764
		276.169	-0.04433	0.01938	0.00972	-0.000225049	0.08075
		276.56	-0.04307	0.02033	0.00737	0.00608	0.08731
		276.951	-0.0476	0.02522	-0.00323	0.00615	0.07932
		277.342	-0.04644	0.02399	0.00164	0.00815	0.07838
		277.733	-0.04724	0.0212	-0.00321	0.00787	0.08539
		278.124	-0.04428	0.0202	-0.01558	0.01111	0.08197
		278.515	-0.03657	0.01993	0.00775	0.01045	0.0919
		278.906	-0.03754	0.02066	0.00639	0.00936	0.09124
		279.297	-0.03441	0.02324	0.0222	0.00743	0.09001
		279.688	-0.04245	0.02162	0.02307	0.00798	0.08537
		280.079	-0.04286	0.01773	0.01805	0.01554	0.08527
		280.47	-0.04167	0.02178	0.02343	0.01107	0.07804
		280.861	-0.03983	0.01737	0.00955	0.01148	0.08654
		281.252	-0.04448	0.01659	0.00365	0.01694	0.0833
		281.643	-0.04329	0.01749	0.00267	0.01956	0.09031
		282.034	-0.04763	0.01562	0.01861	0.00917	0.09058
		282.425	-0.05238	0.01529	0.02207	0.00753	0.0873
		282.816	-0.04668	0.01589	0.02901	0.00957	0.08911
		283.207	-0.04694	0.0109	0.02959	0.01845	0.08972
		283.598	-0.04716	0.01192	0.0309	0.01445	0.09076
		283.989	-0.05353	0.00727	0.03203	0.01784	0.10304
		284.38	-0.04373	0.00682	0.02743	0.02376	0.10032
		284.771	-0.04348	0.0082	0.02549	0.02225	0.10273
		285.162	-0.04122	0.01136	0.01782	0.0157	0.10438
		285.553	-0.04577	0.01185	0.01828	0.0177	0.09967
		285.944	-0.04786	0.01452	0.0369	0.01895	0.09837
		286.335	-0.05031	0.0109	0.04034	0.01748	0.09397
		286.726	-0.05427	0.01257	0.04542	0.01458	0.09982
		287.117	-0.04601	0.01452	0.04243	0.00553	0.09368
		287.508	-0.04453	0.01574	0.02879	0.01018	0.09522
		287.899	-0.04601	0.01348	0.04846	0.02079	0.09753
		288.29	-0.0436	0.01008	0.05471	0.02028	0.10244
		288.681	-0.04337	0.01171	0.06271	0.01665	0.0962
		289.072	-0.04362	0.01522	0.06386	0.01758	0.10169
		289.463	-0.04118	0.01463	0.06855	0.02206	0.08599
		289.854	-0.03972	0.01154	0.05391	0.016	0.08798
		290.245	-0.03735	0.01616	0.04021	0.02083	0.08829
		290.637	-0.04	0.01627	0.04188	0.02133	0.09066
		291.028	-0.03668	0.01745	0.03737	0.02679	0.10163
		291.419	-0.03607	0.01895	0.03638	0.03654	0.10537
		291.81	-0.03753	0.02059	0.0136	0.03788	0.08996
		292.201	-0.04294	0.01789	0.01034	0.0365	0.09701
		292.592	-0.042	0.0188	0.02063	0.04027	0.1003
		292.983	-0.04188	0.01942	0.0368	0.03593	0.10052
		293.374	-0.03876	0.01942	0.02848	0.03818	0.11145
		293.765	-0.03547	0.01785	0.03656	0.02759	0.11398
		294.156	-0.02962	0.01914	0.03696	0.03199	0.11402
		294.547	-0.03323	0.0221	0.05546	0.03702	0.10614
		294.938	-0.03024	0.02501	0.04189	0.04129	0.10272
		295.329	-0.02109	0.02355	0.06493	0.0476	0.10946
		295.72	-0.02338	0.02307	0.0469	0.04619	0.10489
		296.111	-0.03314	0.02437	0.02812	0.04438	0.09641
		296.502	-0.02757	0.02409	0.02308	0.0484	0.10249
		296.893	-0.02683	0.02289	0.0437	0.04789	0.11365
		297.284	-0.03003	0.0234	0.02682	0.04787	0.11677
		297.675	-0.02372	0.0242	0.03273	0.04984	0.11141
		298.066	-0.03065	0.02368	0.02673	0.05379	0.12074
		298.457	-0.02946	0.02835	0.02489	0.06401	0.10638
		298.848	-0.02529	0.02845	0.02113	0.06789	0.11922
		299.239	-0.0269	0.02399	0.02641	0.0584	0.12119
		299.63	-0.02462	0.02792	0.01092	0.05906	0.1245
		300.021	-0.02415	0.0236	0.02408	0.05615	0.11954
		300.412	-0.03163	0.02281	0.03584	0.04907	0.12554
		300.803	-0.02998	0.02224	0.02737	0.05736	0.13425
		301.194	-0.02951	0.02194	0.01983	0.0513	0.12649
		301.585	-0.02991	0.0201	0.02622	0.04076	0.11856
		301.976	-0.0292	0.02188	0.02304	0.04655	0.11863
		302.367	-0.0237	0.02198	0.01481	0.05427	0.11489
		302.758	-0.0249	0.02066	-0.00439	0.04204	0.12372
		303.149	-0.02394	0.02626	0.0184	0.03906	0.10462
		303.54	-0.02577	0.02397	0.04072	0.03862	0.10807
		303.931	-0.02242	0.02571	0.02818	0.03931	0.1172
		304.322	-0.02001	0.02974	0.02237	0.0426	0.11566
		304.713	-0.01781	0.03147	0.02724	0.03934	0.12105
		305.104	-0.01164	0.03759	0.01949	0.04407	0.12376
		305.495	-0.01767	0.03576	0.01602	0.04234	0.10799
		305.886	-0.01222	0.03672	0.02225	0.03967	0.12301
		306.277	-0.01409	0.03155	0.01173	0.03934	0.12916
		306.668	-0.00588	0.03299	0.01186	0.04669	0.11778
		307.059	-0.01098	0.03949	0.02108	0.06376	0.12633
		307.45	-0.00961	0.0411	0.02038	0.06622	0.12739
		307.841	-0.01708	0.04309	0.01708	0.06687	0.11556
		308.232	-0.02057	0.04205	0.00907	0.05899	0.11962
		308.624	-0.0185	0.0476	0.01706	0.05966	0.11843
		309.015	-0.01565	0.04634	0.02977	0.05381	0.12034
		309.406	-0.01891	0.04641	0.03605	0.0456	0.11909
		309.797	-0.01817	0.04589	0.04075	0.0505	0.12698
		310.188	-0.01736	0.04552	0.03511	0.04465	0.13156
		310.579	-0.02054	0.04431	0.0538	0.05668	0.13863
		310.97	-0.01267	0.04376	0.05729	0.05866	0.12285
		311.361	-0.0076	0.04422	0.04537	0.05427	0.13144
		311.752	-0.01	0.04373	0.04936	0.05681	0.13564
		312.143	-0.00669	0.04162	0.04264	0.05453	0.13132
		312.534	-0.00698	0.04273	0.04385	0.05818	0.13413
		312.925	-0.00478	0.04266	0.05827	0.05802	0.13637
		313.316	-0.01407	0.04259	0.06242	0.0609	0.13563
		313.707	0.00122	0.04999	0.06255	0.06642	0.1423
		314.098	-0.00499	0.04782	0.05963	0.07794	0.14503
		314.489	-0.00264	0.04672	0.06191	0.08663	0.14096
		314.88	0.00342	0.05306	0.06406	0.08366	0.14376
		315.271	0.00664	0.05429	0.07252	0.0767	0.14726
		315.662	0.00412	0.05859	0.08575	0.07705	0.15077
		316.053	0.01267	0.05858	0.06759	0.07974	0.15267
		316.444	0.00979	0.05805	0.07351	0.07888	0.16007
		316.835	0.01605	0.05775	0.07798	0.0792	0.16893
		317.226	0.01575	0.05476	0.09363	0.09529	0.16976
		317.617	0.00972	0.05687	0.08097	0.09288	0.16552
		318.008	0.00839	0.05446	0.06946	0.09868	0.15253
		318.399	0.01078	0.05668	0.07607	0.09304	0.1706
		318.79	0.01058	0.05674	0.10278	0.092	0.16964
		319.181	0.00859	0.05507	0.11139	0.09177	0.17595
		319.572	0.00158	0.05701	0.09049	0.08654	0.16791
		319.963	0.00643	0.05802	0.08662	0.08718	0.1704
		320.354	0.00507	0.05749	0.10645	0.09003	0.17088
		320.745	0.01395	0.05949	0.10272	0.08987	0.17445
		321.136	0.01568	0.05966	0.11058	0.087	0.17128
		321.527	0.008	0.05506	0.11528	0.08836	0.17211
		321.918	0.000539	0.05451	0.11307	0.0962	0.16378
		322.309	0.00627	0.05459	0.09877	0.09545	0.15913
		322.7	0.00879	0.05648	0.08756	0.09176	0.15188
		323.091	0.01353	0.05989	0.1054	0.08822	0.14164
		323.482	0.01847	0.05802	0.11778	0.09553	0.16072
		323.873	0.01532	0.05809	0.1022	0.10033	0.16586
		324.264	0.01901	0.05795	0.11849	0.09463	0.15751
		324.655	0.0197	0.06309	0.10094	0.09674	0.17814
		325.046	0.02453	0.0621	0.10343	0.09728	0.1812
		325.437	0.02551	0.0656	0.12919	0.10642	0.1821
		325.828	0.0251	0.06641	0.14252	0.11657	0.17839
		326.219	0.0268	0.07049	0.13613	0.11662	0.17678
		326.611	0.02544	0.07103	0.12192	0.11804	0.17689
		327.002	0.02523	0.0732	0.11445	0.11934	0.17708
		327.393	0.03163	0.07616	0.13357	0.12822	0.18621
		327.784	0.02718	0.0758	0.14526	0.11706	0.19472
		328.175	0.02405	0.07511	0.13505	0.12863	0.20101
		328.566	0.02974	0.07869	0.14317	0.12816	0.19016
		328.957	0.02659	0.07691	0.14727	0.12246	0.192
		329.348	0.02448	0.07204	0.16242	0.1279	0.19242
		329.739	0.00906	0.06207	0.15985	0.11651	0.18777
		330.13	0.00412	0.04823	0.12664	0.12202	0.18874
		330.521	-0.00633	0.032	0.12779	0.13175	0.2021
		330.912	-0.02712	0.01682	0.15079	0.13409	0.19805
		331.303	-0.03837	0.00395	0.13218	0.15203	0.20534
		331.694	-0.0687	-0.01592	0.14574	0.14993	0.20223
		332.085	-0.08949	-0.03922	0.13106	0.14932	0.21553
		332.476	-0.11217	-0.07285	0.13801	0.15204	0.20946
		332.867	-0.13479	-0.09768	0.13923	0.15183	0.21123
		333.258	-0.16294	-0.11769	0.14612	0.16012	0.20547
		333.649	-0.1914	-0.14429	0.13204	0.15407	0.20175
		334.04	-0.22249	-0.17292	0.15524	0.14746	0.21059
		334.431	-0.24464	-0.19981	0.16394	0.16022	0.21525
		334.822	-0.26022	-0.22367	0.15533	0.16676	0.22557
		335.213	-0.27806	-0.24046	0.14281	0.17716	0.2221
		335.604	-0.30059	-0.26183	0.17195	0.17561	0.2327
		335.995	-0.31396	-0.27925	0.17164	0.17717	0.23602
		336.386	-0.33067	-0.28872	0.17354	0.17917	0.24091
		336.777	-0.3417	-0.29442	0.16367	0.18676	0.24018
		337.168	-0.34537	-0.30053	0.15463	0.18087	0.24623
		337.559	-0.35081	-0.30196	0.16098	0.17989	0.24677
		337.95	-0.35451	-0.30944	0.16649	0.17491	0.23939
		338.341	-0.35877	-0.31957	0.15873	0.18183	0.25037
		338.732	-0.36107	-0.32186	0.16263	0.18542	0.26558
		339.123	-0.34229	-0.32091	0.15707	0.18937	0.24983
		339.514	-0.31017	-0.31711	0.1744	0.18436	0.23084
		339.905	-0.24351	-0.30359	0.16804	0.17279	0.23339
		340.296	-0.15184	-0.28662	0.16872	0.18188	0.25288
		340.687	-0.05905	-0.26706	0.15171	0.17271	0.25673
		341.078	0.02054	-0.23473	0.15366	0.17413	0.24016
		341.469	0.06015	-0.19259	0.16079	0.17953	0.23604
		341.86	0.08267	-0.1458	0.1535	0.1766	0.22956
		342.251	0.08762	-0.11815	0.15301	0.17758	0.23972
		342.642	0.04414	-0.11508	0.15771	0.18076	0.23956
		343.033	-0.06548	-0.15725	0.16276	0.1784	0.24381
		343.424	-0.2391	-0.22393	0.1665	0.17852	0.2272
		343.815	-0.39459	-0.28633	0.17733	0.19045	0.22874
		344.206	-0.45559	-0.31453	0.19904	0.1988	0.23637
		344.598	-0.43235	-0.30154	0.1659	0.1972	0.26614
		344.989	-0.37815	-0.27742	0.17375	0.20337	0.27379
		345.38	-0.3195	-0.24924	0.19053	0.20164	0.26589
		345.771	-0.26807	-0.22038	0.17661	0.1986	0.26694
		346.162	-0.20855	-0.19208	0.17238	0.1916	0.25265
		346.553	-0.15657	-0.16355	0.18805	0.19659	0.25313
		346.944	-0.12019	-0.14869	0.16779	0.19248	0.24185
		347.335	-0.09683	-0.13464	0.1613	0.19273	0.25526
		347.726	-0.08821	-0.13002	0.16252	0.19442	0.25636
		348.117	-0.08719	-0.12484	0.15382	0.19594	0.23219
		348.508	-0.07606	-0.1253	0.14879	0.19341	0.23269
		348.899	-0.072	-0.12106	0.17562	0.19288	0.22753
		349.29	-0.06116	-0.11682	0.18218	0.18964	0.21693
		349.681	-0.05947	-0.11751	0.16318	0.17224	0.22309
		350.072	-0.03731	-0.11282	0.15916	0.15683	0.2129
		350.463	-0.03613	-0.11802	0.14032	0.14761	0.18294
		350.854	-0.03095	-0.12083	0.12688	0.11364	0.1725
		351.245	-0.01568	-0.12249	0.08026	0.08645	0.15061
		351.636	0.01188	-0.11638	0.06798	0.06131	0.10757
		352.027	0.04556	-0.11898	0.04437	0.02818	0.0659
		352.418	0.07937	-0.12483	0.01143	-0.0036	0.03258
		352.809	0.11285	-0.13381	-0.04421	-0.05388	-0.0088
		353.2	0.1564	-0.13168	-0.08046	-0.09595	-0.04056
		353.591	0.17726	-0.14437	-0.09769	-0.13537	-0.07905
		353.982	0.17527	-0.1681	-0.12682	-0.16206	-0.11771
		354.373	0.11246	-0.19846	-0.18629	-0.20406	-0.15698
		354.764	-0.01925	-0.24049	-0.22998	-0.22564	-0.20764
		355.155	-0.2549	-0.28841	-0.26491	-0.25994	-0.24182
		355.546	-0.57643	-0.32869	-0.30897	-0.295	-0.26318
		355.937	-0.91555	-0.34669	-0.3241	-0.31513	-0.29168
		356.328	-1.16721	-0.33737	-0.33137	-0.34421	-0.29554
		356.719	-1.22614	-0.30184	-0.34319	-0.37013	-0.3435
		357.11	-1.10513	-0.24423	-0.38266	-0.38146	-0.34433
		357.501	-0.86219	-0.19065	-0.38268	-0.40112	-0.36239
		357.892	-0.61953	-0.15015	-0.39009	-0.4026	-0.3771
		358.283	-0.41107	-0.12789	-0.39353	-0.40286	-0.39813
		358.674	-0.28258	-0.11421	-0.41018	-0.42389	-0.41507
		359.065	-0.20868	-0.10944	-0.39591	-0.42569	-0.41793
		359.456	-0.16898	-0.10385	-0.37443	-0.41197	-0.39551
		359.847	-0.14611	-0.09152	-0.32394	-0.36729	-0.35716
		360.238	-0.13066	-0.08215	-0.25419	-0.28978	-0.25631
		360.629	-0.11787	-0.07551	-0.17901	-0.20998	-0.15162
		361.02	-0.11181	-0.06935	-0.13136	-0.15746	-0.08172
		361.411	-0.09829	-0.06337	-0.11391	-0.15913	-0.07233
		361.802	-0.08413	-0.05343	-0.12813	-0.19386	-0.09961
		362.193	-0.07903	-0.04975	-0.15646	-0.21244	-0.14057
		362.585	-0.07797	-0.04745	-0.16469	-0.23476	-0.17656
		362.976	-0.07678	-0.04716	-0.22166	-0.2624	-0.21337
		363.367	-0.07681	-0.04406	-0.26551	-0.27081	-0.25188
		363.758	-0.07262	-0.0373	-0.30073	-0.29278	-0.30846
		364.149	-0.07075	-0.04382	-0.31437	-0.28973	-0.33711
		364.54	-0.06637	-0.03894	-0.29283	-0.26	-0.31817
		364.931	-0.0707	-0.03907	-0.23766	-0.21898	-0.27395
		365.322	-0.06752	-0.04086	-0.18418	-0.18156	-0.20823
		365.713	-0.07433	-0.04138	-0.14785	-0.14189	-0.1696
		366.104	-0.07881	-0.03672	-0.10452	-0.11101	-0.1387
		366.495	-0.07586	-0.04164	-0.06129	-0.082	-0.10052
		366.886	-0.07442	-0.04073	-0.03554	-0.05928	-0.07386
		367.277	-0.07672	-0.04127	-0.00487	-0.05244	-0.0691
		367.668	-0.06601	-0.0376	0.0081	-0.03691	-0.03
		368.059	-0.06004	-0.03445	0.00601	-0.01379	-0.02338
		368.45	-0.05846	-0.03382	0.0013	-0.00563	-0.00040175
		368.841	-0.06354	-0.03482	0.01844	0.000946805	0.00834
		369.232	-0.05903	-0.033	0.02904	0.01604	0.01232
		369.623	-0.05996	-0.03187	0.02952	0.02076	0.02983
		370.014	-0.0499	-0.03688	0.0589	0.03228	0.03903
		370.405	-0.0496	-0.03463	0.09944	0.05427	0.06024
		370.796	-0.05286	-0.03261	0.101	0.07448	0.07837
		371.187	-0.05095	-0.03037	0.11124	0.09331	0.10097
		371.578	-0.05268	-0.0337	0.14119	0.12925	0.1269
		371.969	-0.05243	-0.03362	0.15484	0.15884	0.18335
		372.36	-0.05269	-0.03064	0.20441	0.21015	0.22745
		372.751	-0.05442	-0.03054	0.26076	0.26287	0.29893
		373.142	-0.05259	-0.03058	0.30503	0.3077	0.37936
		373.533	-0.05009	-0.02673	0.3275	0.35164	0.41731
		373.924	-0.05447	-0.02792	0.34231	0.36191	0.44614
		374.315	-0.05513	-0.0314	0.30989	0.3386	0.41228
		374.706	-0.057	-0.02607	0.21185	0.24882	0.29857
		375.097	-0.05425	-0.02938	0.06706	0.05277	0.06793
		375.488	-0.04733	-0.03423	-0.186	-0.2157	-0.26375
		375.879	-0.05129	-0.03515	-0.47461	-0.51833	-0.66409
		376.27	-0.04947	-0.03189	-0.74807	-0.80999	-0.99756
		376.661	-0.04102	-0.03194	-0.8905	-0.96796	-1.18002
		377.052	-0.04682	-0.0272	-0.85044	-0.91678	-1.12133
		377.443	-0.0522	-0.03239	-0.71776	-0.74544	-0.89751
		377.834	-0.04949	-0.03023	-0.50517	-0.52129	-0.61321
		378.225	-0.05453	-0.02592	-0.33476	-0.33373	-0.38274
		378.616	-0.04313	-0.02749	-0.20821	-0.20763	-0.23601
		379.007	-0.04359	-0.02841	-0.14996	-0.14667	-0.15464
		379.398	-0.04161	-0.03253	-0.10537	-0.11291	-0.09832
		379.789	-0.04608	-0.02739	-0.11239	-0.10105	-0.08762
		380.18	-0.04422	-0.03067	-0.09456	-0.07893	-0.07539
		380.572	-0.04005	-0.02806	-0.06434	-0.06744	-0.05671
		380.963	-0.03631	-0.03081	-0.07172	-0.05848	-0.04867
		381.354	-0.03663	-0.02876	-0.05303	-0.05636	-0.04813
		381.745	-0.04351	-0.02993	-0.05058	-0.05324	-0.04043
		382.136	-0.0342	-0.02955	-0.05651	-0.05102	-0.03042
		382.527	-0.03453	-0.03303	-0.04945	-0.04427	-0.02506
		382.918	-0.03431	-0.0282	-0.05213	-0.04831	-0.02724
		383.309	-0.04382	-0.02477	-0.04943	-0.03994	-0.03416
		383.7	-0.04711	-0.02265	-0.03973	-0.04314	-0.03332
		384.091	-0.04192	-0.02608	-0.04904	-0.04079	-0.04286
		384.482	-0.03341	-0.02406	-0.04247	-0.04249	-0.02871
		384.873	-0.03573	-0.0243	-0.01886	-0.0296	-0.03009
		385.264	-0.02587	-0.02503	-0.02804	-0.0426	-0.0286
		385.655	-0.03283	-0.02523	-0.03616	-0.04198	-0.01658
		386.046	-0.02629	-0.0251	-0.02248	-0.04236	-0.01843
		386.437	-0.02024	-0.027	-0.03115	-0.02604	-0.03973
		386.828	-0.02532	-0.02135	-0.02598	-0.02851	-0.05085
		387.219	-0.0251	-0.02137	-0.03531	-0.03491	-0.03072
		387.61	-0.02274	-0.01914	-0.03507	-0.0416	-0.01775
		388.001	-0.01559	-0.01971	-0.02889	-0.04988	-0.00851
		388.392	-0.02254	-0.02189	-0.02947	-0.04349	-0.00717
		388.783	-0.02321	-0.01873	-0.05527	-0.02805	-0.00533
		389.174	-0.0135	-0.01792	-0.04191	-0.03128	-0.00512
		389.565	-0.01535	-0.01938	-0.03694	-0.03359	-0.01796
		389.956	-0.02118	-0.01699	-0.0446	-0.04317	-0.02415
		390.347	-0.02296	-0.01725	-0.05294	-0.0343	-0.03433
		390.738	-0.02366	-0.01685	-0.06856	-0.0326	-0.04863
		391.129	-0.02908	-0.02123	-0.08316	-0.02718	-0.03948
		391.52	-0.01974	-0.02243	-0.10313	-0.02383	-0.02803
		391.911	-0.02887	-0.01816	-0.09727	-0.01854	-0.0244
		392.302	-0.02362	-0.02087	-0.06808	-0.02614	-0.03863
		392.693	-0.02152	-0.02032	-0.06773	-0.0168	-0.0274
		393.084	-0.01935	-0.01899	-0.10428	-0.02421	-0.04033
		393.475	-0.01711	-0.01615	-0.08427	-0.03205	-0.03323
		393.866	-0.0148	-0.02027	-0.08254	-0.0232	-0.03294
		394.257	-0.01651	-0.01617	-0.06326	-0.02667	-0.03448
		394.648	-0.0146	-0.01898	-0.06063	-0.01409	-0.04048
		395.039	-0.01367	-0.02093	-0.06082	-0.01476	-0.02894
		395.43	-0.01322	-0.01658	-0.05787	-0.00833	-0.0357
		395.821	-0.01715	-0.01677	-0.03481	-0.01297	-0.03384
		396.212	-0.01333	-0.01516	-0.04541	-0.01625	-0.02213
		396.603	-0.01399	-0.01921	-0.03465	-0.01404	-0.02367
		396.994	-0.01976	-0.01754	-0.03725	-0.00258	-0.01422
		397.385	-0.01445	-0.01579	-0.02249	-0.00515	-0.02029
		397.776	-0.01601	-0.01877	-0.04258	0.000221908	-0.002
		398.167	-0.00932	-0.01376	-0.04528	-0.00337	-0.01577
		398.559	-0.01315	-0.0148	-0.02494	-0.00412	-0.01797
		398.95	-0.01554	-0.01629	-0.02054	-0.00485	-0.01382
		399.341	-0.01637	-0.01634	-0.02328	-0.01658	-0.00703
		399.732	-0.01482	-0.01434	-0.02893	-0.01074	0.00122
		400.123	-0.01226	-0.01257	-0.04742	-0.02063	0.005
		400.514	-0.0083	-0.01633	-0.03491	-0.01494	0.01237
		400.905	-0.01095	-0.01875	-0.03446	-0.01311	-0.00852
		401.296	-0.0106	-0.01219	-0.03143	-0.00824	0.004
		401.687	-0.00543	-0.00989	-0.02275	-0.01081	-0.00231
		402.078	-0.00952	-0.01262	-0.02925	-0.02776	0.00751
		402.469	-0.0123	-0.01251	-0.04273	-0.01685	0.01293
		402.86	-0.0184	-0.01537	-0.04689	-0.01885	0.000668645
		403.251	-0.01247	-0.01441	-0.04559	-0.02025	0.0028
		403.642	-0.01459	-0.0115	-0.05456	-0.0048	0.000500411
		404.033	-0.00463	-0.00926	-0.05987	-0.01648	0.00082922
		404.424	-0.01043	-0.00931	-0.05172	-0.01513	0.00841
		404.815	-0.0009474	-0.00777	-0.05363	-0.01652	0.00947
		405.206	5.6e-05	-0.00557	-0.04581	-0.01574	0.01462
		405.597	0.000191	-0.00337	-0.0729	-0.03287	0.02588
		405.988	-0.00285	-0.00609	-0.07257	-0.02899	0.01924
		406.379	0.00438	-0.0048	-0.0796	-0.02412	0.02483
		406.77	0.00338	-0.00252	-0.07318	-0.02233	0.01515
		407.161	0.00771	-0.00692	-0.05401	-0.01497	0.02486
		407.552	0.00859	-0.00631	-0.01207	-0.01227	0.02419
		407.943	0.00681	-0.00993	-0.03312	-0.02146	0.03073
		408.334	0.00342	-0.0066	-0.04016	-0.01049	0.03273
		408.725	0.00847	-0.00477	-0.03177	-0.01059	0.03136
		409.116	-0.0011	-0.0037	-0.02494	-0.01057	0.04958
		409.507	-0.00163	-0.00332	-0.000744283	-0.01043	0.05793
		409.898	-0.005	-0.00354	-0.01966	-0.01382	0.04665
		410.289	-0.00408	-0.00455	-0.00874	-0.00262	0.05029
		410.68	-0.00322	-0.00307	-0.03195	-0.000457942	0.05307
		411.071	0.00317	-0.00154	-0.03377	-0.00883	0.04971
		411.462	0.00922	-0.00199	-0.00516	-0.00659	0.04457
		411.853	0.00185	-0.00674	-0.013	0.00181	0.04788
		412.244	0.00903	-0.00336	-0.02634	0.00721	0.04192
		412.635	0.01025	-0.00536	-0.03672	0.00306	0.03884
		413.026	0.0067	-0.00482	-0.04562	0.0034	0.02776
		413.417	-0.0006	-0.00318	-0.02977	0.00115	0.03182
		413.808	0.000124	-0.0078	-0.02024	0.00684	0.03741
		414.199	-0.00104	-0.00594	-0.02095	0.02045	0.04818
		414.59	0.00239	-0.00399	-0.01972	0.00108	0.03756
		414.981	0.00511	-0.00675	-0.01772	0.01486	0.0682
		415.372	0.00377	-0.000173267	-0.00803	0.02292	0.05189
		415.763	0.00705	-0.00408	-0.02288	0.01946	0.0573
		416.154	0.00786	-0.00391	-0.02431	0.01191	0.06108
		416.546	0.00895	-0.00576	-0.04181	0.01946	0.06037
		416.937	0.00852	-0.00765	-0.07352	0.02923	0.04694
		417.328	0.00535	-0.00579	-0.08244	0.00886	0.06098
		417.719	-0.0001078	-0.00798	-0.08317	0.01009	0.04515
		418.11	0.00644	-0.01072	-0.10498	0.00702	0.04875
		418.501	0.00326	-0.01039	-0.10191	0.00973	0.03056
		418.892	0.00761	-0.00567	-0.07959	0.02329	0.0389
		419.283	0.00751	-0.00902	-0.09672	0.03569	0.05672
		419.674	0.00167	-0.00896	-0.10654	0.04209	0.05789
		420.065	0.00635	-0.00736	-0.09001	0.03442	0.06463
		420.456	0.01431	-0.00734	-0.07874	0.01828	0.06443
		420.847	0.01047	-0.00602	-0.06434	0.01694	0.0721
		421.238	0.00229	-0.00586	-0.06604	0.02593	0.04292
		421.629	0.0059	-0.00608	-0.06112	0.01659	0.02942
		422.02	0.00342	-0.0063	-0.00899	0.00825	0.03497
		422.411	0.00461	-0.00786	-0.01651	-0.000660747	0.03796
		422.802	0.00876	-0.00921	-0.00704	-0.00409	0.03937
		423.193	0.00708	-0.00804	-0.02926	0.00607	0.04275
		423.584	0.00376	-0.00809	-0.02343	0.0055	0.02238
		423.975	0.0148	-0.00958	-0.01728	0.00958	0.0332
		424.366	0.02328	-0.00776	-0.0088	0.01014	0.02402
		424.757	0.02205	-0.00406	-0.02573	0.0168	0.01089
		425.148	0.02561	-0.00743	-0.0312	0.01568	0.00975
		425.539	0.02196	-0.00511	0.00476	0.01134	0.02656
		425.93	0.02206	-0.00727	-0.002	0.00651	0.02027
		426.321	0.02544	-0.00653	-0.02968	0.01432	0.01999
		426.712	0.02282	-0.00875	-0.03735	0.01335	0.01981
		427.103	0.0237	-0.00893	-0.03209	0.01935	-0.00137
		427.494	0.02501	-0.004	-0.06434	0.02297	0.02065
		427.885	0.01916	-0.00756	-0.06086	0.02681	0.00767
		428.276	0.02462	-0.00479	-0.0407	0.02108	0.0095
		428.667	0.02661	-0.00363	-0.01901	0.0245	-0.03604
		429.058	0.01862	-0.000785984	-0.0065	0.01371	-0.03707
		429.449	0.01768	0.00162	-0.0291	0.03277	-0.02948
		429.84	0.021	-0.00365	-0.04098	0.03512	-0.05328
		430.231	0.02089	-0.00375	-0.04191	0.03462	-0.03419
		430.622	0.02661	-0.0035	-0.02428	0.04632	0.00173
		431.013	0.02503	-0.0061	-0.01542	0.02123	0.01364
		431.404	0.02415	0.000105273	-0.03566	0.02036	-0.00393
		431.795	0.02894	0.000584077	-0.03524	0.03225	-0.00825
		432.186	0.02984	-0.000230283	-0.03655	0.03798	0.00444
		432.577	0.0229	-0.000542819	-0.03782	0.02745	0.01788
		432.968	0.02616	-0.00561	-0.04047	0.02611	0.00894
		433.359	0.03151	-0.00637	-0.02017	0.01989	0.00443
		433.75	0.02736	-0.00544	-0.01286	0.02309	-0.00185
		434.141	0.02836	-0.00493	-0.02905	0.03041	0.00679
		434.533	0.02302	-0.00124	-0.01785	0.02763	-0.00842
		434.924	0.0195	0.00131	-0.02467	0.03477	0.01257
		435.315	0.018	8.09431e-05	0.01216	0.03503	0.01004
		435.706	0.02518	0.000630517	0.00571	0.03894	0.00322
		436.097	0.02834	0.000800509	-0.00218	0.03508	0.00786
		436.488	0.03349	-0.00172	0.00268	0.03905	0.01339
		436.879	0.03256	0.00106	-0.00125	0.03247	0.00809
		437.27	0.02354	0.00161	-0.02575	0.01318	-0.00481
		437.661	0.02684	0.00485	0.00194	-0.00155	0.0157
		438.052	0.03456	0.00542	0.00728	0.00305	0.01508
		438.443	0.0326	0.00263	0.01583	0.00681	0.01138
		438.834	0.02871	-0.00111	0.00839	0.00838	0.00053069
		439.225	0.02652	-0.00165	0.00708	-0.00493	0.00239
		439.616	0.02163	-8.22172e-05	-0.01322	-0.00775	-0.00715
		440.007	0.02501	0.000216451	-0.01808	-0.00251	-0.00716

## Sheet: Supplementary Fig. 2 d
EPR spectra, narrow scan of g=6.4 region
		Magnetic field / mT	signal Na+-NQR wildtype		Magnetic field / mT	signal Na+-NQR-NqrF-C70A
		87	0.000305		87	-0.000496
		87.039	0.00116		87.039	0.00181
		87.078	-0.000589		87.078	-0.00292
		87.117	0.000275		87.117	-0.00336
		87.156	0.00233		87.156	-0.00402
		87.196	0.000631		87.196	-7.46e-05
		87.235	-0.00269		87.235	-0.00492
		87.274	0.00125		87.274	-0.00368
		87.313	-0.00094		87.313	-0.00281
		87.352	-0.000683		87.352	-0.00369
		87.391	-0.00354		87.391	-0.000242
		87.43	-0.00247		87.43	-0.00123
		87.469	0.00069		87.469	-0.00571
		87.508	-0.00147		87.508	-0.00357
		87.547	-0.00116		87.547	0.00235
		87.587	-0.000881		87.587	-0.00099
		87.626	0.000295		87.626	-0.00139
		87.665	-0.00374		87.665	0.000435
		87.704	-0.00315		87.704	-0.00328
		87.743	-0.00344		87.743	0.00168
		87.782	-0.00222		87.782	-0.00284
		87.821	-0.00102		87.821	-0.00187
		87.86	-0.00101		87.86	0.0019
		87.899	-0.00257		87.899	-0.00149
		87.938	-0.00185		87.938	-0.00306
		87.978	-0.00267		87.978	-0.00379
		88.017	-0.0028		88.017	-0.0017
		88.056	-0.00234		88.056	-0.00299
		88.095	-0.00361		88.095	-0.00446
		88.134	-0.00416		88.134	-0.00241
		88.173	-0.00348		88.173	-0.00573
		88.212	-0.00131		88.212	-0.0025
		88.251	-0.00335		88.251	-0.00359
		88.29	-0.00412		88.29	-0.00362
		88.329	-0.00261		88.329	-0.00357
		88.369	-0.00284		88.369	-0.00219
		88.408	-0.000805		88.408	-0.00204
		88.447	-0.00347		88.447	-0.00491
		88.486	-0.00391		88.486	0.000285
		88.525	-0.00478		88.525	0.00206
		88.564	-0.00348		88.564	-0.00328
		88.603	-0.00255		88.603	1.69e-05
		88.642	-0.00316		88.642	0.00242
		88.681	-0.00298		88.681	-0.000954
		88.72	-0.00198		88.72	-0.00551
		88.76	-0.00128		88.76	-0.00505
		88.799	-0.00276		88.799	0.00119
		88.838	-0.00368		88.838	-0.00217
		88.877	-0.00314		88.877	5.35e-05
		88.916	-0.0011		88.916	-0.00224
		88.955	-0.00223		88.955	0.000792
		88.994	-0.00413		88.994	0.000551
		89.033	-0.00333		89.033	-0.00527
		89.072	-0.000375		89.072	-5.63e-05
		89.111	-0.000694		89.111	-0.00212
		89.151	-0.00259		89.151	0.00202
		89.19	-0.00134		89.19	0.00176
		89.229	-0.00545		89.229	0.000655
		89.268	-0.000917		89.268	-0.0029
		89.307	-0.0045		89.307	-0.00108
		89.346	-0.00189		89.346	-0.000899
		89.385	-0.000611		89.385	0.00134
		89.424	-0.00417		89.424	-0.00553
		89.463	-0.00232		89.463	-0.000697
		89.502	-0.00176		89.502	-0.00119
		89.542	-0.00106		89.542	-0.0028
		89.581	-0.00306		89.581	0.00238
		89.62	-0.000167		89.62	-0.00138
		89.659	-0.000685		89.659	-0.00081
		89.698	0.000381		89.698	0.00321
		89.737	-0.0039		89.737	-0.00292
		89.776	0.00308		89.776	0.000255
		89.815	-0.00115		89.815	-0.00518
		89.854	-0.00304		89.854	-0.00253
		89.893	-0.00309		89.893	-0.00109
		89.933	-0.00156		89.933	-0.000932
		89.972	1.73e-05		89.972	-0.00144
		90.011	0.00135		90.011	-0.00285
		90.05	-0.00458		90.05	0.00194
		90.089	-0.00124		90.089	3.83e-05
		90.128	-0.00318		90.128	-0.0035
		90.167	-0.00112		90.167	-0.000984
		90.206	-0.00231		90.206	-0.00359
		90.245	-0.00231		90.245	-0.00169
		90.284	-0.00133		90.284	-0.00213
		90.324	0.00123		90.324	-0.00242
		90.363	-0.000719		90.363	-0.00203
		90.402	0.00161		90.402	-0.00274
		90.441	-0.000951		90.441	-0.000749
		90.48	-0.000871		90.48	-0.00251
		90.519	-0.00289		90.519	0.00322
		90.558	-0.00224		90.558	-0.00553
		90.597	-0.00342		90.597	-0.0031
		90.636	-0.00101		90.636	-0.00437
		90.675	-0.00364		90.675	9.63e-05
		90.715	-0.000409		90.715	0.00223
		90.754	-0.000625		90.754	-0.00255
		90.793	-0.00286		90.793	-0.00027
		90.832	-0.0029		90.832	0.00151
		90.871	-0.00359		90.871	-0.00286
		90.91	-0.000859		90.91	-0.000227
		90.949	-0.00202		90.949	0.00315
		90.988	-0.000649		90.988	0.000893
		91.027	0.000281		91.027	0.0016
		91.066	-0.000688		91.066	-0.00178
		91.106	-0.00325		91.106	0.00152
		91.145	-0.00144		91.145	-0.000352
		91.184	-0.00113		91.184	0.000203
		91.223	-0.00175		91.223	-0.000831
		91.262	-0.00154		91.262	0.00123
		91.301	0.000107		91.301	-0.000432
		91.34	-0.00168		91.34	-0.00159
		91.379	-0.000661		91.379	-0.000807
		91.418	-0.004		91.418	-0.00023
		91.457	-0.00296		91.457	0.0022
		91.497	-0.0018		91.497	-0.00077
		91.536	-0.0017		91.536	-0.00121
		91.575	-0.00257		91.575	0.00254
		91.614	-0.00173		91.614	-0.000279
		91.653	-0.000432		91.653	0.00152
		91.692	-9.74e-05		91.692	-0.00135
		91.731	-0.00102		91.731	-0.00034
		91.77	-0.00134		91.77	2.3e-05
		91.809	0.0005		91.809	0.00252
		91.848	-0.000865		91.848	0.00188
		91.888	-0.00146		91.888	-0.00253
		91.927	0.000275		91.927	2.3e-05
		91.966	-0.00175		91.966	0.00233
		92.005	0.000864		92.005	0.00121
		92.044	-0.000772		92.044	-0.00148
		92.083	0.000924		92.083	0.00268
		92.122	-0.000163		92.122	0.000768
		92.161	9.52e-05		92.161	0.00185
		92.2	-0.00107		92.2	-0.00273
		92.239	-0.00311		92.239	0.000575
		92.279	-0.00146		92.279	-0.00159
		92.318	-0.00106		92.318	-0.00296
		92.357	0.000359		92.357	0.000615
		92.396	-0.00143		92.396	0.00235
		92.435	-0.000528		92.435	-0.000496
		92.474	-0.000577		92.474	7.49e-05
		92.513	-0.00192		92.513	0.00254
		92.552	-0.000165		92.552	-0.00182
		92.591	0.00128		92.591	0.0059
		92.63	-0.00263		92.63	0.000112
		92.67	0.000569		92.67	0.00314
		92.709	0.00105		92.709	-0.00236
		92.748	0.00227		92.748	0.00101
		92.787	0.000198		92.787	-0.00167
		92.826	-0.000795		92.826	-0.00287
		92.865	-0.000914		92.865	0.000774
		92.904	0.000425		92.904	-0.000291
		92.943	-0.000695		92.943	-0.000282
		92.982	-0.00107		92.982	0.00184
		93.021	-0.00181		93.021	0.00144
		93.061	0.000124		93.061	0.000444
		93.1	0.0018		93.1	0.00139
		93.139	-0.000724		93.139	0.00307
		93.178	-0.000285		93.178	0.00398
		93.217	-0.00136		93.217	-0.00183
		93.256	0.000622		93.256	-0.000523
		93.295	0.000152		93.295	-0.000615
		93.334	0.000375		93.334	0.000389
		93.373	-0.00128		93.373	0.00436
		93.413	0.00113		93.413	0.00177
		93.452	-0.000941		93.452	0.00212
		93.491	0.000986		93.491	-4.44e-06
		93.53	-0.00207		93.53	0.00176
		93.569	0.00181		93.569	-0.000773
		93.608	3.3e-05		93.608	0.00336
		93.647	-0.000908		93.647	-9.9e-05
		93.686	-0.000307		93.686	0.00143
		93.725	0.00245		93.725	-0.00204
		93.764	0.00273		93.764	0.00156
		93.804	-0.00292		93.804	0.000108
		93.843	-0.000197		93.843	-0.00399
		93.882	-0.00147		93.882	0.000398
		93.921	0.000285		93.921	-0.00406
		93.96	0.00184		93.96	0.00134
		93.999	-0.000423		93.999	-0.000963
		94.038	0.00119		94.038	-0.00181
		94.077	-0.00138		94.077	-0.000902
		94.116	0.00159		94.116	-0.000172
		94.155	0.00204		94.155	-0.00219
		94.195	0.00224		94.195	0.002
		94.234	0.00203		94.234	0.000359
		94.273	0.00314		94.273	-0.000209
		94.312	0.000374		94.312	-0.000172
		94.351	0.000158		94.351	0.0013
		94.39	0.00226		94.39	0.000249
		94.429	0.00135		94.429	0.000374
		94.468	0.00106		94.468	0.00354
		94.507	0.00314		94.507	0.00258
		94.546	0.00255		94.546	-0.000706
		94.586	0.00169		94.586	-0.000978
		94.625	8.26e-05		94.625	-0.00277
		94.664	-0.000528		94.664	0.000884
		94.703	-0.000639		94.703	0.00146
		94.742	-0.000866		94.742	-0.00204
		94.781	0.00126		94.781	0.00148
		94.82	0.00154		94.82	0.00146
		94.859	-0.000338		94.859	0.00217
		94.898	0.00138		94.898	-0.00249
		94.937	0.00229		94.937	-0.00206
		94.977	0.000667		94.977	-0.00271
		95.016	-0.00219		95.016	0.00024
		95.055	-0.000304		95.055	-0.00102
		95.094	0.00264		95.094	0.00383
		95.133	0.0022		95.133	0.00163
		95.172	0.00366		95.172	0.000414
		95.211	0.00149		95.211	-0.000664
		95.25	-0.000253		95.25	0.00154
		95.289	-0.000345		95.289	0.00316
		95.328	0.000695		95.328	-0.00294
		95.368	0.00141		95.368	0.00188
		95.407	8.93e-05		95.407	0.000719
		95.446	-3.05e-05		95.446	0.00408
		95.485	0.00368		95.485	0.00327
		95.524	0.00207		95.524	0.00162
		95.563	2.23e-05		95.563	0.00236
		95.602	0.000464		95.602	-6.24e-05
		95.641	7.88e-05		95.641	-0.00177
		95.68	0.00112		95.68	0.00432
		95.719	0.003		95.719	0.00386
		95.759	0.00121		95.759	0.00184
		95.798	0.00329		95.798	-0.000957
		95.837	0.000405		95.837	0.00321
		95.876	0.000137		95.876	0.00318
		95.915	0.00111		95.915	-0.000752
		95.954	0.000543		95.954	-0.00249
		95.993	0.0011		95.993	0.00215
		96.032	-0.00327		96.032	-0.00228
		96.071	-0.000711		96.071	-0.00281
		96.11	-0.00108		96.11	-0.000523
		96.15	0.00266		96.15	0.0028
		96.189	0.00043		96.189	-0.00105
		96.228	0.00124		96.228	0.0032
		96.267	0.00122		96.267	0.00338
		96.306	-0.000153		96.306	0.00356
		96.345	-0.0004		96.345	0.00258
		96.384	0.00064		96.384	0.000185
		96.423	-0.00118		96.423	0.00284
		96.462	-0.00238		96.462	0.00257
		96.501	-0.000951		96.501	0.00256
		96.541	0.0005		96.541	-0.000972
		96.58	0.00174		96.58	0.00024
		96.619	0.000245		96.619	0.000499
		96.658	-0.00106		96.658	0.00249
		96.697	0.000482		96.697	-0.00257
		96.736	-0.00063		96.736	0.0045
		96.775	0.00173		96.775	0.00276
		96.814	0.000768		96.814	-7.49e-06
		96.853	0.00137		96.853	0.00545
		96.892	0.0008		96.892	0.00105
		96.932	-0.0015		96.932	-0.00502
		96.971	0.000748		96.971	-0.00101
		97.01	0.00107		97.01	-0.00236
		97.049	-0.0014		97.049	0.000887
		97.088	-0.00186		97.088	6.58e-05
		97.127	-0.000949		97.127	0.00278
		97.166	0.00172		97.166	0.00482
		97.205	0.0015		97.205	-0.00333
		97.244	-0.000589		97.244	0.00282
		97.283	-0.000237		97.283	0.00214
		97.323	0.00155		97.323	0.00338
		97.362	-0.000596		97.362	0.00505
		97.401	0.000513		97.401	0.00146
		97.44	-0.00228		97.44	0.00185
		97.479	0.00266		97.479	0.0024
		97.518	0.00152		97.518	0.000292
		97.557	0.00339		97.557	-0.00173
		97.596	0.00167		97.596	0.00145
		97.635	0.000939		97.635	0.0024
		97.674	-0.000377		97.674	0.00398
		97.714	2.01e-05		97.714	0.00118
		97.753	0.00115		97.753	0.00575
		97.792	-9.58e-05		97.792	-0.000685
		97.831	0.00124		97.831	0.000401
		97.87	0.000954		97.87	-0.00163
		97.909	0.000398		97.909	0.000404
		97.948	-0.000627		97.948	0.00208
		97.987	0.00191		97.987	0.00347
		98.026	0.0012		98.026	-0.00118
		98.065	-0.0013		98.065	0.0013
		98.105	-0.00188		98.105	0.00215
		98.144	0.000801		98.144	0.00082
		98.183	9.83e-05		98.183	0.00229
		98.222	-5.81e-05		98.222	0.00233
		98.261	-0.00156		98.261	0.00034
		98.3	0.00111		98.3	0.00108
		98.339	0.00101		98.339	-0.000557
		98.378	0.000809		98.378	0.000444
		98.417	-0.000394		98.417	-0.000477
		98.456	-0.000227		98.456	0.000978
		98.496	-0.000732		98.496	0.0018
		98.535	-0.000401		98.535	0.00295
		98.574	-0.00157		98.574	0.00236
		98.613	0.0016		98.613	0.00202
		98.652	0.00066		98.652	0.00163
		98.691	0.00169		98.691	0.00261
		98.73	0.00146		98.73	0.00321
		98.769	0.000318		98.769	0.00643
		98.808	0.00184		98.808	0.00016
		98.847	0.00144		98.847	0.0041
		98.887	0.000895		98.887	-0.000654
		98.926	0.000832		98.926	0.00125
		98.965	-0.000228		98.965	0.00153
		99.004	0.00135		99.004	0.00304
		99.043	-2.62e-05		99.043	0.000371
		99.082	-0.00113		99.082	0.000145
		99.121	0.00219		99.121	0.00581
		99.16	-0.000865		99.16	0.00324
		99.199	0.000851		99.199	0.00146
		99.239	-0.00145		99.239	-0.000526
		99.278	0.000438		99.278	0.00142
		99.317	0.000698		99.317	4.13e-05
		99.356	0.00042		99.356	0.00318
		99.395	0.00244		99.395	-0.00146
		99.434	-0.00201		99.434	0.00196
		99.473	-0.00109		99.473	-0.000441
		99.512	-0.000816		99.512	-0.00273
		99.551	-0.000901		99.551	-0.00229
		99.59	0.00157		99.59	-0.00401
		99.63	0.00153		99.63	0.002
		99.669	-0.00155		99.669	-0.00198
		99.708	0.00109		99.708	0.000481
		99.747	0.00253		99.747	-0.000307
		99.786	0.00221		99.786	0.00125
		99.825	-1.8e-05		99.825	0.00384
		99.864	-0.00168		99.864	0.00108
		99.903	-0.0016		99.903	0.0017
		99.942	0.00136		99.942	0.00122
		99.981	0.000216		99.981	-0.00162
		100.021	-0.00149		100.021	-0.00236
		100.06	-0.000308		100.06	0.0012
		100.099	-0.000434		100.099	0.00556
		100.138	0.000915		100.138	0.00448
		100.177	0.00261		100.177	-0.000667
		100.216	0.00437		100.216	0.00169
		100.255	-0.000299		100.255	0.000633
		100.294	0.00182		100.294	-0.00298
		100.333	0.00438		100.333	-0.000236
		100.372	0.00124		100.372	-0.000526
		100.412	0.00231		100.412	0.00134
		100.451	-0.0016		100.451	0.00501
		100.49	0.00146		100.49	-0.00263
		100.529	0.000657		100.529	0.00469
		100.568	0.00161		100.568	-0.00531
		100.607	0.00103		100.607	0.00216
		100.646	0.00271		100.646	0.00193
		100.685	0.000408		100.685	0.00249
		100.724	0.00264		100.724	0.004
		100.763	0.00291		100.763	0.00757
		100.803	-0.000197		100.803	0.00504
		100.842	6.67e-05		100.842	0.00114
		100.881	0.00474		100.881	0.000466
		100.92	0.00206		100.92	0.00157
		100.959	0.00216		100.959	0.00368
		100.998	0.00347		100.998	0.00299
		101.037	0.00249		101.037	0.00253
		101.076	0.000313		101.076	-0.000715
		101.115	0.000171		101.115	0.00313
		101.154	0.00286		101.154	0.00295
		101.194	0.00497		101.194	0.000191
		101.233	0.00253		101.233	0.00457
		101.272	0.00256		101.272	0.00452
		101.311	0.00291		101.311	0.00538
		101.35	0.00227		101.35	0.00459
		101.389	0.00389		101.389	0.00272
		101.428	0.00414		101.428	0.00369
		101.467	0.00205		101.467	0.000414
		101.506	0.00116		101.506	0.00459
		101.545	0.00338		101.545	0.000768
		101.585	0.00274		101.585	0.0062
		101.624	0.00335		101.624	0.00491
		101.663	0.00431		101.663	0.00412
		101.702	0.00282		101.702	0.0071
		101.741	0.00185		101.741	0.00448
		101.78	0.00403		101.78	0.00572
		101.819	0.00413		101.819	0.00261
		101.858	0.00435		101.858	0.00528
		101.897	0.00182		101.897	0.00351
		101.936	0.00473		101.936	0.0064
		101.976	0.00469		101.976	0.00632
		102.015	0.00394		102.015	0.0027
		102.054	0.00355		102.054	0.000856
		102.093	0.00347		102.093	0.00376
		102.132	-0.000292		102.132	0.00466
		102.171	0.00378		102.171	0.00365
		102.21	0.00275		102.21	0.000578
		102.249	0.00404		102.249	0.00249
		102.288	0.00448		102.288	0.00275
		102.327	0.00687		102.327	0.00417
		102.367	0.00343		102.367	0.00397
		102.406	0.00503		102.406	0.00212
		102.445	0.00259		102.445	0.00437
		102.484	0.00507		102.484	0.000673
		102.523	0.00435		102.523	0.00524
		102.562	0.00589		102.562	0.00401
		102.601	0.00528		102.601	0.00301
		102.64	0.00522		102.64	0.0038
		102.679	0.00189		102.679	0.00354
		102.718	0.00745		102.718	0.00585
		102.758	0.00439		102.758	0.00822
		102.797	0.0025		102.797	0.00562
		102.836	0.000875		102.836	0.00478
		102.875	0.00528		102.875	0.00441
		102.914	0.00372		102.914	0.00345
		102.953	0.00419		102.953	0.00484
		102.992	0.00456		102.992	0.00505
		103.031	0.0038		103.031	0.00139
		103.07	0.00562		103.07	0.00168
		103.109	0.00602		103.109	0.00472
		103.149	0.00541		103.149	0.0058
		103.188	0.00191		103.188	0.00212
		103.227	0.00536		103.227	0.00492
		103.266	0.00412		103.266	0.00541
		103.305	0.00395		103.305	0.00772
		103.344	0.00406		103.344	0.00401
		103.383	0.0028		103.383	0.0071
		103.422	0.00669		103.422	0.0071
		103.461	0.00463		103.461	0.00568
		103.5	0.00106		103.5	0.00662
		103.54	0.00368		103.54	0.00302
		103.579	0.00577		103.579	0.00681
		103.618	0.00427		103.618	-0.000545
		103.657	0.00372		103.657	0.0067
		103.696	0.00191		103.696	0.00508
		103.735	0.00494		103.735	0.000112
		103.774	0.0026		103.774	0.00428
		103.813	0.0041		103.813	0.00637
		103.852	0.00614		103.852	0.00181
		103.891	0.00678		103.891	0.00266
		103.931	0.00649		103.931	0.00539
		103.97	0.00705		103.97	0.00452
		104.009	0.00484		104.009	0.0013
		104.048	0.00616		104.048	0.00329
		104.087	0.006		104.087	0.00307
		104.126	0.0051		104.126	0.00377
		104.165	0.00619		104.165	0.00243
		104.204	0.00498		104.204	0.00731
		104.243	0.00789		104.243	0.00618
		104.282	0.00556		104.282	-0.000267
		104.322	0.0075		104.322	0.00746
		104.361	0.00507		104.361	0.00731
		104.4	0.00196		104.4	0.00848
		104.439	0.00556		104.439	0.00258
		104.478	0.00783		104.478	0.00522
		104.517	0.00661		104.517	0.00486
		104.556	0.00767		104.556	0.00574
		104.595	0.00569		104.595	0.0029
		104.634	0.00872		104.634	0.00331
		104.673	0.00726		104.673	0.00606
		104.713	0.00694		104.713	0.00638
		104.752	0.00837		104.752	0.00746
		104.791	0.01064		104.791	0.00617
		104.83	0.0121		104.83	0.00525
		104.869	0.00952		104.869	0.00992
		104.908	0.00733		104.908	0.0047
		104.947	0.00996		104.947	0.00502
		104.986	0.00917		104.986	0.000762
		105.025	0.00811		105.025	0.00317
		105.064	0.01172		105.064	0.00875
		105.104	0.00818		105.104	0.00329
		105.143	0.00998		105.143	0.011
		105.182	0.01177		105.182	0.00617
		105.221	0.01554		105.221	0.00413
		105.26	0.01084		105.26	0.00455
		105.299	0.0123		105.299	0.0043
		105.338	0.01128		105.338	0.0039
		105.377	0.01192		105.377	0.0103
		105.416	0.0132		105.416	0.00555
		105.456	0.01473		105.456	0.00955
		105.495	0.01462		105.495	0.00694
		105.534	0.01784		105.534	0.00647
		105.573	0.01599		105.573	0.00575
		105.612	0.01855		105.612	0.01052
		105.651	0.01679		105.651	0.01025
		105.69	0.01716		105.69	0.00388
		105.729	0.01997		105.729	0.00874
		105.768	0.02051		105.768	0.00655
		105.807	0.01779		105.807	0.00615
		105.847	0.02152		105.847	0.0117
		105.886	0.01978		105.886	0.00951
		105.925	0.01972		105.925	0.0061
		105.964	0.02074		105.964	0.00949
		106.003	0.01945		106.003	0.00719
		106.042	0.02199		106.042	0.00701
		106.081	0.02006		106.081	0.00921
		106.12	0.02435		106.12	0.01128
		106.159	0.02343		106.159	0.01156
		106.198	0.02455		106.198	0.00733
		106.238	0.02369		106.238	0.00617
		106.277	0.0235		106.277	0.00684
		106.316	0.02325		106.316	0.012
		106.355	0.02211		106.355	0.01034
		106.394	0.02332		106.394	0.00905
		106.433	0.02184		106.433	0.00898
		106.472	0.02145		106.472	0.00937
		106.511	0.01984		106.511	0.01124
		106.55	0.0214		106.55	0.00839
		106.589	0.01939		106.589	0.01225
		106.629	0.01927		106.629	0.01373
		106.668	0.01746		106.668	0.01343
		106.707	0.01454		106.707	0.01459
		106.746	0.01696		106.746	0.0094
		106.785	0.01513		106.785	0.01189
		106.824	0.01566		106.824	0.00552
		106.863	0.00941		106.863	0.00549
		106.902	0.00971		106.902	0.0062
		106.941	0.00801		106.941	0.00906
		106.98	0.01107		106.98	0.00534
		107.02	0.00662		107.02	0.01015
		107.059	0.00727		107.059	0.0096
		107.098	0.00353		107.098	0.00676
		107.137	0.00365		107.137	0.00512
		107.176	-0.00142		107.176	0.00552
		107.215	-0.00263		107.215	0.00543
		107.254	-0.00364		107.254	0.00696
		107.293	-0.00438		107.293	0.00486
		107.332	-0.00451		107.332	0.00282
		107.371	-0.00689		107.371	0.00547
		107.411	-0.00869		107.411	0.0027
		107.45	-0.0095		107.45	-0.0016
		107.489	-0.01022		107.489	0.00297
		107.528	-0.01364		107.528	-0.00078
		107.567	-0.0145		107.567	-0.00215
		107.606	-0.01307		107.606	-0.000123
		107.645	-0.01216		107.645	0.00121
		107.684	-0.01446		107.684	-0.000609
		107.723	-0.01551		107.723	-0.00249
		107.762	-0.01655		107.762	-0.00589
		107.802	-0.01587		107.802	-0.00518
		107.841	-0.02056		107.841	-0.00476
		107.88	-0.01655		107.88	-0.00227
		107.919	-0.01725		107.919	-0.00421
		107.958	-0.01737		107.958	-0.00459
		107.997	-0.02079		107.997	-0.00492
		108.036	-0.01983		108.036	-0.00463
		108.075	-0.01741		108.075	-0.0065
		108.114	-0.01781		108.114	-0.00611
		108.153	-0.01913		108.153	-0.00448
		108.193	-0.02122		108.193	-0.00958
		108.232	-0.02079		108.232	-0.01131
		108.271	-0.02152		108.271	-0.01051
		108.31	-0.02082		108.31	-0.00907
		108.349	-0.01833		108.349	-0.00591
		108.388	-0.01866		108.388	-0.00477
		108.427	-0.01728		108.427	-0.00629
		108.466	-0.01928		108.466	-0.00924
		108.505	-0.01752		108.505	-0.00997
		108.544	-0.01878		108.544	-0.00973
		108.584	-0.02001		108.584	-0.00533
		108.623	-0.01713		108.623	-0.01095
		108.662	-0.01961		108.662	-0.00989
		108.701	-0.01775		108.701	-0.0082
		108.74	-0.01682		108.74	-0.01234
		108.779	-0.01596		108.779	-0.00749
		108.818	-0.01567		108.818	-0.01136
		108.857	-0.0127		108.857	-0.00885
		108.896	-0.01572		108.896	-0.00784
		108.935	-0.0149		108.935	-0.0079
		108.975	-0.01531		108.975	-0.00726
		109.014	-0.01811		109.014	-0.00293
		109.053	-0.01314		109.053	-0.0094
		109.092	-0.01488		109.092	-0.00651
		109.131	-0.01674		109.131	-0.00872
		109.17	-0.01427		109.17	-0.00804
		109.209	-0.01535		109.209	-0.00582
		109.248	-0.01368		109.248	-0.00639
		109.287	-0.01402		109.287	-0.00741
		109.326	-0.01222		109.326	-0.01159
		109.366	-0.01238		109.366	-0.0046
		109.405	-0.01273		109.405	-0.00828
		109.444	-0.01484		109.444	-0.00372
		109.483	-0.01354		109.483	-0.00529
		109.522	-0.01241		109.522	-0.00907
		109.561	-0.01092		109.561	-0.00895
		109.6	-0.0116		109.6	-0.00717
		109.639	-0.00995		109.639	-0.00788
		109.678	-0.01061		109.678	-0.00425
		109.717	-0.01102		109.717	-0.00311
		109.757	-0.01087		109.757	-0.00518
		109.796	-0.01121		109.796	-0.00334
		109.835	-0.0102		109.835	-0.00602
		109.874	-0.00931		109.874	-0.00844
		109.913	-0.0113		109.913	-0.00562
		109.952	-0.00768		109.952	-0.00432
		109.991	-0.01174		109.991	-0.00316
		110.03	-0.01035		110.03	-0.00574
		110.069	-0.01169		110.069	-0.00752
		110.108	-0.01014		110.108	-0.00821
		110.148	-0.01036		110.148	-0.00909
		110.187	-0.01068		110.187	-0.00497
		110.226	-0.00698		110.226	-0.00688
		110.265	-0.00929		110.265	-0.00683
		110.304	-0.00571		110.304	-0.00309
		110.343	-0.00927		110.343	-0.00936
		110.382	-0.00929		110.382	-0.00606
		110.421	-0.00838		110.421	-0.000194
		110.46	-0.01013		110.46	-0.00722
		110.499	-0.01025		110.499	-0.00814
		110.539	-0.00946		110.539	-0.00606
		110.578	-0.00736		110.578	-0.01019
		110.617	-0.0084		110.617	-0.0035
		110.656	-0.00622		110.656	-0.00628
		110.695	-0.00859		110.695	-0.007
		110.734	-0.00936		110.734	-0.00605
		110.773	-0.00483		110.773	-0.00385
		110.812	-0.00804		110.812	-0.01123
		110.851	-0.00834		110.851	-0.01095
		110.89	-0.00726		110.89	-0.00451
		110.93	-0.00737		110.93	-0.00766
		110.969	-0.00835		110.969	-0.0035
		111.008	-0.00635		111.008	-0.00725
		111.047	-0.00425		111.047	-0.00953
		111.086	-0.00514		111.086	-0.00362
		111.125	-0.00703		111.125	-0.001
		111.164	-0.00531		111.164	-0.00923
		111.203	-0.00543		111.203	-0.00789
		111.242	-0.00615		111.242	-0.00355
		111.282	-0.00796		111.282	-0.00452
		111.321	-0.00855		111.321	-0.00567
		111.36	-0.00674		111.36	-0.00171
		111.399	-0.00391		111.399	-0.00118
		111.438	-0.00982		111.438	-0.00371
		111.477	-0.00591		111.477	-0.00691
		111.516	-0.00791		111.516	-0.00466
		111.555	-0.00797		111.555	-0.00579
		111.594	-0.00606		111.594	-0.00473
		111.633	-0.00812		111.633	-0.00668
		111.673	-0.00461		111.673	-0.00589
		111.712	-0.00653		111.712	-0.00349
		111.751	-0.00417		111.751	-0.00384
		111.79	-0.00351		111.79	-0.0057
		111.829	-0.00424		111.829	-0.00805
		111.868	-0.00543		111.868	-0.00325
		111.907	-0.00583		111.907	-0.00325
		111.946	-0.00424		111.946	-0.00747
		111.985	-0.00574		111.985	-0.00318
		112.024	-0.00491		112.024	-0.00224
		112.064	-0.00455		112.064	-0.0018
		112.103	-0.00383		112.103	-0.00627
		112.142	-0.00462		112.142	-0.00423
		112.181	-0.00392		112.181	-0.00287
		112.22	-0.0052		112.22	-0.00265
		112.259	-0.00492		112.259	-0.00501
		112.298	-0.00404		112.298	-0.00385
		112.337	-0.00431		112.337	-0.00498
		112.376	-0.00346		112.376	-0.00559
		112.415	-0.00439		112.415	-0.00616
		112.455	-0.00346		112.455	-0.00173
		112.494	-0.00327		112.494	-0.00275
		112.533	-0.00696		112.533	-0.000767
		112.572	-0.00726		112.572	-0.00499
		112.611	-0.00663		112.611	-0.00201
		112.65	-0.00717		112.65	-0.000203
		112.689	-0.00974		112.689	-0.00341
		112.728	-0.01195		112.728	0.00106
		112.767	-0.00934		112.767	-0.00225
		112.806	-0.0089		112.806	-0.0027
		112.846	-0.00627		112.846	-0.000404
		112.885	-0.00556		112.885	-0.00183
		112.924	-0.00241		112.924	-0.00276
		112.963	-0.00029		112.963	-0.00242
		113.002	-0.00284		113.002	-0.0076
		113.041	-0.00246		113.041	0.00191
		113.08	-0.000505		113.08	-0.00497
		113.119	-0.00278		113.119	-0.00316
		113.158	-0.000469		113.158	-0.00145
		113.197	-0.00184		113.197	-0.000441
		113.237	-0.00123		113.237	-0.00389
		113.276	-0.000926		113.276	-0.00392
		113.315	-0.00106		113.315	0.00195
		113.354	-0.00504		113.354	-0.000477
		113.393	1.45e-05		113.393	0.00277
		113.432	-0.00145		113.432	0.00167
		113.471	-0.0045		113.471	-0.0038
		113.51	-0.00168		113.51	1.39e-05
		113.549	-0.001		113.549	0.00132
		113.588	-0.00246		113.588	-0.00555
		113.628	-0.000597		113.628	-0.0015
		113.667	0.00148		113.667	-0.00354
		113.706	-0.00108		113.706	-0.0019
		113.745	7.96e-05		113.745	0.000264
		113.784	0.000846		113.784	-0.000606
		113.823	-0.000282		113.823	0.000826
		113.862	-0.00108		113.862	-0.00365
		113.901	3.24e-05		113.901	-0.00398
		113.94	-0.00187		113.94	-0.0023
		113.979	-0.00236		113.979	-0.000493
		114.019	-0.00253		114.019	2.3e-05
		114.058	0.000354		114.058	-0.000493
		114.097	-0.00115		114.097	0.00182
		114.136	-0.00313		114.136	-0.00283
		114.175	0.0013		114.175	-0.00347
		114.214	-0.00109		114.214	-0.00248
		114.253	-0.00314		114.253	-0.00444
		114.292	-0.00254		114.292	0.00342
		114.331	0.0012		114.331	-0.00287
		114.37	-0.000468		114.37	-0.000719
		114.41	-0.000708		114.41	-0.000984
		114.449	-0.00296		114.449	0.000115
		114.488	-0.000795		114.488	0.00207
		114.527	-0.00111		114.527	0.000517
		114.566	-0.00347		114.566	0.00103
		114.605	-0.000912		114.605	9.02e-05
		114.644	-9.14e-05		114.644	-0.00474
		114.683	-0.00168		114.683	-0.00274
		114.722	0.00265		114.722	-0.00226
		114.761	-0.00115		114.761	-0.00167
		114.801	-0.0042		114.801	-0.000111
		114.84	-0.0035		114.84	0.00214
		114.879	0.000144		114.879	-0.00358
		114.918	-0.00191		114.918	0.00294
		114.957	-0.00188		114.957	-0.00424
		114.996	-0.000724		114.996	0.000133
		115.035	0.000644		115.035	-0.00158
		115.074	0.00122		115.074	-0.00184
		115.113	-0.00254		115.113	-0.00314
		115.152	0.000331		115.152	-0.00171
		115.192	-0.000733		115.192	-0.00329
		115.231	-0.000432		115.231	-0.00435
		115.27	0.000866		115.27	-0.00171
		115.309	0.00147		115.309	-0.00404
		115.348	-0.00385		115.348	-0.000877
		115.387	-0.00219		115.387	-0.0055
		115.426	-0.000341		115.426	0.00049
		115.465	-0.000743		115.465	-0.000282
		115.504	-7.55e-05		115.504	0.00308
		115.543	-0.000301		115.543	0.00152
		115.583	0.00243		115.583	-0.00336
		115.622	0.000418		115.622	0.000588
		115.661	0.000291		115.661	-0.00418
		115.7	-0.00259		115.7	-0.00179
		115.739	-0.000779		115.739	-0.00182
		115.778	-0.00179		115.778	-0.000813
		115.817	0.00116		115.817	-0.000273
		115.856	-0.00124		115.856	-0.0006
		115.895	-0.000771		115.895	-0.000746
		115.934	2.78e-05		115.934	-0.000487
		115.974	-0.000386		115.974	0.000343
		116.013	-0.000576		116.013	-0.00182
		116.052	1.65e-05		116.052	0.00354
		116.091	-0.00103		116.091	-0.0028
		116.13	-0.00252		116.13	-0.00138
		116.169	-0.00232		116.169	-0.00293
		116.208	0.000541		116.208	-0.00428
		116.247	-0.00273		116.247	-0.000157
		116.286	6.09e-05		116.286	-0.00222
		116.325	0.000576		116.325	-0.00384
		116.365	-0.00407		116.365	-0.00119
		116.404	-0.000448		116.404	-0.00266
		116.443	0.000127		116.443	-0.000658
		116.482	-0.00204		116.482	-0.00437
		116.521	-0.00234		116.521	-0.000694
		116.56	-0.00528		116.56	-0.00607
		116.599	0.00188		116.599	-0.00301
		116.638	0.000347		116.638	-0.00459
		116.677	-0.00244		116.677	-0.00377
		116.716	-0.000376		116.716	-0.00319
		116.756	-0.000192		116.756	-0.00157
		116.795	-0.00258		116.795	-0.000996
		116.834	0.000693		116.834	0.00254
		116.873	0.000766		116.873	-0.00338
		116.912	-0.00383		116.912	-0.00186
		116.951	-0.00214		116.951	-0.000163
		116.99	-0.00395		116.99	-0.00298
		117.029	-0.00165		117.029	0.00178
		117.068	-0.00221		117.068	-0.00515
		117.107	-0.00204		117.107	-0.00329
		117.147	-0.000335		117.147	-0.00621
		117.186	-0.00136		117.186	-0.00613
		117.225	0.00167		117.225	-0.00368
		117.264	-0.00144		117.264	-0.00461
		117.303	-0.00348		117.303	0.000459
		117.342	-0.0023		117.342	-0.00383
		117.381	-0.00292		117.381	0.00303
		117.42	0.000371		117.42	-0.000484
		117.459	-0.00184		117.459	-0.000731
		117.499	-0.00141		117.499	-0.00118
		117.538	-0.00166		117.538	-0.000288
		117.577	-0.00201		117.577	0.000206
		117.616	0.000646		117.616	0.00408
		117.655	0.00215		117.655	0.000636
		117.694	0.00131		117.694	0.000429
		117.733	0.000382		117.733	-0.00211
		117.772	0.00083		117.772	-0.000538
		117.811	-0.00158		117.811	-0.001
		117.85	-0.00264		117.85	0.00208
		117.89	-0.00128		117.89	-0.00172
		117.929	-0.00335		117.929	-0.00126
		117.968	-0.000273		117.968	0.00564
		118.007	0.00157		118.007	0.00139
		118.046	-0.00105		118.046	0.000334
		118.085	-0.00102		118.085	0.00104
		118.124	-0.00105		118.124	0.00442
		118.163	-0.000562		118.163	0.0049
		118.202	-0.00105		118.202	0.00122
		118.241	1.35e-06		118.241	-0.00318
		118.281	-0.0016		118.281	0.00307
		118.32	-0.00201		118.32	0.00116
		118.359	-0.00104		118.359	-0.000477
		118.398	-0.00243		118.398	-0.00122
		118.437	0.000518		118.437	0.000295
		118.476	-0.0021		118.476	0.000697
		118.515	-0.000686		118.515	-0.000163
		118.554	-0.0016		118.554	-0.00442
		118.593	-0.00102		118.593	-0.00156
		118.632	-0.00115		118.632	-0.00315
		118.672	9.7e-05		118.672	0.00141
		118.711	-0.00162		118.711	-0.00304
		118.75	0.00157		118.75	0.00361
		118.789	-0.00195		118.789	-0.00085
		118.828	-0.000922		118.828	-0.00181
		118.867	-0.00103		118.867	-0.00535
		118.906	-0.00322		118.906	0.00291
		118.945	-0.000901		118.945	0.000423
		118.984	-0.0032		118.984	0.000874
		119.023	-0.00167		119.023	0.00199
		119.063	-0.00177		119.063	-0.00271
		119.102	-0.00238		119.102	-0.000569
		119.141	0.000174		119.141	-0.00074
		119.18	-0.000828		119.18	-0.00269
		119.219	0.0012		119.219	0.00049
		119.258	0.00144		119.258	0.00159
		119.297	0.000151		119.297	-1.05e-05
		119.336	0.00243		119.336	-0.000133
		119.375	-0.00113		119.375	-0.00139
		119.414	0.00178		119.414	0.0019
		119.454	0.000645		119.454	0.00101
		119.493	-0.00244		119.493	0.000575
		119.532	3.09e-06		119.532	0.000984
		119.571	0.00368		119.571	0.00183
		119.61	0.00263		119.61	0.0012
		119.649	3.14e-05		119.649	-0.000709
		119.688	0.000961		119.688	0.00401
		119.727	0.00268		119.727	-0.000389
		119.766	0.00156		119.766	-0.00301
		119.805	-0.000144		119.805	0.00218
		119.845	0.000763		119.845	0.000679
		119.884	-0.000516		119.884	0.00328
		119.923	0.00125		119.923	0.0048
		119.962	0.00125		119.962	-0.000184
		120.001	-0.000608		120.001	0.000383
		120.04	0.00172		120.04	0.00107
		120.079	0.00114		120.079	0.00364
		120.118	5.47e-05		120.118	0.00416
		120.157	0.00172		120.157	0.00324
		120.196	-0.00145		120.196	-0.000191
		120.236	0.00264		120.236	0.000749
		120.275	0.00145		120.275	0.00297
		120.314	0.000382		120.314	0.0022
		120.353	0.000455		120.353	0.00247
		120.392	-0.000976		120.392	0.00125
		120.431	-0.00143		120.431	0.00236
		120.47	0.00105		120.47	0.000591
		120.509	0.000819		120.509	-0.00218
		120.548	0.000842		120.548	0.000853
		120.587	0.0032		120.587	0.00263
		120.627	0.00116		120.627	-0.000935
		120.666	0.00174		120.666	0.000752
		120.705	0.00131		120.705	0.00148
		120.744	-0.000192		120.744	0.00265
		120.783	-0.00142		120.783	0.00104
		120.822	-0.000955		120.822	-0.000441
		120.861	-0.00186		120.861	-0.00162
		120.9	-0.00139		120.9	-0.00309
		120.939	0.000376		120.939	-0.000117
		120.978	-0.00144		120.978	-0.00184
		121.018	8.66e-05		121.018	9.32e-05
		121.057	-0.000581		121.057	0.00104
		121.096	-5.22e-05		121.096	-0.000236
		121.135	0.000647		121.135	0.000374
		121.174	0.00215		121.174	0.00205
		121.213	-0.000967		121.213	-0.00231
		121.252	2.58e-05		121.252	0.000279
		121.291	0.000104		121.291	-0.000322
		121.33	-0.0011		121.33	-0.00308
		121.369	-0.00108		121.369	-0.00458
		121.409	-0.00118		121.409	0.000697
		121.448	0.00128		121.448	-0.00181
		121.487	0.00137		121.487	-0.000429
		121.526	0.000352		121.526	0.00405
		121.565	-0.00241		121.565	0.00111
		121.604	0.000306		121.604	-0.00192
		121.643	-0.000534		121.643	-0.00157
		121.682	-0.000852		121.682	0.00313
		121.721	-0.00297		121.721	-0.00213
		121.76	-0.00496		121.76	-0.0031
		121.8	-0.0032		121.8	0.00138
		121.839	-0.000557		121.839	-0.000587
		121.878	-0.00149		121.878	0.00226
		121.917	-0.00134		121.917	-0.00411
		121.956	-0.00302		121.956	-0.00412
		121.995	-0.000348		121.995	-0.00222
		122.034	0.000322		122.034	-0.003
		122.073	-0.000199		122.073	0.00118
		122.112	-0.00205		122.112	0.000923
		122.151	-0.000617		122.151	-0.00349
		122.191	0.000622		122.191	-0.000981
		122.23	-0.000269		122.23	-0.00171
		122.269	0.000118		122.269	-0.00181
		122.308	-0.000787		122.308	-0.00197
		122.347	0.00209		122.347	0.00122
		122.386	-0.0011		122.386	0.002
		122.425	-0.000121		122.425	-0.000163
		122.464	0.00144		122.464	-0.00224
		122.503	-0.000285		122.503	0.000148
		122.542	-0.00219		122.542	0.000398
		122.582	-0.00126		122.582	-0.00248
		122.621	0.000311		122.621	-0.000542
		122.66	-0.000208		122.66	0.000115
		122.699	-0.00247		122.699	0.00224
		122.738	0.00162		122.738	0.00225
		122.777	0.000434		122.777	-0.00608
		122.816	0.0016		122.816	0.000603
		122.855	0.00144		122.855	-0.0015
		122.894	-0.000242		122.894	0.000145
		122.933	-0.0011		122.933	-0.00119
		122.973	0.0024		122.973	-0.00215
		123.012	0.00143		123.012	-0.00217
		123.051	-0.00114		123.051	-0.00131
		123.09	-0.00113		123.09	0.00278
		123.129	0.00151		123.129	0.0011
		123.168	0.000359		123.168	0.00119
		123.207	3.94e-05		123.207	0.000475
		123.246	0.00164		123.246	-0.00544
		123.285	0.000816		123.285	-0.00156
		123.325	-0.000581		123.325	-0.00536
		123.364	-0.000577		123.364	0.00303
		123.403	0.000715		123.403	0.00249
		123.442	-0.00119		123.442	0.00181
		123.481	-0.000953		123.481	-0.00536
		123.52	0.000653		123.52	-0.000606
		123.559	0.00144		123.559	-0.00201
		123.598	0.000528		123.598	-0.00379
		123.637	0.0018		123.637	-0.00166
		123.676	0.00169		123.676	-0.000636
		123.716	0.00125		123.716	-0.00299
		123.755	-0.00103		123.755	-0.00471
		123.794	0.00113		123.794	-0.000239
		123.833	0.00318		123.833	-0.00133
		123.872	0.00229		123.872	-0.00348
		123.911	0.00083		123.911	-0.0012
		123.95	0.00093		123.95	0.000337
		123.989	0.00191		123.989	0.00132
		124.028	0.000854		124.028	0.00299
		124.067	0.00268		124.067	-0.00117
		124.107	0.00205		124.107	-0.00129
		124.146	0.00132		124.146	0.000194
		124.185	0.00192		124.185	-0.00221
		124.224	-0.00103		124.224	0.00188
		124.263	0.000581		124.263	-0.000184
		124.302	0.000565		124.302	-0.00137
		124.341	0.00319		124.341	0.00156
		124.38	-0.000349		124.38	-0.0002
		124.419	0.00268		124.419	0.00275
		124.458	0.00315		124.458	0.000627
		124.498	0.00337		124.498	0.00362
		124.537	-3.28e-05		124.537	-0.00174
		124.576	0.00183		124.576	0.000792
		124.615	0.000425		124.615	-0.00348
		124.654	-0.000737		124.654	-0.000709
		124.693	0.0024		124.693	-0.000777
		124.732	0.00143		124.732	-0.00173
		124.771	0.000614		124.771	-0.00276
		124.81	0.000905		124.81	-2.27e-05
		124.849	-0.00201		124.849	-5.63e-05
		124.889	0.000641		124.889	-0.00295
		124.928	-0.000692		124.928	-0.000276
		124.967	0.00206		124.967	0.0012
		125.006	8.2e-05		125.006	0.000478
		125.045	0.000989		125.045	0.00393
		125.084	-0.00013		125.084	-0.000911
		125.123	0.000785		125.123	-0.00274
		125.162	0.00334		125.162	0.00142
		125.201	0.000136		125.201	0.000194
		125.24	-0.00251		125.24	-0.00182
		125.28	0.00103		125.28	-0.0011
		125.319	-0.000296		125.319	0.00283
		125.358	-0.00282		125.358	-0.000252
		125.397	-0.0011		125.397	-0.00172
		125.436	-0.00285		125.436	0.000697
		125.475	-0.00254		125.475	-0.002
		125.514	-0.000719		125.514	0.00371
		125.553	-0.000763		125.553	0.00147
		125.592	-0.00108		125.592	-0.00119
		125.631	-0.00102		125.631	0.000939
		125.671	0.00283		125.671	0.00188
		125.71	-0.000107		125.71	-0.00242
		125.749	-0.00145		125.749	-0.00183
		125.788	-0.000638		125.788	0.000874
		125.827	-0.00176		125.827	-0.000328
		125.866	-0.000137		125.866	-0.00183
		125.905	-0.00254		125.905	-0.00103
		125.944	-0.00138		125.944	-0.00126
		125.983	0.000155		125.983	0.00258
		126.022	-0.00242		126.022	0.00407
		126.062	0.000497		126.062	0.00394
		126.101	0.000202		126.101	0.00269
		126.14	-0.000901		126.14	0.000569
		126.179	-0.00162		126.179	-0.00341
		126.218	-0.00208		126.218	-0.00111
		126.257	-0.00235		126.257	0.00311
		126.296	-0.00212		126.296	-0.000297
		126.335	-0.000804		126.335	0.00119
		126.374	0.00134		126.374	0.000328
		126.413	0.000246		126.413	-0.00106
		126.453	-0.00161		126.453	-0.000139
		126.492	-0.00105		126.492	-0.00172
		126.531	-0.00133		126.531	0.00222
		126.57	-0.00351		126.57	-0.00389
		126.609	-0.000951		126.609	-0.00122
		126.648	0.00075		126.648	-0.00038
		126.687	-0.000307		126.687	0.001
		126.726	0.000483		126.726	0.000725
		126.765	-0.00152		126.765	-0.00426
		126.804	0.00143		126.804	-0.000267
		126.844	0.000644		126.844	-0.00273
		126.883	-0.00196		126.883	0.000136
		126.922	0.00161		126.922	-0.00212
		126.961	0.00161		126.961	0.00212
		127	-0.00191		127	0.00397

## Sheet: Supplementary Fig. 3 
Supplementary Figure 3. EXAFS of NqrF-C70A and NqrD-C29A
The non-phase shifted Fourier transforms of the k3-weighted EXAFS (insets) is presented (black) with respective fits (red). Fit parameters are outlined in Supplemental Data Table 3. All Fourier transforms were taken over a k‑range of 2-13 Å-1.
NqrF-C70A						NqrF-C70A						NqrD-C29A						NqrD-C29A
Fit 1						Fit 2						Fit 3						Fit 4
k	raw (k^3)	fit (k^3)	R	FT mag exp	FT mag fit	k	raw (k^3)	fit (k^3)	R	FT mag exp	FT mag fit	k	raw (k^3)	fit (k^3)	R	FT mag exp	FT mag fit	k	raw (k^3)	fit (k^3)	R	FT mag exp	FT mag fit
0	0	0	0	0.0627762	0.248944	0	0	0	0	0.0627762	0.287817	0	0	0	0	0.22573	0.225578	0	0	0	0	0.22573	0.252845
0.05	-6.90529e-05	1.54497e-05	0.0306796	0.0622876	0.232163	0.05	-6.90529e-05	1.80561e-05	0.0306796	0.0622876	0.269395	0.05	-0.000123172	1.50245e-05	0.0306796	0.21116	0.210861	0.05	-0.000123172	1.76505e-05	0.0306796	0.21116	0.237251
0.1	-0.000533706	0.000123509	0.0613592	0.0605246	0.183917	0.1	-0.000533706	0.000144382	0.0613592	0.0605246	0.216336	0.1	-0.000953767	0.00012011	0.0613592	0.169397	0.168665	0.1	-0.000953767	0.000141138	0.0613592	0.169397	0.192501
0.15	-0.00173808	0.000416346	0.0920388	0.0567597	0.110285	0.15	-0.00173808	0.000486918	0.0920388	0.0567597	0.13503	0.15	-0.00311228	0.000404886	0.0920388	0.106321	0.105044	0.15	-0.00311228	0.000475972	0.0920388	0.106321	0.124939
0.2	-0.00397016	0.000985229	0.122718	0.050233	0.0219111	0.2	-0.00397016	0.00115293	0.122718	0.050233	0.0357831	0.2	-0.00712438	0.000958105	0.122718	0.0359573	0.0371635	0.2	-0.00712438	0.00112699	0.122718	0.0359573	0.0513311
0.25	-0.00746176	0.00192005	0.153398	0.0406648	0.0757119	0.25	-0.00746176	0.00224865	0.153398	0.0406648	0.0718925	0.25	-0.0134209	0.00186718	0.153398	0.0627698	0.0714544	0.25	-0.0134209	0.00219802	0.153398	0.0627698	0.0713584
0.3	-0.0123886	0.00330878	0.184078	0.0291744	0.163131	0.3	-0.0123886	0.00387891	0.184078	0.0291744	0.171329	0.3	-0.0223379	0.00321766	0.184078	0.134876	0.146248	0.3	-0.0223379	0.00379148	0.184078	0.134876	0.151019
0.35	-0.01887	0.0052369	0.214757	0.021626	0.23206	0.35	-0.01887	0.00614668	0.214757	0.021626	0.251862	0.35	-0.0341164	0.00509268	0.214757	0.192442	0.207655	0.35	-0.0341164	0.00600796	0.214757	0.192442	0.219793
0.4	-0.0269696	0.00778671	0.245437	0.0291182	0.272907	0.4	-0.0269696	0.00915261	0.245437	0.0291182	0.30289	0.4	-0.048903	0.0075723	0.245437	0.225567	0.245216	0.4	-0.048903	0.00894577	0.245437	0.225567	0.264747
0.45	-0.0366945	0.0110365	0.276117	0.0465048	0.279486	0.45	-0.0366945	0.0129945	0.276117	0.0465048	0.31725	0.45	-0.066749	0.0107327	0.276117	0.228909	0.253114	0.45	-0.066749	0.0127004	0.276117	0.228909	0.279122
0.5	-0.0479956	0.0150596	0.306796	0.0652787	0.249744	0.5	-0.0479956	0.0177664	0.306796	0.0652787	0.292025	0.5	-0.0876112	0.0146454	0.306796	0.201077	0.229487	0.5	-0.0876112	0.0173637	0.306796	0.201077	0.26031
0.55	-0.060768	0.0199229	0.337476	0.0813443	0.186244	0.55	-0.060768	0.0235584	0.337476	0.0813443	0.229073	0.55	-0.111351	0.0193758	0.337476	0.144862	0.176978	0.55	-0.111351	0.0230236	0.337476	0.144862	0.210277
0.6	-0.0748505	0.0256854	0.368155	0.0917972	0.0970271	0.6	-0.0748505	0.0304547	0.368155	0.0917972	0.135563	0.6	-0.137737	0.0249819	0.368155	0.0679133	0.105102	0.6	-0.137737	0.0297623	0.368155	0.0679133	0.137376
0.65	-0.0900255	0.0323959	0.398835	0.0942378	0.0364177	0.65	-0.0900255	0.038533	0.398835	0.0942378	0.037874	0.65	-0.166439	0.0315122	0.398835	0.0354296	0.0594123	0.65	-0.166439	0.037656	0.398835	0.0354296	0.0734822
0.7	-0.10602	0.0400891	0.429515	0.0868775	0.135376	0.7	-0.10602	0.0478625	0.429515	0.0868775	0.11733	0.7	-0.197037	0.0390024	0.429515	0.122303	0.124392	0.7	-0.197037	0.0467723	0.429515	0.122303	0.115093
0.75	-0.122503	0.0487807	0.460194	0.0689765	0.238464	0.75	-0.122503	0.0585014	0.460194	0.0689765	0.234111	0.75	-0.229011	0.0474715	0.460194	0.202826	0.21177	0.75	-0.229011	0.0571687	0.460194	0.202826	0.206888
0.8	-0.138181	0.0584582	0.490874	0.0426337	0.320146	0.8	-0.138181	0.0704929	0.490874	0.0426337	0.332226	0.8	-0.259523	0.0569144	0.490874	0.260899	0.284627	0.8	-0.259523	0.0688888	0.490874	0.260899	0.29049
0.85	-0.153131	0.0690639	0.521553	0.0300586	0.36848	0.85	-0.153131	0.0838602	0.521553	0.0300586	0.397546	0.85	-0.289139	0.067289	0.521553	0.286814	0.330181	0.85	-0.289139	0.0819577	0.521553	0.286814	0.349037
0.9	-0.166804	0.0804572	0.552233	0.0675592	0.37584	0.9	-0.166804	0.0985964	0.552233	0.0675592	0.420643	0.9	-0.316931	0.0784915	0.552233	0.274736	0.341176	0.9	-0.316931	0.0963739	0.552233	0.274736	0.373409
0.95	-0.179107	0.0923097	0.582913	0.12216	0.339787	0.95	-0.179107	0.114647	0.582913	0.12216	0.397212	0.95	-0.342492	0.0902954	0.582913	0.223453	0.315434	0.95	-0.342492	0.112095	0.582913	0.223453	0.359729
1	-0.189551	0.103607	0.613592	0.181255	0.264594	1	-0.189551	0.131873	0.613592	0.181255	0.329418	1	-0.364884	0.102151	0.613592	0.136856	0.257375	1	-0.364884	0.12901	0.613592	0.136856	0.310389
1.05	-0.197029	-0.104384	0.644272	0.239869	0.166832	1.05	-0.197029	0.149953	0.644272	0.239869	0.229246	1.05	-0.382366	0.111551	0.644272	0.0245224	0.183487	1.05	-0.382366	0.146874	0.644272	0.0245224	0.237606
1.1	-0.201346	-0.0946446	0.674952	0.294638	0.115444	1.1	-0.201346	0.167991	0.674952	0.294638	0.139409	1.1	-0.39791	-0.100715	0.674952	0.103098	0.143974	1.1	-0.39791	0.165097	0.674952	0.103098	0.176794
1.15	-0.201664	-0.0774737	0.705631	0.344225	0.201439	1.15	-0.201664	-0.175462	0.705631	0.344225	0.177594	1.15	-0.409896	-0.087087	0.705631	0.226125	0.198115	1.15	-0.409896	0.181363	0.705631	0.226125	0.19484
1.2	-0.197066	-0.0597388	0.736311	0.390405	0.323907	1.2	-0.197066	-0.166442	0.736311	0.390405	0.304026	1.2	-0.414842	-0.0682066	0.736311	0.327935	0.295112	1.2	-0.414842	-0.172259	0.736311	0.327935	0.284112
1.25	-0.190082	-0.0340157	0.76699	0.438737	0.427085	1.25	-0.190082	-0.148436	0.76699	0.438737	0.427238	1.25	-0.4108	-0.0430619	0.76699	0.390695	0.383545	1.25	-0.4108	-0.157126	0.76699	0.390695	0.383092
1.3	-0.178234	-0.0082015	0.79767	0.497525	0.488544	1.3	-0.178234	-0.128576	0.79767	0.497525	0.514945	1.3	-0.397598	-0.0152584	0.79767	0.398968	0.439635	1.3	-0.397598	-0.136602	0.79767	0.398968	0.458296
1.35	-0.159113	0.0219755	0.82835	0.574285	0.494465	1.35	-0.159113	-0.0991256	0.82835	0.574285	0.549316	1.35	-0.375129	0.0149973	0.82835	0.341601	0.449744	1.35	-0.375129	-0.10662	0.82835	0.341601	0.491702
1.4	-0.132783	0.0516384	0.859029	0.671283	0.437845	1.4	-0.132783	-0.0689719	0.859029	0.671283	0.520094	1.4	-0.343744	0.0465308	0.859029	0.213353	0.407274	1.4	-0.343744	-0.0751704	0.859029	0.213353	0.473493
1.45	-0.101906	0.0788789	0.889709	0.783319	0.319764	1.45	-0.101906	-0.0326319	0.889709	0.783319	0.425119	1.45	-0.304492	0.0773424	0.889709	0.0160472	0.314186	1.45	-0.304492	-0.0381861	0.889709	0.0160472	0.402168
1.5	-0.0681632	0.0993408	0.920388	0.898622	0.157189	1.5	-0.0681632	0.00384256	0.920388	0.898622	0.274542	1.5	-0.258994	0.100162	0.920388	0.240937	0.191842	1.5	-0.258994	6.09601e-05	0.920388	0.240937	0.290129
1.55	-0.03242	0.117209	0.951068	1.00115	0.133433	1.55	-0.03242	0.0371322	0.951068	1.00115	0.136592	1.55	-0.210147	0.119201	0.951068	0.540849	0.161187	1.55	-0.210147	0.0369582	0.951068	0.540849	0.197286
1.6	0.00339978	0.122506	0.981748	1.07303	0.354868	1.6	0.00339978	0.0676507	0.981748	1.07303	0.267846	1.6	-0.15996	0.135331	0.981748	0.860609	0.321996	1.6	-0.15996	0.0687859	0.981748	0.860609	0.272066
1.65	0.0354332	0.11117	1.01243	1.09708	0.597084	1.65	0.0354332	0.097725	1.01243	1.09708	0.514969	1.65	-0.110196	0.123004	1.01243	1.17252	0.530195	1.65	-0.110196	0.0999042	1.01243	1.17252	0.466575
1.7	0.0631964	0.0997157	1.04311	1.06015	0.818474	1.7	0.0631964	0.10446	1.04311	1.06015	0.761562	1.7	-0.0594237	0.110648	1.04311	1.44671	0.730753	1.7	-0.0594237	0.115053	1.04311	1.44671	0.680391
1.75	0.0882104	0.0838342	1.07379	0.959263	0.994559	1.75	0.0882104	0.110713	1.07379	0.959263	0.973238	1.75	-0.00216246	0.0981443	1.07379	1.65408	0.898877	1.75	-0.00216246	0.120519	1.07379	1.65408	0.874621
1.8	0.111265	0.0514795	1.10447	0.816833	1.10885	1.8	0.111265	0.119378	1.10447	0.816833	1.1272	1.8	0.0604016	0.0691876	1.10447	1.76986	1.01941	1.8	0.0604016	0.128509	1.10447	1.76986	1.0273
1.85	0.133702	0.0132451	1.13515	0.720459	1.1573	1.85	0.133702	0.113889	1.13515	0.720459	1.21113	1.85	0.126282	0.0326112	1.13515	1.77793	1.08839	1.85	0.126282	0.128782	1.13515	1.77793	1.127
1.9	0.156523	-0.0301911	1.16583	0.836396	1.15609	1.9	0.156523	0.0995388	1.16583	0.836396	1.22897	1.9	0.193212	-0.00953705	1.16583	1.67694	1.11835	1.9	0.193212	0.116731	1.16583	1.67694	1.17607
1.95	0.18346	-0.0382223	1.1965	1.21075	1.15098	1.95	0.18346	0.077919	1.1965	1.21075	1.21011	1.95	0.260515	-0.0288801	1.1965	1.49193	1.14388	1.95	0.260515	0.0969649	1.1965	1.49193	1.19638
2	0.22162	-0.043081	1.22718	1.7457	1.21541	2	0.22162	0.0819331	1.22718	1.7457	1.21752	2	0.329113	-0.0319274	1.22718	1.29974	1.21853	2	0.329113	0.090503	1.22718	1.29974	1.23297
2.05	0.274146	-0.0463519	1.25786	2.36032	1.40998	2.05	0.274146	0.0969257	1.25786	2.36032	1.33164	2.05	0.402053	-0.0332066	1.25786	1.25892	1.38897	2.05	0.402053	0.107896	1.25786	1.25892	1.34271
2.1	0.344558	-0.00933787	1.28854	2.99877	1.73321	2.1	0.344558	0.107941	1.28854	2.99877	1.59261	2.1	0.479486	-0.0158279	1.28854	1.51607	1.66263	2.1	0.479486	0.121305	1.28854	1.51607	1.56065
2.15	0.435787	0.0850574	1.31922	3.61361	2.13556	2.15	0.435787	0.140788	1.31922	3.61361	1.97144	2.15	0.556777	0.0739066	1.31922	2.02744	2.00915	2.15	0.556777	0.138964	1.31922	2.02744	1.87715
2.2	0.539108	0.210253	1.3499	4.16134	2.55933	2.2	0.539108	0.233975	1.3499	4.16134	2.40789	2.2	0.631696	0.194479	1.3499	2.66503	2.38527	2.2	0.631696	0.228259	1.3499	2.66503	2.2532
2.25	0.649908	0.366355	1.38058	4.6037	2.95696	2.25	0.649908	0.352825	1.38058	4.6037	2.84501	2.25	0.704066	0.345347	1.38058	3.33328	2.75197	2.25	0.704066	0.342894	1.38058	3.33328	2.64511
2.3	0.764461	0.586609	1.41126	4.91165	3.29723	2.3	0.764461	0.498378	1.41126	4.91165	3.24055	2.3	0.776102	0.551288	1.41126	3.96889	3.08251	2.3	0.776102	0.483922	1.41126	3.96889	3.01778
2.35	0.878772	0.83446	1.44194	5.07104	3.57094	2.35	0.878772	0.714605	1.44194	5.07104	3.57205	2.35	0.854457	0.793623	1.44194	4.52985	3.36781	2.35	0.854457	0.684389	1.44194	4.52985	3.35126
2.4	0.982861	1.1023	1.47262	5.09006	3.79767	2.4	0.982861	0.958031	1.47262	5.09006	3.84299	2.4	0.933764	1.0564	1.47262	4.99324	3.62163	2.4	0.933764	0.922213	1.47262	4.99324	3.64593
2.45	1.0775	1.3807	1.5033	5.0088	4.03044	2.45	1.0775	1.21903	1.5033	5.0088	4.08888	2.45	1.0256	1.33032	1.5033	5.35719	3.8831	2.45	1.0256	1.17775	1.5033	5.35719	3.92658
2.5	1.16004	1.65267	1.53398	4.9088	4.34954	2.5	1.16004	1.48727	1.53398	4.9088	4.37763	2.5	1.13202	1.59948	1.53398	5.64324	4.21135	2.5	1.13202	1.44174	1.53398	5.64324	4.2416
2.55	1.22075	1.90274	1.56466	4.91286	4.83685	2.55	1.22075	1.74495	1.56466	4.91286	4.79422	2.55	1.24335	1.84753	1.56466	5.89604	4.66754	2.55	1.24335	1.69537	1.56466	5.89604	4.65203
2.6	1.25235	2.11688	1.59534	5.15344	5.5388	2.6	1.25235	1.97922	1.59534	5.15344	5.40745	2.6	1.36776	2.06049	1.59534	6.17658	5.28946	2.6	1.36776	1.9262	1.59534	6.17658	5.20952
2.65	1.27077	2.25658	1.62602	5.70681	6.44652	2.65	1.27077	2.17601	1.62602	5.70681	6.23805	2.65	1.47806	2.20808	1.62602	6.54629	6.07553	2.65	1.47806	2.12025	1.62602	6.54629	5.93413
2.7	1.25174	2.30775	1.6567	6.55109	7.50527	2.7	1.25174	2.2876	1.6567	6.55109	7.25275	2.7	1.55656	2.26416	1.6567	7.04535	6.98739	2.7	1.55656	2.23846	1.6567	7.04535	6.80645
2.75	1.16589	2.26341	1.68738	7.59231	8.63611	2.75	1.16589	2.31036	1.68738	7.59231	8.3814	2.75	1.58706	2.2262	1.68738	7.67642	7.96353	2.75	1.58706	2.26376	1.68738	7.67642	7.77563
2.8	1.03809	2.12494	1.71806	8.71403	9.75289	2.8	1.03809	2.23737	1.71806	8.71403	9.53711	2.8	1.55155	2.08719	1.71806	8.40347	8.93277	2.8	1.55155	2.19487	1.71806	8.40347	8.77297
2.85	0.848302	1.97083	1.74874	9.8059	10.7723	2.85	0.848302	2.08382	1.74874	9.8059	10.6301	2.85	1.43808	1.92919	1.74874	9.16371	9.82361	2.85	1.43808	2.02767	1.74874	9.16371	9.72355
2.9	0.607089	1.69271	1.77942	10.773	11.6197	2.9	0.607089	1.89972	1.77942	10.773	11.5757	2.9	1.24171	1.66378	1.77942	9.88306	10.5705	2.9	1.24171	1.85192	1.77942	9.88306	10.5543
2.95	0.346046	1.29966	1.8101	11.5381	12.2335	2.95	0.346046	1.59465	1.8101	11.5381	12.3002	2.95	0.961482	1.28399	1.8101	10.4887	11.1179	2.95	0.961482	1.55689	1.8101	10.4887	11.1995
3	0.0368766	0.817478	1.84078	12.0423	12.5682	3	0.0368766	1.17937	1.84078	12.0423	12.7443	3	0.581748	0.812455	1.84078	10.9171	11.424	3	0.581748	1.15251	1.84078	10.9171	11.6053
3.05	-0.339378	0.269883	1.87146	12.2461	12.5968	3.05	-0.339378	0.680455	1.87146	12.2461	12.8667	3.05	0.101287	0.276252	1.87146	11.1191	11.4625	3.05	0.101287	0.663201	1.87146	11.1191	11.7322
3.1	-0.752289	-0.330342	1.90214	12.1295	12.3118	3.1	-0.752289	0.118454	1.90214	12.1295	12.6458	3.1	-0.437732	-0.312141	1.90214	11.0622	11.224	3.1	-0.437732	0.111266	1.90214	11.0622	11.5581
3.15	-1.19579	-0.959238	1.93282	11.6924	11.7253	3.15	-1.19579	-0.490225	1.93282	11.6924	12.0809	3.15	-1.00211	-0.929121	1.93282	10.7324	10.7165	3.15	-1.00211	-0.486466	1.93282	10.7324	11.0786
3.2	-1.64339	-1.5945	1.9635	10.9529	10.8675	3.2	-1.64339	-1.12342	1.9635	10.9529	11.1916	3.2	-1.62864	-1.55094	1.9635	10.1334	9.96404	3.2	-1.62864	-1.10813	1.9635	10.1334	10.3074
3.25	-2.09841	-2.21394	1.99418	9.94602	9.78488	3.25	-2.09841	-1.75939	1.99418	9.94602	10.0164	3.25	-2.2056	-2.15761	1.99418	9.28607	9.00505	3.25	-2.2056	-1.73129	1.99418	9.28607	9.27523
3.3	-2.51819	-2.79184	2.02485	8.72071	8.53638	3.3	-2.51819	-2.375	2.02485	8.72071	8.6096	3.3	-2.69305	-2.72278	2.02485	8.22632	7.88951	3.3	-2.69305	-2.33378	2.02485	8.22632	8.02705
3.35	-2.89251	-3.30535	2.05553	7.33691	7.18966	3.35	-2.89251	-2.94869	2.05553	7.33691	7.03752	3.35	-3.17006	-3.22398	2.05553	7.00227	6.67542	3.35	-3.17006	-2.89399	2.05553	7.00227	6.61942
3.4	-3.15194	-3.7231	2.08621	5.86245	5.81711	3.4	-3.15194	-3.45877	2.08621	5.86245	5.3745	3.4	-3.55137	-3.63264	2.08621	5.67134	5.42518	3.4	-3.55137	-3.39145	2.08621	5.67134	5.11635
3.45	-3.36232	-4.03705	2.11689	4.37174	4.4924	3.45	-3.36232	-3.86891	2.11689	4.37174	3.69874	3.45	-3.84036	-3.93594	2.11689	4.2979	4.20214	3.45	-3.84036	-3.7904	2.11689	4.2979	3.58517
3.5	-3.50553	-4.2366	2.14757	2.95182	3.28924	3.5	-3.50553	-4.18043	2.14757	2.95182	2.09277	3.5	-4.00507	-4.12628	2.14757	2.95445	3.0685	3.5	-4.00507	-4.08939	2.14757	2.95445	2.09258
3.55	-3.58312	-4.31126	2.17825	1.74627	2.2848	3.55	-3.58312	-4.37976	2.17825	1.74627	0.707814	3.55	-4.01972	-4.19364	2.17825	1.74258	2.08681	3.55	-4.01972	-4.27712	2.17825	1.74258	0.705434
3.6	-3.5992	-4.24575	2.20893	1.17438	1.56963	3.6	-3.5992	-4.45283	2.20893	1.17438	0.922565	3.6	-3.95001	-4.12478	2.20893	0.954289	1.33178	3.6	-3.95001	-4.34161	2.20893	0.954289	0.572952
3.65	-3.50049	-4.04566	2.23961	1.60576	1.22696	3.65	-3.50049	-4.38607	2.23961	1.60576	1.96515	3.65	-3.7017	-3.92261	2.23961	1.20867	0.912144	3.65	-3.7017	-4.26661	2.23961	1.20867	1.61917
3.7	-3.31749	-3.71379	2.27029	2.32412	1.18844	3.7	-3.31749	-4.18385	2.27029	2.32412	2.81839	3.7	-3.31341	-3.59177	2.27029	1.90216	0.862793	3.7	-3.31341	-4.05836	2.27029	1.90216	2.45943
3.75	-2.99549	-3.25593	2.30097	2.95115	1.23044	3.75	-2.99549	-3.84648	2.30097	2.95115	3.43172	3.75	-2.88147	-3.13927	2.30097	2.52091	0.956703	3.75	-2.88147	-3.71759	2.30097	2.52091	3.07458
3.8	-2.52716	-2.67955	2.33165	3.40988	1.20571	3.8	-2.52716	-3.3736	2.33165	3.40988	3.80692	3.8	-2.33799	-2.57117	2.33165	2.97556	0.998445	3.8	-2.33799	-3.24575	2.33165	2.97556	3.46716
3.85	-2.02215	-2.00856	2.36233	3.69032	1.07325	3.85	-2.02215	-2.77599	2.36233	3.69032	3.96473	3.85	-1.75655	-1.91178	2.36233	3.25595	0.934826	3.85	-1.75655	-2.65111	2.36233	3.25595	3.65367
3.9	-1.4832	-1.26181	2.39301	3.80459	0.842176	3.9	-1.4832	-2.07339	2.39301	3.80459	3.93871	3.9	-1.19178	-1.18026	2.39301	3.37597	0.771933	3.9	-1.19178	-1.95507	2.39301	3.37597	3.66198
3.95	-0.808251	-0.465331	2.42369	3.77521	0.541913	3.95	-0.808251	-1.28297	2.42369	3.77521	3.77084	3.95	-0.509468	-0.399818	2.42369	3.3618	0.537082	3.95	-0.509468	-1.17504	2.42369	3.3618	3.52833
4	-0.0754412	0.348926	2.45437	3.62965	0.209279	4	-0.0754412	-0.434092	2.45437	3.62965	3.507	4	0.244532	0.393112	2.45437	3.2463	0.269408	4	0.244532	-0.338525	2.45437	3.2463	3.29382
4.05	0.659453	1.16934	2.48505	3.39679	0.121066	4.05	0.659453	0.453248	2.48505	3.39679	3.1919	4.05	0.96419	1.18937	2.48505	3.06454	0.112551	4.05	0.96419	0.530896	2.48505	3.06454	3.00034
4.1	1.46755	1.97174	2.51573	3.10428	0.412042	4.1	1.46755	1.35869	2.51573	3.10428	2.86372	4.1	1.76003	1.96526	2.51573	2.84918	0.318123	4.1	1.76003	1.41444	2.51573	2.84918	2.68607
4.15	2.19366	2.73717	2.54641	2.77676	0.640694	4.15	2.19366	2.25549	2.54641	2.77676	2.5491	4.15	2.45208	2.70047	2.54641	2.62607	0.524218	4.15	2.45208	2.28556	2.54641	2.62607	2.38086
4.2	3.17665	3.44494	2.57709	2.435	0.789322	4.2	3.17665	3.1267	2.57709	2.435	2.25987	4.2	3.39054	3.37859	2.57709	2.41068	0.669462	4.2	3.39054	3.12562	2.57709	2.41068	2.10226
4.25	3.90377	4.06496	2.60777	2.09582	0.850153	4.25	3.90377	3.93464	2.60777	2.09582	1.99373	4.25	4.05254	3.96872	2.60777	2.20697	0.741453	4.25	4.05254	3.90102	2.60777	2.20697	1.85396
4.3	4.93249	4.57704	2.63845	1.77285	0.824693	4.3	4.93249	4.64826	2.63845	1.77285	1.73923	4.3	4.90391	4.45158	2.63845	2.00967	0.738793	4.3	4.90391	4.57985	2.63845	2.00967	1.62831
4.35	5.60474	4.96766	2.66913	1.47752	0.72275	4.35	5.60474	5.24109	2.66913	1.47752	1.48338	4.35	5.4282	4.81351	2.66913	1.80918	0.668354	4.35	5.4282	5.13656	2.66913	1.80918	1.41252
4.4	6.18416	5.22302	2.69981	1.22008	0.561002	4.4	6.18416	5.69732	2.69981	1.22008	1.2184	4.4	5.79069	5.04352	2.69981	1.59725	0.544051	4.4	5.79069	5.55497	2.69981	1.59725	1.19591
4.45	6.5181	5.32977	2.73049	1.00954	0.362	4.45	6.5181	5.98771	2.73049	1.00954	0.945733	4.45	5.91772	5.12841	2.73049	1.37124	0.386796	4.45	5.91772	5.8094	2.73049	1.37124	0.975093
4.5	6.62493	5.28236	2.76117	0.851513	0.161762	4.5	6.62493	6.09596	2.76117	0.851513	0.6789	4.5	5.80325	5.06353	2.76117	1.13657	0.232037	4.5	5.80325	5.88398	2.76117	1.13657	0.757025
4.55	6.53647	5.08553	2.79184	0.743778	0.139223	4.55	6.53647	6.01255	2.79184	0.743778	0.451622	4.55	5.69693	4.85295	2.79184	0.908243	0.174125	4.55	5.69693	5.76998	2.79184	0.908243	0.562039
4.6	6.25425	4.7377	2.82252	0.673069	0.305066	4.6	6.25425	5.73728	2.82252	0.673069	0.340508	4.6	5.46557	4.49847	2.82252	0.712484	0.268585	4.6	5.46557	5.46937	2.82252	0.712484	0.429172
4.65	5.59765	4.24279	2.8532	0.618611	0.45222	4.65	5.59765	5.26383	2.8532	0.618611	0.397516	4.65	4.9568	4.00351	2.8532	0.585662	0.388132	4.65	4.9568	4.97759	2.8532	0.585662	0.401133
4.7	4.89872	3.61345	2.88388	0.560508	0.551968	4.7	4.89872	4.60199	2.88388	0.560508	0.519297	4.7	4.46952	3.38116	2.88388	0.552234	0.47838	4.7	4.46952	4.3056	2.88388	0.552234	0.457373
4.75	4.09978	2.86596	2.91456	0.485652	0.596826	4.75	4.09978	3.76837	2.91456	0.485652	0.621444	4.75	3.73134	2.64792	2.91456	0.587326	0.524973	4.75	3.73134	3.47137	2.91456	0.587326	0.53181
4.8	2.856	2.01934	2.94524	0.388998	0.586869	4.8	2.856	2.7833	2.94524	0.388998	0.675844	4.8	2.59844	1.82285	2.94524	0.637231	0.524868	4.8	2.59844	2.49575	2.94524	0.637231	0.582875
4.85	1.60279	1.09788	2.97592	0.272927	0.527826	4.85	1.60279	1.67711	2.97592	0.272927	0.675656	4.85	1.56449	0.930039	2.97592	0.663057	0.481268	4.85	1.56449	1.41008	2.97592	0.663057	0.594341
4.9	0.505325	0.128692	3.0066	0.149818	0.429801	4.9	0.505325	0.485754	3.0066	0.149818	0.623702	4.9	0.553067	-0.00387539	3.0066	0.647023	0.401803	4.9	0.553067	0.250519	3.0066	0.647023	0.563062
4.95	-1.05758	-0.857032	3.03728	0.0893725	0.305923	4.95	-1.05758	-0.749322	3.03728	0.0893725	0.528707	4.95	-0.969447	-0.948979	3.03728	0.586086	0.297138	4.95	-0.969447	-0.942147	3.03728	0.586086	0.493184
5	-2.66873	-1.83312	3.06796	0.185124	0.171159	5	-2.66873	-1.98434	3.06796	0.185124	0.403281	5	-2.42598	-1.87907	3.06796	0.489013	0.179641	5	-2.42598	-2.12415	3.06796	0.489013	0.393345
5.05	-3.57494	-2.77047	3.09864	0.30504	0.0470098	5.05	-3.57494	-3.17796	3.09864	0.30504	0.262569	5.05	-3.45386	-2.76657	3.09864	0.379919	0.0628066	5.05	-3.45386	-3.25567	3.09864	0.379919	0.274795
5.1	-4.46281	-3.64013	3.12932	0.408486	0.0895884	5.1	-4.46281	-4.2866	3.12932	0.408486	0.125569	5.1	-4.34573	-3.58388	3.12932	0.312006	0.0498862	5.1	-4.34573	-4.29489	3.12932	0.312006	0.149825
5.15	-5.32831	-4.43402	3.16	0.483952	0.179651	5.15	-5.32831	-5.27914	3.16	0.483952	0.0633491	5.15	-5.48887	-4.32085	3.16	0.349625	0.135154	5.15	-5.48887	-5.20993	3.16	0.349625	0.0305111
5.2	-5.9985	-5.10563	3.19068	0.525284	0.240099	5.2	-5.9985	-6.11739	3.19068	0.525284	0.145853	5.2	-6.4323	-4.93867	3.19068	0.469406	0.19517	5.2	-6.4323	-5.96969	3.19068	0.469406	0.0734504
5.25	-6.52181	-5.62986	3.22136	0.529716	0.266378	5.25	-6.52181	-6.75226	3.22136	0.529716	0.221196	5.25	-6.94443	-5.41158	3.22136	0.607559	0.225343	5.25	-6.94443	-6.52651	3.22136	0.607559	0.153191
5.3	-6.78455	-5.98832	3.25204	0.497524	0.259272	5.3	-6.78455	-7.15714	3.25204	0.497524	0.264574	5.3	-7.11043	-5.72297	3.25204	0.727083	0.225599	5.3	-7.11043	-6.85699	3.25204	0.727083	0.204204
5.35	-7.03531	-6.17475	3.28272	0.43173	0.223299	5.35	-7.03531	-7.3177	3.28272	0.43173	0.273553	5.35	-7.04536	-5.8669	3.28272	0.808328	0.199033	5.35	-7.04536	-6.94907	3.28272	0.808328	0.224776
5.4	-6.8725	-6.17099	3.3134	0.337667	0.166223	5.4	-6.8725	-7.22174	3.3134	0.337667	0.250912	5.4	-7.07307	-5.82929	3.3134	0.840156	0.15132	5.4	-7.07307	-6.79527	3.3134	0.840156	0.216371
5.45	-6.56227	-5.97473	3.34408	0.222413	0.100115	5.45	-6.56227	-6.86611	3.34408	0.222413	0.202971	5.45	-6.71301	-5.60837	3.34408	0.817222	0.0902088	5.45	-6.71301	-6.39512	3.34408	0.817222	0.18321
5.5	-5.90516	-5.58976	3.37476	0.0941342	0.0567454	5.5	-5.90516	-6.26237	3.37476	0.0941342	0.139269	5.5	-6.04326	-5.20949	3.37476	0.739064	0.0290566	5.5	-6.04326	-5.76279	3.37476	0.739064	0.131671
5.55	-5.32425	-5.02138	3.40544	0.0386823	0.0896909	5.55	-5.32425	-5.42814	3.40544	0.0386823	0.0763509	5.55	-5.14427	-4.6388	3.40544	0.609579	0.0515477	5.55	-5.14427	-4.91879	3.40544	0.609579	0.0698082
5.6	-4.65644	-4.29024	3.43612	0.167584	0.142902	5.6	-4.65644	-4.39591	3.43612	0.167584	0.0640453	5.6	-4.23514	-3.91719	3.43612	0.436545	0.10603	5.6	-4.23514	-3.89582	3.43612	0.436545	0.0169881
5.65	-3.68605	-3.41861	3.4668	0.285201	0.183708	5.65	-3.68605	-3.20761	3.4668	0.285201	0.111576	5.65	-2.98059	-3.06736	3.4668	0.231844	0.147706	5.65	-2.98059	-2.73676	3.4668	0.231844	0.0618484
5.7	-2.55685	-2.43119	3.49748	0.385299	0.204794	5.7	-2.55685	-1.90889	3.49748	0.385299	0.159095	5.7	-1.7458	-2.11583	3.49748	0.0533524	0.171574	5.7	-1.7458	-1.48692	3.49748	0.0533524	0.111246
5.75	-1.2998	-1.34359	3.52816	0.463237	0.204494	5.75	-1.2998	-0.536755	3.52816	0.463237	0.190185	5.75	-0.295266	-1.07456	3.52816	0.24595	0.176133	5.75	-0.295266	-0.184309	3.52816	0.24595	0.145844
5.8	-0.158641	-0.206707	3.55884	0.5161	0.18435	5.8	-0.158641	0.849773	3.55884	0.5161	0.200833	5.8	0.89959	0.00541585	3.55884	0.474533	0.162286	5.8	0.89959	1.11753	3.55884	0.474533	0.16252
5.85	1.36056	0.941875	3.58952	0.542704	0.148525	5.85	1.36056	2.19162	3.58952	0.542704	0.191205	5.85	2.20931	1.08809	3.58952	0.687316	0.133002	5.85	2.20931	2.36126	3.58952	0.687316	0.160807
5.9	2.67953	2.06676	3.62019	0.5435	0.103921	5.9	2.67953	3.43755	3.62019	0.5435	0.164489	5.9	3.20578	2.13844	3.62019	0.872502	0.0930445	5.9	3.20578	3.49942	3.62019	0.872502	0.142468
5.95	3.88098	3.13941	3.65087	0.520377	0.0635251	5.95	3.88098	4.54976	3.65087	0.520377	0.126892	5.95	4.07177	3.13239	3.65087	1.02201	0.0497396	5.95	4.07177	4.49688	3.65087	1.02201	0.111344
6	4.85133	4.11191	3.68155	0.476452	0.0571836	6	4.85133	5.48054	3.68155	0.476452	0.089541	6	4.44252	4.02379	3.68155	1.13101	0.0280658	6	4.44252	5.313	3.68155	1.13101	0.0738696
6.05	5.34479	4.95111	3.71223	0.415878	0.0860971	6.05	5.34479	6.19448	3.71223	0.415878	0.0736245	6.05	4.83675	4.78223	3.71223	1.19794	0.0568261	6.05	4.83675	5.91652	3.71223	1.19794	0.0444756
6.1	5.89523	5.62931	3.74291	0.34382	0.116612	6.1	5.89523	6.66844	3.74291	0.34382	0.0915876	6.1	5.1698	5.38239	3.74291	1.22445	0.0886278	6.1	5.1698	6.28912	3.74291	1.22445	0.0525677
6.15	6.56187	6.12171	3.77359	0.266923	0.136403	6.15	6.56187	6.88817	3.77359	0.266923	0.121493	6.15	5.71533	5.8029	3.77359	1.2149	0.110277	6.15	5.71533	6.42103	3.77359	1.2149	0.0825183
6.2	6.89087	6.40693	3.80427	0.195326	0.142186	6.2	6.89087	6.84881	3.80427	0.195326	0.145921	6.2	5.96778	6.02521	3.80427	1.17581	0.119082	6.2	5.96778	6.31174	3.80427	1.17581	0.109267
6.25	6.46791	6.47567	3.83495	0.148228	0.13405	6.25	6.46791	6.55924	3.83495	0.148228	0.158389	6.25	6.09416	6.04252	3.83495	1.11491	0.1149	6.25	6.09416	5.9734	3.83495	1.11491	0.125774
6.3	5.70983	6.32638	3.86563	0.15044	0.114381	6.3	5.70983	6.03849	3.86563	0.15044	0.157136	6.3	5.46487	5.85537	3.86563	1.04005	0.0993681	6.3	5.46487	5.4273	3.86563	1.04005	0.130001
6.35	5.46323	5.96526	3.89631	0.193255	0.0877544	6.35	5.46323	5.31443	3.89631	0.193255	0.143089	6.35	4.8745	5.47166	3.89631	0.958136	0.0757171	6.35	4.8745	4.70258	3.89631	0.958136	0.122157
6.4	5.2735	5.40603	3.92699	0.247734	0.0620894	6.4	5.2735	4.42232	3.92699	0.247734	0.119258	6.4	4.5846	4.90625	3.92699	0.874129	0.0493114	6.4	4.5846	3.83456	3.92699	0.874129	0.10411
6.45	4.36134	4.66938	3.95767	0.298225	0.0512624	6.45	4.36134	3.40289	3.95767	0.298225	0.0907387	6.45	4.29886	4.18036	3.95767	0.790548	0.0320423	6.45	4.29886	2.86296	3.95767	0.790548	0.0791723
6.5	3.08041	3.78214	3.98835	0.33801	0.061873	6.5	3.08041	2.30045	3.98835	0.33801	0.0658358	6.5	3.85738	3.3208	3.98835	0.707663	0.0402252	6.5	3.85738	1.82995	3.98835	0.707663	0.0525558
6.55	2.11902	2.77629	4.01903	0.363864	0.079096	6.55	2.11902	1.16068	4.01903	0.363864	0.05685	6.55	3.00088	2.35888	4.01903	0.624402	0.0586606	6.55	3.00088	0.778113	4.01903	0.624402	0.0346992
6.6	1.26334	1.68104	4.04971	0.374274	0.0914516	6.6	1.26334	0.028551	4.04971	0.374274	0.0664279	6.6	1.71252	1.32426	4.04971	0.539704	0.0729155	6.6	1.71252	-0.2514	4.04971	0.539704	0.0395709
6.65	0.373057	0.526259	4.08039	0.368891	0.094767	6.65	0.373057	-1.06944	4.08039	0.368891	0.0809541	6.65	0.216362	0.242686	4.08039	0.453939	0.0788772	6.65	0.216362	-1.23512	4.08039	0.453939	0.0553955
6.7	-1.43451	-0.637915	4.11107	0.348376	0.0882639	6.7	-1.43451	-2.08348	4.11107	0.348376	0.0905783	6.7	-1.35734	-0.836869	4.11107	0.370256	0.0756319	6.7	-1.35734	-2.13037	4.11107	0.370256	0.0680154
6.75	-2.97489	-1.76983	4.14175	0.314413	0.0732781	6.75	-2.97489	-2.97966	4.14175	0.314413	0.0917684	6.75	-2.52359	-1.87566	4.14175	0.296049	0.0639395	6.75	-2.52359	-2.90756	4.14175	0.296049	0.0731319
6.8	-3.69367	-2.82938	4.17243	0.269877	0.0532376	6.8	-3.69367	-3.73072	4.17243	0.269877	0.0842292	6.8	-3.32962	-2.83685	4.17243	0.244096	0.0459436	6.8	-3.32962	-3.54461	4.17243	0.244096	0.0699223
6.85	-3.77275	-3.77951	4.20311	0.219342	0.0357915	6.85	-3.77275	-4.31684	4.20311	0.219342	0.0697993	6.85	-4.51052	-3.68691	4.20311	0.227826	0.026005	6.85	-4.51052	-4.02649	4.20311	0.227826	0.0592717
6.9	-4.03706	-4.58753	4.23379	0.170523	0.0359395	6.9	-4.03706	-4.72596	4.23379	0.170523	0.0525905	6.9	-5.38153	-4.3968	4.23379	0.245575	0.0191063	6.9	-5.38153	-4.34542	4.23379	0.245575	0.0434803
6.95	-4.41791	-5.22635	4.26447	0.137232	0.0520484	6.95	-4.41791	-4.9538	4.26447	0.137232	0.0405969	6.95	-5.84976	-4.94305	4.26447	0.279107	0.0348198	6.95	-5.84976	-4.50064	4.26447	0.279107	0.0272535
7	-5.22783	-5.67542	4.29515	0.136276	0.068989	7	-5.22783	-5.00345	4.29515	0.136276	0.0432106	7	-5.48665	-5.30855	4.29515	0.311165	0.052274	7	-5.48665	-4.49783	4.29515	0.311165	0.022551
7.05	-5.12954	-5.9214	4.32583	0.165498	0.0802315	7.05	-5.12954	-4.88469	4.32583	0.165498	0.0560063	7.05	-4.9813	-5.48313	4.32583	0.33195	0.0645817	7.05	-4.9813	-4.34836	4.32583	0.33195	0.0342423
7.1	-5.17156	-5.97078	4.35651	0.206289	0.0834402	7.1	-5.17156	-4.61626	4.35651	0.206289	0.0686918	7.1	-4.68441	-5.47272	4.35651	0.337219	0.0696779	7.1	-4.68441	-4.06978	4.35651	0.337219	0.0480927
7.15	-5.41202	-5.82083	4.38719	0.245357	0.0781639	7.15	-5.41202	-4.23054	4.38719	0.245357	0.0760898	7.15	-4.0099	-5.28086	4.38719	0.32637	0.0669803	7.15	-4.0099	-3.69551	4.38719	0.32637	0.0576658
7.2	-4.87204	-5.46532	4.41786	0.276181	0.0653746	7.2	-4.87204	-3.72947	4.41786	0.276181	0.0762695	7.2	-3.08307	-4.90248	4.41786	0.301514	0.0569939	7.2	-3.08307	-3.22648	4.41786	0.301514	0.0608993
7.25	-3.8266	-4.91929	4.44854	0.295865	0.047587	7.25	-3.8266	-3.13698	4.44854	0.295865	0.0691158	7.25	-2.64214	-4.3537	4.44854	0.267113	0.0412357	7.25	-2.64214	-2.68435	4.44854	0.267113	0.0572973
7.3	-2.96434	-4.20467	4.47922	0.303793	0.0305955	7.3	-2.96434	-2.47806	4.47922	0.303793	0.0559998	7.3	-2.90169	-3.65685	4.47922	0.230023	0.0227482	7.3	-2.90169	-2.09118	4.47922	0.230023	0.047434
7.35	-2.42994	-3.34945	4.5099	0.30123	0.0286646	7.35	-2.42994	-1.77772	4.5099	0.30123	0.0402393	7.35	-2.37223	-2.83948	4.5099	0.199583	0.0139923	7.35	-2.37223	-1.46848	4.5099	0.199583	0.0329151
7.4	-1.41664	-2.38652	4.54058	0.291218	0.0438696	7.4	-1.41664	-1.06002	4.54058	0.291218	0.0296962	7.4	-1.27728	-1.93326	4.54058	0.185798	0.0291853	7.4	-1.27728	-0.836426	4.54058	0.185798	0.0175302
7.45	-1.00133	-1.35234	4.57126	0.278428	0.0611838	7.45	-1.00133	-0.347253	4.57126	0.278428	0.0350611	7.45	-0.258665	-0.972749	4.57126	0.192936	0.0468176	7.45	-0.258665	-0.213354	4.57126	0.192936	0.01631
7.5	-0.62879	-0.285561	4.60194	0.26857	0.0741949	7.5	-0.62879	0.340586	4.60194	0.26857	0.0500123	7.5	0.447906	0.00604687	4.60194	0.215347	0.0604452	7.5	0.447906	0.384664	4.60194	0.215347	0.031357
7.55	0.186777	0.77454	4.63262	0.266836	0.0805715	7.55	0.186777	0.986226	4.63262	0.266836	0.0644807	7.55	1.66014	0.967012	4.63262	0.2436	0.0681763	7.55	1.66014	0.943995	4.63262	0.2436	0.0465206
7.6	0.854262	1.80121	4.6633	0.275633	0.0795438	7.6	0.854262	1.57922	4.6633	0.275633	0.0742808	7.6	2.15376	1.88507	4.6633	0.270768	0.0692583	7.6	2.15376	1.45632	4.6633	0.270768	0.0577043
7.65	1.77262	2.76099	4.69398	0.293412	0.0714213	7.65	1.77262	2.1197	4.69398	0.293412	0.0777225	7.65	1.5589	2.73268	4.69398	0.293302	0.0637811	7.65	1.5589	1.92537	4.69398	0.293302	0.0634042
7.7	2.62668	3.61306	4.72466	0.315897	0.0574472	7.7	2.62668	2.59024	4.72466	0.315897	0.0744056	7.7	0.964084	3.47205	4.72466	0.310055	0.0525786	7.7	0.964084	2.33508	4.72466	0.310055	0.0630672
7.75	3.23334	4.32699	4.75534	0.338297	0.0398469	7.75	3.23334	2.98289	4.75534	0.338297	0.0649347	7.75	2.00347	4.07703	4.75534	0.321352	0.0371407	7.75	2.00347	2.67886	4.75534	0.321352	0.0569005
7.8	3.50437	4.87783	4.78602	0.356724	0.0230394	7.8	3.50437	3.29146	4.78602	0.356724	0.0508766	7.8	2.85028	4.52681	4.78602	0.328328	0.0197526	7.8	2.85028	2.95125	4.78602	0.328328	0.0458038
7.85	3.44035	5.24695	4.8167	0.368633	0.0197654	7.85	3.44035	3.51139	4.8167	0.368633	0.0351453	7.85	3.78143	4.8067	4.8167	0.332426	0.00874343	7.85	3.78143	3.14775	4.8167	0.332426	0.0313775
7.9	3.33035	5.42274	4.84738	0.372743	0.0324496	7.9	3.33035	3.63944	4.84738	0.372743	0.024216	7.9	4.2825	4.90858	4.84738	0.335036	0.0208071	7.9	4.2825	3.26469	4.84738	0.335036	0.0167019
7.95	3.20823	5.40095	4.87806	0.368783	0.0459508	7.95	3.20823	3.67369	4.87806	0.368783	0.0276925	7.95	4.21932	4.83115	4.87806	0.337249	0.0346634	7.95	4.21932	3.29923	4.87806	0.337249	0.0132744
8	2.86354	5.18476	4.90874	0.357178	0.0552912	8	2.86354	3.61344	4.90874	0.357178	0.0397108	8	3.00256	4.57985	4.90874	0.339744	0.0447084	8	3.00256	3.24946	4.90874	0.339744	0.0250365
8.05	2.63661	4.78461	4.93942	0.338745	0.0590486	8.05	2.63661	3.45927	4.93942	0.338745	0.0509923	8.05	2.89425	4.16663	4.93942	0.342759	0.0497817	8.05	2.89425	3.11456	4.93942	0.342759	0.0371267
8.1	2.9723	4.22182	4.9701	0.314449	0.0569821	8.1	2.9723	3.21574	4.9701	0.314449	0.0581732	8.1	3.70122	3.61201	4.9701	0.34612	0.0495938	8.1	3.70122	2.89669	4.9701	0.34612	0.0457295
8.15	3.61575	3.51159	5.00078	0.285264	0.0496334	8.15	3.61575	2.88365	5.00078	0.285264	0.0601335	8.15	3.42954	2.933	5.00078	0.349286	0.0444813	8.15	3.42954	2.59601	5.00078	0.349286	0.0497582
8.2	3.13116	2.67886	5.03146	0.252195	0.0381754	8.2	3.13116	2.46207	5.03146	0.252195	0.0568045	8.2	2.58895	2.15364	5.03146	0.351398	0.0353002	8.2	2.58895	2.21097	5.03146	0.351398	0.0489659
8.25	2.2218	1.7559	5.06214	0.216486	0.0243892	8.25	2.2218	1.95868	5.06214	0.216486	0.0488773	8.25	2.10453	1.30438	5.06214	0.351354	0.0233109	8.25	2.10453	1.7482	5.06214	0.351354	0.0437064
8.3	1.5601	0.778054	5.09282	0.180079	0.011744	8.3	1.5601	1.38392	5.09282	0.180079	0.0377222	8.3	1.17961	0.41796	5.09282	0.347928	0.0101565	8.3	1.17961	1.2173	5.09282	0.347928	0.0348411
8.35	1.13566	-0.217603	5.1235	0.146444	0.0124712	8.35	1.13566	0.751194	5.1235	0.146444	0.0256192	8.35	0.966855	-0.471892	5.1235	0.339902	0.00498673	8.35	0.966855	0.630981	5.1235	0.339902	0.0237143
8.4	0.298889	-1.19375	5.15418	0.121701	0.0228655	8.4	0.298889	0.0767963	5.15418	0.121701	0.0172749	8.4	0.108031	-1.33178	5.15418	0.326236	0.0159367	8.4	0.108031	0.00501209	5.15418	0.326236	0.0126604
8.45	-0.285523	-2.11422	5.18486	0.113705	0.0315918	8.45	-0.285523	-0.620265	5.18486	0.113705	0.0193827	8.45	-1.41045	-2.12991	5.18486	0.306217	0.0250005	8.45	-1.41045	-0.642033	5.18486	0.306217	0.00959435
8.5	-0.903708	-2.94542	5.21553	0.124572	0.0365492	8.5	-0.903708	-1.31865	5.21553	0.124572	0.0273234	8.5	-1.58811	-2.83733	5.21553	0.279613	0.0307119	8.5	-1.58811	-1.28922	5.21553	0.279613	0.0174834
8.55	-1.86268	-3.65756	5.24621	0.146813	0.0372398	8.55	-1.86268	-1.99525	5.24621	0.146813	0.0343444	8.55	-1.83855	-3.42896	5.24621	0.246824	0.0326592	8.55	-1.83855	-1.91388	5.24621	0.246824	0.0255182
8.6	-2.06678	-4.23069	5.27689	0.171532	0.0338286	8.6	-2.06678	-2.62877	5.27689	0.171532	0.0381575	8.6	-2.35475	-3.88842	5.27689	0.209159	0.0309131	8.6	-2.35475	-2.49448	5.27689	0.209159	0.0308507
8.65	-1.90684	-4.64153	5.30757	0.193132	0.026963	8.65	-1.90684	-3.1939	5.30757	0.193132	0.0381319	8.65	-2.74984	-4.19805	5.30757	0.169476	0.0259621	8.65	-2.74984	-3.00707	5.30757	0.169476	0.0327976
8.7	-3.09292	-4.87517	5.33825	0.208951	0.0176444	8.7	-3.09292	-3.66338	5.33825	0.208951	0.0343898	8.7	-3.51312	-4.34666	5.33825	0.133924	0.0186476	8.7	-3.51312	-3.42575	5.33825	0.133924	0.0313176
8.75	-3.73881	-4.92526	5.36893	0.218609	0.00709015	8.75	-3.73881	-4.01572	5.36893	0.218609	0.0275533	8.75	-3.48087	-4.33128	5.36893	0.114891	0.0101779	8.75	-3.48087	-3.7304	5.36893	0.114891	0.026793
8.8	-2.56223	-4.79253	5.39961	0.223884	0.00346204	8.8	-2.56223	-4.23283	5.39961	0.223884	0.0186201	8.8	-3.92985	-4.15525	5.39961	0.125527	0.00404466	8.8	-3.92985	-3.90448	5.39961	0.125527	0.0199227
8.85	-2.81341	-4.48467	5.43029	0.228712	0.0127431	8.85	-2.81341	-4.30103	5.43029	0.228712	0.00904329	8.85	-4.45345	-3.82802	5.43029	0.161324	0.0091991	8.85	-4.45345	-3.93605	5.43029	0.161324	0.0116161
8.9	-2.96296	-4.01592	5.46097	0.238662	0.0198257	8.9	-2.96296	-4.21197	5.46097	0.238662	0.00478358	8.9	-3.73889	-3.36467	5.46097	0.208352	0.0155544	8.9	-3.73889	-3.81862	5.46097	0.208352	0.00287992
8.95	-2.48209	-3.40645	5.49165	0.259186	0.0240238	8.95	-2.48209	-3.96338	5.49165	0.259186	0.0117384	8.95	-2.30335	-2.78522	5.49165	0.257323	0.0198497	8.95	-2.30335	-3.55174	5.49165	0.257323	0.00531509
9	-2.33963	-2.68145	5.52233	0.293233	0.0250249	9	-2.33963	-3.55951	5.52233	0.293233	0.0181598	9	-2.72559	-2.11375	5.52233	0.302805	0.0215159	9	-2.72559	-3.14142	5.52233	0.302805	0.0120909
9.05	-2.91335	-1.87011	5.55301	0.340331	0.0228934	9.05	-2.91335	-3.01132	5.55301	0.340331	0.022065	9.05	-1.861	-1.3774	5.55301	0.341	0.0204688	9.05	-1.861	-2.6001	5.55301	0.341	0.0168075
9.1	-2.36785	-1.0003	5.58369	0.397797	0.0180411	9.1	-2.36785	-2.33463	5.58369	0.397797	0.0230409	9.1	-1.55389	-0.601959	5.58369	0.368877	0.0169665	9.1	-1.55389	-1.94515	5.58369	0.368877	0.0190812
9.15	-0.653924	-0.108642	5.61437	0.462382	0.011163	9.15	-0.653924	-1.55356	5.61437	0.462382	0.0211213	9.15	-2.18919	0.1804	5.61437	0.383968	0.0115511	9.15	-2.18919	-1.20094	5.61437	0.383968	0.0188207
9.2	0.102615	0.769837	5.64505	0.531174	0.00317565	9.2	0.102615	-0.698585	5.64505	0.531174	0.0166772	9.2	-0.710148	0.938704	5.64505	0.384419	0.00507003	9.2	-0.710148	-0.397773	5.64505	0.384419	0.0162224
9.25	0.891291	1.60207	5.67573	0.601821	0.00515804	9.25	0.891291	0.197094	5.67573	0.601821	0.0103429	9.25	1.10137	1.64458	5.67573	0.369152	0.00310972	9.25	1.10137	0.431887	5.67573	0.369152	0.0117463
9.3	1.57714	2.35743	5.70641	0.672431	0.0126203	9.3	1.57714	1.09753	5.70641	0.672431	0.0029563	9.3	0.755499	2.27232	5.70641	0.33811	0.00937109	9.3	0.755499	1.25358	5.70641	0.33811	0.00615685
9.35	1.37783	3.00887	5.73709	0.741381	0.0185648	9.35	1.37783	1.96558	5.73709	0.741381	0.0047838	9.35	0.176078	2.79983	5.73709	0.292636	0.0149154	9.35	0.176078	2.03237	5.73709	0.292636	0.00273759
9.4	1.38824	3.5339	5.76777	0.807136	0.0223914	9.4	1.38824	2.7646	5.76777	0.807136	0.0117599	9.4	0.501701	3.20943	5.76777	0.236348	0.0188377	9.4	0.501701	2.73453	5.76777	0.236348	0.00765592
9.45	2.35789	3.9154	5.79845	0.868132	0.0237814	9.45	2.35789	3.46012	5.79845	0.868132	0.0173736	9.45	0.801435	3.48844	5.79845	0.177841	0.0207687	9.45	0.801435	3.32912	5.79845	0.177841	0.0129601
9.5	3.27086	4.14215	5.82913	0.922783	0.0227127	9.5	3.27086	4.02151	5.82913	0.922783	0.0210629	9.5	3.35803	3.62954	5.82913	0.139026	0.0206178	9.5	3.35803	3.78951	5.82913	0.139026	0.0170121
9.55	3.07258	4.20916	5.85981	0.969585	0.0194655	9.55	3.07258	4.42353	5.85981	0.969585	0.0225177	9.55	4.36511	3.63096	5.85981	0.154202	0.0185716	9.55	4.36511	4.09476	5.85981	0.154202	0.0193547
9.6	3.50122	4.12072	5.89049	1.00731	0.0146507	9.6	3.50122	4.65175	5.89049	1.00731	0.0216942	9.6	4.27059	3.49856	5.89049	0.217071	0.0151207	9.6	4.27059	4.23411	5.89049	0.217071	0.0198177
9.65	4.78434	3.87995	5.92117	1.03525	0.00947249	9.65	4.78434	4.69259	5.92117	1.03525	0.0188215	9.65	3.89424	3.23808	5.92117	0.297058	0.0112093	9.65	3.89424	4.199	5.92117	0.297058	0.018482
9.7	4.57372	3.49915	5.95185	1.05341	0.00711988	9.7	4.57372	4.53996	5.95185	1.05341	0.0144245	9.7	4.30689	2.86233	5.95185	0.37802	0.00873904	9.7	4.30689	3.98725	5.95185	0.37802	0.015693
9.75	3.87749	2.99626	5.98253	1.0627	0.0103749	9.75	3.87749	4.19892	5.98253	1.0627	0.00952978	9.75	3.37417	2.38884	5.98253	0.452228	0.00986763	9.75	3.37417	3.60743	5.98253	0.452228	0.0121442
9.8	3.0628	2.39351	6.0132	1.06487	0.0152881	9.8	3.0628	3.68307	6.0132	1.06487	0.00682746	9.8	2.37361	1.83852	6.0132	0.515275	0.0133136	9.8	2.37361	3.07588	6.0132	0.515275	0.00920325
9.85	2.63643	1.71648	6.04388	1.06235	0.0194641	9.85	2.63643	3.01397	6.04388	1.06235	0.00945986	9.85	2.55011	1.23468	6.04388	0.564689	0.0168429	9.85	2.55011	2.41595	6.04388	0.564689	0.0090219
9.9	2.09311	0.992989	6.07456	1.05785	0.022148	9.9	2.09311	2.22031	6.07456	1.05785	0.0141661	9.9	2.44724	0.602091	6.07456	0.599599	0.0194288	9.9	2.44724	1.65701	6.07456	0.599599	0.0117284
9.95	0.460611	0.251938	6.10524	1.0538	0.0230895	9.95	0.460611	1.3365	6.10524	1.0538	0.0183918	9.95	1.84648	-0.0340921	6.10524	0.620619	0.020676	9.95	1.84648	0.832971	6.10524	0.620619	0.0152175
10	-0.771697	-0.477848	6.13592	1.05173	0.0223216	10	-0.771697	0.401198	6.13592	1.05173	0.0213105	10	0.0778985	-0.649294	6.13592	0.629698	0.0205082	10	0.0778985	-0.0192433	6.13592	0.629698	0.0181583
10.05	-2.66411	-1.16876	6.1666	1.05183	0.020096	10.05	-2.66411	-0.544578	6.1666	1.05183	0.0226114	10.05	-0.929307	-1.22051	6.1666	0.629843	0.0190679	10.05	-0.929307	-0.861537	6.1666	0.629843	0.0199737
10.1	-2.81496	-1.8133	6.19728	1.05289	0.0168464	10.1	-2.81496	-1.47438	6.19728	1.05289	0.0222479	10.1	-0.811767	-1.74184	6.19728	0.62462	0.0166691	10.1	-0.811767	-1.66937	6.19728	0.62462	0.0204442
10.15	-3.00703	-2.37561	6.22796	1.0525	0.013177	10.15	-3.00703	-2.34385	6.22796	1.0525	0.0203691	10.15	-2.94375	-2.18507	6.22796	0.617453	0.0137689	10.15	-2.94375	-2.40468	6.22796	0.617453	0.0195708
10.2	-4.94742	-2.83445	6.25864	1.04764	0.00990826	10.2	-4.94742	-3.10816	6.25864	1.04764	0.0172828	10.2	-4.20775	-2.53289	6.25864	0.610812	0.0109611	10.2	-4.20775	-3.02787	6.25864	0.610812	0.0175206
10.25	-3.66876	-3.174	6.28932	1.03525	0.00808933	10.25	-3.66876	-3.73283	6.28932	1.03525	0.0134318	10.25	-2.81378	-2.7739	6.28932	0.60555	0.00895003	10.25	-2.81378	-3.51088	6.28932	0.60555	0.0145975
10.3	-2.38852	-3.38351	6.32	1.01286	0.00823269	10.3	-2.38852	-4.18991	6.32	1.01286	0.00942459	10.3	-3.80706	-2.90122	6.32	0.600692	0.00825967	10.3	-3.80706	-3.83246	6.32	0.600692	0.0112371
10.35	-4.80055	-3.45764	6.35068	0.978872	0.00940242	10.35	-4.80055	-4.4594	6.35068	0.978872	0.00627856	10.35	-2.65176	-2.91269	6.35068	0.593798	0.008654	10.35	-2.65176	-3.9792	6.35068	0.593798	0.00807467
10.4	-4.15258	-3.39649	6.38136	0.932788	0.0104722	10.4	-4.15258	-4.53015	6.38136	0.932788	0.00567493	10.4	-3.15736	-2.81079	6.38136	0.581729	0.00936233	10.4	-3.15736	-3.94612	6.38136	0.581729	0.00614042
10.45	-5.18607	-3.20555	6.41204	0.875214	0.0109334	10.45	-5.18607	-4.40044	6.41204	0.875214	0.00740388	10.45	-2.75545	-2.60248	6.41204	0.561504	0.00981317	10.45	-2.75545	-3.7369	6.41204	0.561504	0.00635421
10.5	-5.19885	-2.89532	6.44272	0.807748	0.0106912	10.5	-5.19885	-4.07798	6.44272	0.807748	0.00943081	10.5	-1.66084	-2.29877	6.44272	0.531025	0.00978438	10.5	-1.66084	-3.36357	6.44272	0.531025	0.00785646
10.55	-3.07443	-2.48077	6.4734	0.732795	0.00986429	10.55	-3.07443	-3.57947	6.4734	0.732795	0.0108255	10.55	-2.78	-1.91417	6.4734	0.489606	0.00928037	10.55	-2.78	-2.84588	6.4734	0.489606	0.00934011
10.6	-2.24896	-1.98067	6.50408	0.653324	0.00868312	10.6	-2.24896	-2.92978	6.50408	0.653324	0.0113233	10.6	-1.10805	-1.46604	6.50408	0.438419	0.00842864	10.6	-1.10805	-2.21018	6.50408	0.438419	0.0102174
10.65	-3.41767	-1.41671	6.53476	0.57262	0.00742431	10.65	-3.41767	-2.16058	6.53476	0.57262	0.0108999	10.65	-1.49239	-0.973775	6.53476	0.38105	0.00741325	10.65	-1.49239	-1.48805	6.53476	0.38105	0.0103006
10.7	-2.48786	-0.812579	6.56544	0.494048	0.0063538	10.7	-2.48786	-1.30879	6.56544	0.494048	0.00964943	10.7	-1.29522	-0.457999	6.56544	0.324487	0.00642912	10.7	-1.29522	-0.714677	6.56544	0.324487	0.00958327
10.75	-0.400573	-0.19296	6.59612	0.420848	0.00566554	10.75	-0.400573	-0.414708	6.59612	0.420848	0.00774126	10.75	1.61798	0.0603187	6.59612	0.280438	0.00565102	10.75	1.61798	0.0729817	6.59612	0.280438	0.00816448
10.8	3.12883	0.41749	6.6268	0.355963	0.00543414	10.8	3.12883	0.480035	6.6268	0.355963	0.00541336	10.8	3.11136	0.560716	6.6268	0.263924	0.00521445	10.8	3.11136	0.838032	6.6268	0.263924	0.0062245
10.85	4.86973	0.995128	6.65748	0.30186	0.00563552	10.85	4.86973	1.33449	6.65748	0.30186	0.00309509	10.85	2.04449	1.02405	6.65748	0.282846	0.00519928	10.85	2.04449	1.54548	6.65748	0.282846	0.00406367
10.9	3.26313	1.51824	6.68816	0.260266	0.00621644	10.9	3.26313	2.11037	6.68816	0.260266	0.00233504	10.9	2.66044	1.43323	6.68816	0.328996	0.0056091	10.9	2.66044	2.16392	6.68816	0.328996	0.00247519
10.95	5.56413	1.96789	6.71884	0.231755	0.00711069	10.95	5.56413	2.77391	6.71884	0.231755	0.00415687	10.95	1.14785	1.77384	6.71884	0.387323	0.00636491	10.95	1.14785	2.667	6.71884	0.387323	0.00315921
11	4.64183	2.32855	6.74952	0.215364	0.00820572	11	4.64183	3.29736	6.74952	0.215364	0.0064371	11	0.732427	2.03468	6.74952	0.445956	0.00732767	11	0.732427	3.03461	6.74952	0.445956	0.00513789
11.05	2.24359	2.58945	6.7802	0.208704	0.00933461	11.05	2.24359	3.66027	6.7802	0.208704	0.00845416	11.05	3.44139	2.20805	6.7802	0.497379	0.00833059	11.05	3.44139	3.25374	6.7802	0.497379	0.00710014
11.1	2.31455	2.75966	6.81087	0.208712	0.0103058	11.1	2.31455	3.86672	6.81087	0.208712	0.00998839	11.1	5.02621	2.30388	6.81087	0.537077	0.009206	11.1	5.02621	3.33139	6.81087	0.537077	0.00867917
11.15	2.51382	2.81619	6.84155	0.212495	0.0109435	11.15	2.51382	3.89678	6.84155	0.212495	0.0109261	11.15	4.54057	2.30523	6.84155	0.562558	0.00980856	11.15	4.54057	3.25751	6.84155	0.562558	0.00972686
11.2	4.50544	2.75903	6.87223	0.217707	0.0111233	11.2	4.50544	3.74909	6.87223	0.217707	0.0112141	11.2	2.97646	2.21401	6.87223	0.572848	0.0100369	11.2	2.97646	3.03571	6.87223	0.572848	0.0101803
11.25	6.72053	2.5928	6.90291	0.222514	0.0108013	11.25	6.72053	3.43455	6.90291	0.222514	0.0108599	11.25	1.61904	2.03614	6.90291	0.568226	0.00985376	11.25	1.61904	2.6806	6.90291	0.568226	0.0100434
11.3	5.70847	2.32647	6.93359	0.225472	0.0100395	11.3	5.70847	2.97179	6.93359	0.225472	0.00994408	11.3	2.2232	1.78089	6.93359	0.550068	0.009305	11.3	2.2232	2.21281	6.93359	0.550068	0.00939075
11.35	5.25107	1.97288	6.96427	0.22554	0.00903311	11.35	5.25107	2.38605	6.96427	0.22554	0.00864705	11.35	1.7634	1.46051	6.96427	0.520748	0.00853699	11.35	1.7634	1.65784	6.96427	0.520748	0.00838257
11.4	1.29009	1.54815	6.99495	0.222253	0.00812798	11.4	1.29009	1.70779	6.99495	0.222253	0.00729986	11.4	-0.892339	1.08958	6.99495	0.483592	0.0078043	11.4	-0.892339	1.04461	6.99495	0.483592	0.00729367
11.45	-0.0187553	1.07095	7.02563	0.216082	0.00775309	11.45	-0.0187553	0.971082	7.02563	0.216082	0.00643375	11.45	-2.3993	0.684409	7.02563	0.442867	0.00742266	11.45	-2.3993	0.403942	7.02563	0.442867	0.00653153
11.5	-1.92283	0.561668	7.05631	0.208905	0.00814094	11.5	-1.92283	0.211792	7.05631	0.208905	0.00656962	11.5	-0.16481	0.262266	7.05631	0.403772	0.00759823	11.5	-0.16481	-0.23307	7.05631	0.403772	0.00649947
11.55	-1.27961	0.0415498	7.08699	0.204403	0.00908781	11.55	-1.27961	-0.53418	7.08699	0.204403	0.00764295	11.55	-0.522919	-0.159315	7.08699	0.372187	0.00824759	11.55	-0.522919	-0.836582	7.08699	0.372187	0.00723479
11.6	0.997653	-0.468204	7.11767	0.207699	0.0101545	11.6	0.997653	-1.23268	7.11767	0.207699	0.00909203	11.6	-2.06186	-0.563285	7.11767	0.353744	0.00906914	11.6	-2.06186	-1.37946	7.11767	0.353744	0.00836807
11.65	-2.44347	-0.9473	7.14835	0.223362	0.0109541	11.65	-2.44347	-1.8529	7.14835	0.223362	0.0104117	11.65	-2.4329	-0.933763	7.14835	0.351987	0.00974715	11.65	-2.4329	-1.83851	7.14835	0.351987	0.00948091
11.7	-2.47665	-1.37717	7.17903	0.252678	0.0112349	11.7	-2.47665	-2.36878	7.17903	0.252678	0.0112878	11.7	-1.15753	-1.25667	7.17903	0.366724	0.0100524	11.7	-1.15753	-2.19551	7.17903	0.366724	0.0102797
11.75	-4.11677	-1.74167	7.20971	0.293073	0.0108706	11.75	-4.11677	-2.76013	7.20971	0.293073	0.0115469	11.75	-5.35619	-1.52024	7.20971	0.394428	0.0098541	11.75	-5.35619	-2.43787	7.20971	0.394428	0.0105897
11.8	-4.02265	-2.02772	7.24039	0.339867	0.00984183	11.8	-4.02265	-3.01337	7.24039	0.339867	0.0111193	11.8	-4.98992	-1.71546	7.24039	0.430342	0.00910946	11.8	-4.98992	-2.55909	7.24039	0.430342	0.0103263
11.85	-5.29176	-2.22574	7.27107	0.388006	0.00822304	11.85	-5.29176	-3.122	7.27107	0.388006	0.0100209	11.85	-3.61719	-1.83638	7.27107	0.47027	0.00785195	11.85	-3.61719	-2.55876	7.27107	0.47027	0.00947818
11.9	-2.70487	-2.32996	7.30175	0.432834	0.0061811	11.9	-2.70487	-3.08659	7.30175	0.432834	0.00834484	11.9	-5.34467	-1.88022	7.30175	0.511215	0.00618314	11.9	-5.34467	-2.44235	7.30175	0.511215	0.00809577
11.95	-0.987293	-2.33858	7.33243	0.470363	0.0040231	11.95	-0.987293	-2.91452	7.33243	0.470363	0.00626234	11.95	-4.07172	-1.84745	7.33243	0.551309	0.00427788	11.95	-4.07172	-2.22067	7.33243	0.551309	0.00628323
12	-4.07149	-2.25372	7.36311	0.497429	0.00253583	12	-4.07149	-2.61931	7.36311	0.497429	0.00406902	12	-1.85581	-1.74165	7.36311	0.589519	0.00247859	12	-1.85581	-1.90906	7.36311	0.589519	0.00419698
12.05	-2.57766	-2.08132	7.39379	0.511854	0.00310924	12.05	-2.57766	-2.21974	7.39379	0.511854	0.00251353	12.05	1.25082	-1.56932	7.39379	0.625346	0.00186544	12.05	1.25082	-1.52647	7.39379	0.625346	0.00210898
12.1	-5.46204	-1.83134	7.42447	0.512645	0.00474224	12.1	-5.46204	-1.73715	7.42447	0.512645	0.00303036	12.1	-0.61063	-1.34007	7.42447	0.658581	0.00301632	12.1	-0.61063	-1.09257	7.42447	0.658581	0.00134724
12.15	-0.443367	-1.51551	7.45515	0.500214	0.00622577	12.15	-0.443367	-1.19799	7.45515	0.500214	0.00468328	12.15	1.27133	-1.06449	7.45515	0.68911	0.00441069	12.15	1.27133	-0.631164	7.45515	0.68911	0.00292235
12.2	0.584653	-1.14828	7.48583	0.476636	0.00720082	12.2	0.584653	-0.629861	7.48583	0.476636	0.00622359	12.2	2.70311	-0.755109	7.48583	0.716773	0.00547504	12.2	2.70311	-0.165608	7.48583	0.716773	0.00458093
12.25	-1.83489	-0.745779	7.51651	0.445947	0.00754214	12.25	-1.83489	-0.0603476	7.51651	0.445947	0.00728969	12.25	0.594102	-0.425433	7.51651	0.741276	0.00605015	12.25	0.594102	0.282016	7.51651	0.741276	0.00585524
12.3	0.0254401	-0.325108	7.54719	0.414415	0.00722623	12.3	0.0254401	0.484239	7.54719	0.414415	0.00775474	12.3	0.629725	-0.089373	7.54719	0.762142	0.00608683	12.3	0.629725	0.691726	7.54719	0.762142	0.00662191
12.35	2.50426	0.0963699	7.57787	0.39035	0.00630462	12.35	2.50426	0.980101	7.57787	0.39035	0.00758619	12.35	1.31106	0.239343	7.57787	0.778718	0.0056019	12.35	1.31106	1.04654	7.57787	0.778718	0.00683265
12.4	2.54444	0.501752	7.60854	0.382453	0.00489664	12.4	2.54444	1.40699	7.60854	0.382453	0.00681627	12.4	2.99838	0.547725	7.60854	0.790215	0.00467002	12.4	2.99838	1.33315	7.60854	0.790215	0.00649047
12.45	3.37699	0.875275	7.63922	0.396156	0.00320931	12.45	3.37699	1.74903	7.63922	0.396156	0.00552845	12.45	3.71818	0.824032	7.63922	0.795779	0.00343353	12.45	3.71818	1.54237	7.63922	0.795779	0.00564296
12.5	5.01198	1.20292	7.6699	0.430675	0.00176928	12.5	5.01198	1.99524	7.6699	0.430675	0.00384537	12.5	2.04801	1.05821	7.6699	0.794584	0.00219114	12.5	2.04801	1.66939	7.6699	0.794584	0.00437681
12.55	0.896442	1.47295	7.70058	0.480346	0.00212668	12.55	0.896442	2.13983	7.70058	0.480346	0.00191955	12.55	1.4595	1.24227	7.70058	0.785944	0.00179344	12.55	1.4595	1.71366	7.70058	0.785944	0.00281611
12.6	-3.0543	1.6763	7.73126	0.538436	0.00370114	12.6	-3.0543	2.18213	7.73126	0.538436	0.000333007	12.6	-0.0520666	1.3705	7.73126	0.769424	0.00275944	12.6	-0.0520666	1.67871	7.73126	0.769424	0.00118333
12.65	-1.6093	1.80688	7.76194	0.59962	0.0052488	12.65	-1.6093	2.1264	7.76194	0.59962	0.00213461	12.65	2.41281	1.43967	7.76194	0.744939	0.00408986	12.65	2.41281	1.57167	7.76194	0.744939	0.00113393
12.7	3.33762	1.86173	7.79262	0.660571	0.00646882	12.7	3.33762	1.98122	7.79262	0.660571	0.00390734	12.7	2.74778	1.44908	7.79262	0.712856	0.0052884	12.7	2.74778	1.40264	7.79262	0.712856	0.0027242
12.75	2.51009	1.84106	7.8233	0.719667	0.00725624	12.75	2.51009	1.75888	7.8233	0.719667	0.00538516	12.75	-1.23924	1.40046	7.8233	0.674061	0.00619022	12.75	-1.23924	1.18399	7.8233	0.674061	0.00423772
12.8	0.671411	1.7481	7.85398	0.776434	0.00758135	12.8	0.671411	1.47446	7.85398	0.776434	0.00648851	12.8	0.762777	1.29785	7.85398	0.630014	0.00672749	12.8	0.762777	0.929561	7.85398	0.630014	0.00547957
12.85	2.6431	1.58894	7.88466	0.830945	0.00746828	12.85	2.6431	1.14497	7.88466	0.830945	0.00717881	12.85	0.0445418	1.14734	7.88466	0.58277	0.00688633	12.85	0.0445418	0.65383	7.88466	0.58277	0.00637226
12.9	0.765389	1.37213	7.91534	0.883269	0.00698373	12.9	0.765389	0.788305	7.91534	0.883269	0.00745479	12.9	-1.4269	0.956748	7.91534	0.534955	0.00669477	12.9	-1.4269	0.371139	7.91534	0.534955	0.00688115
12.95	-1.93815	1.10828	7.94602	0.933043	0.00622539	12.95	-1.93815	0.422359	7.94602	0.933043	0.00734813	12.95	-1.2998	0.735248	7.94602	0.489658	0.00621495	12.95	-1.2998	0.0949716	7.94602	0.489658	0.00700776
13	-0.848499	0.809552	7.9767	0.979243	0.00530957	13	-0.848499	0.064118	7.9767	0.979243	0.00691686	13	-1.18208	0.492919	7.9767	0.450172	0.00553559	13	-1.18208	-0.162663	7.9767	0.450172	0.00678631
13.05	0.507791	0.488531	8.00738	1.02018	0.00436119	13.05	0.507791	-0.271094	8.00738	1.02018	0.00623732	13.05	1.53613	0.239914	8.00738	0.419479	0.00476506	13.05	1.53613	-0.391714	8.00738	0.419479	0.00627905
13.1	-0.960387	0.155511	8.03806	1.05368	0.00351277	13.1	-0.960387	-0.576083	8.03806	1.05368	0.00539685	13.1	2.73637	-0.0161788	8.03806	0.399492	0.00402692	13.1	2.73637	-0.588994	8.03806	0.399492	0.00557043
13.15	-0.898518	-0.174102	8.06874	1.0774	0.00291829	13.15	-0.898518	-0.835864	8.06874	1.0774	0.00449022	13.15	3.45503	-0.263104	8.06874	0.390346	0.00345612	13.15	3.45503	-0.745372	8.06874	0.390346	0.00476124
13.2	-3.44602	-0.486874	8.09942	1.08915	0.00274822	13.2	-3.44602	-1.04232	8.09942	1.08915	0.00362575	13.2	-1.20497	-0.490979	8.09942	0.390263	0.00317901	13.2	-1.20497	-0.857283	8.09942	0.390263	0.00396388
13.25	-5.53865	-0.770461	8.1301	1.08723	0.00307646	13.25	-5.53865	-1.19044	8.1301	1.08723	0.00294748	13.25	-0.375533	-0.691043	8.1301	0.396201	0.00325492	13.25	-0.375533	-0.923791	8.1301	0.396201	0.00329858
13.3	-4.21987	-1.01409	8.16078	1.07064	0.00380076	13.3	-4.21987	-1.27834	8.16078	1.07064	0.00264702	13.3	-1.92841	-0.855985	8.16078	0.404836	0.00363718	13.3	-1.92841	-0.946216	8.16078	0.404836	0.00287994
13.35	-0.395965	-1.20898	8.19146	1.03928	0.00476697	13.35	-0.395965	-1.30704	8.19146	1.03928	0.00284452	13.35	1.5773	-0.980208	8.19146	0.413319	0.00422742	13.35	1.5773	-0.927839	8.19146	0.413319	0.00277273
13.4	0.809813	-1.34861	8.22214	0.994035	0.00584669	13.4	0.809813	-1.28019	8.22214	0.994035	0.0034331	13.4	-0.109341	-1.06	8.22214	0.419601	0.00493587	13.4	-0.109341	-0.873527	8.22214	0.419601	0.00294669
13.45	-0.61521	-1.42898	8.25282	0.936837	0.00692554	13.45	-0.61521	-1.2036	8.25282	0.936837	0.00421656	13.45	-2.21858	-1.09362	8.25282	0.422436	0.00568637	13.45	-2.21858	-0.789306	8.25282	0.422436	0.00331377
13.5	3.00975	-1.44863	8.2835	0.870696	0.00789068	13.5	3.00975	-1.0848	8.2835	0.870696	0.00505122	13.5	0.683372	-1.08132	8.2835	0.421249	0.00640372	13.5	0.683372	-0.681917	8.2835	0.421249	0.00379679
13.55	0.304001	-1.40869	8.31418	0.799763	0.00863329	13.55	0.304001	-0.932477	8.31418	0.799763	0.00584029	13.55	-1.80615	-1.02525	8.31418	0.41596	0.00700902	13.55	-1.80615	-0.55838	8.31418	0.41596	0.00434196
13.6	-1.06317	-1.31272	8.34486	0.729396	0.00905814	13.6	-1.06317	-0.755928	8.34486	0.729396	0.00650776	13.6	-3.59885	-0.929313	8.34486	0.406804	0.00742415	13.6	-3.59885	-0.425598	8.34486	0.406804	0.00490034
13.65	2.24488	-1.16646	8.37554	0.666135	0.00909418	13.65	2.24488	-0.564565	8.37554	0.666135	0.00698865	13.65	4.37781	-0.798912	8.37554	0.394189	0.0075804	13.65	4.37781	-0.290007	8.37554	0.394189	0.00541532
13.7	6.74948	-0.977571	8.40621	0.617249	0.00870325	13.7	6.74948	-0.367442	8.40621	0.617249	0.00722912	13.7	-2.02024	-0.640701	8.40621	0.378562	0.00742757	13.7	-2.02024	-0.15731	8.40621	0.378562	0.00582248
13.75	3.15387	-0.755225	8.43689	0.589331	0.00788544	13.75	3.15387	-0.172865	8.43689	0.589331	0.00719057	13.75	-6.96271	-0.462246	8.43689	0.360319	0.00694114	13.75	-6.96271	-0.0322796	8.43689	0.360319	0.00605682
13.8	-0.219698	-0.509673	8.46757	0.585892	0.0066807	13.8	-0.219698	0.0119035	8.46757	0.585892	0.00685461	13.8	-3.71759	-0.271671	8.46757	0.339741	0.00612669	13.8	-3.71759	0.0813516	8.46757	0.339741	0.0060621
13.85	1.66601	-0.251783	8.49825	0.605481	0.00516709	13.85	1.66601	0.180862	8.49825	0.605481	0.00622758	13.85	0.0623178	-0.0773018	8.49825	0.317005	0.00502084	13.85	0.0623178	0.180919	8.49825	0.317005	0.00579939
13.9	4.54258	0.00743193	8.52893	0.642281	0.00345849	13.9	4.54258	0.329376	8.52893	0.642281	0.00534526	13.9	5.53829	0.112695	8.52893	0.292272	0.00368894	13.9	5.53829	0.264787	8.52893	0.292272	0.00525353
13.95	2.56453	0.257281	8.55961	0.688625	0.00172442	13.95	2.56453	0.454204	8.55961	0.688625	0.00428071	13.95	4.28566	0.290647	8.55961	0.265905	0.0022198	13.95	4.28566	0.332244	8.55961	0.265905	0.00443746
14	-3.55575	0.48783	8.59029	0.737238	0.000756701	14	-3.55575	0.553439	8.59029	0.737238	0.00316832	14	-1.27987	0.449681	8.59029	0.238891	0.000719755	14	-1.27987	0.383361	8.59029	0.238891	0.00339561
14.05	-4.10747	0.691913	8.62097	0.782225	0.00192971	14.05	-4.10747	0.626809	8.62097	0.782225	0.00228494	14.05	0	0.584959	8.62097	0.213532	0.000717875	14.05	0	0.418958	8.62097	0.213532	0.00221487
14.1	3.27567	0.865478	8.65165	0.81923	0.00315553	14.1	3.27567	0.679426	8.65165	0.81923	0.00211671	14.1	0	0.694588	8.65165	0.194346	0.00196042	14.1	0	0.443677	8.65165	0.194346	0.00112151
14.15	5.76585	0.997301	8.68233	0.845303	0.0040295	14.15	5.76585	0.706213	8.68233	0.845303	0.00271091	14.15	0	0.770996	8.68233	0.188175	0.00293281	14.15	0	0.454247	8.68233	0.188175	0.00111019
14.2	5.56444	1.083	8.71301	0.858752	0.00446809	14.2	5.56444	0.708502	8.71301	0.858752	0.00352262	14.2	0	0.812033	8.71301	0.201137	0.0035646	14.2	0	0.451808	8.71301	0.201137	0.00211129
14.25	3.13007	1.12028	8.74369	0.859033	0.00444782	14.25	3.13007	0.688203	8.74369	0.859033	0.00420687	14.25	0	0.817146	8.74369	0.233736	0.0038173	14.25	0	0.437568	8.74369	0.233736	0.00310338
14.3	-3.20975	1.10903	8.77437	0.846671	0.00399129	14.3	-3.20975	0.647633	8.77437	0.846671	0.00461351	14.3	0	0.787348	8.77437	0.281092	0.00368744	14.3	0	0.412726	8.77437	0.281092	0.00386126
14.35	-4.85528	1.05118	8.80505	0.823187	0.00316681	14.35	-4.85528	0.589379	8.80505	0.823187	0.00467398	14.35	0	0.725121	8.80505	0.337039	0.00321051	14.35	0	0.378424	8.80505	0.337039	0.0042988
14.4	-0.735423	0.950622	8.83573	0.790982	0.00210445	14.4	-0.735423	0.516168	8.83573	0.790982	0.00436672	14.4	0	0.634259	8.83573	0.396203	0.00247071	14.4	0	0.335727	8.83573	0.396203	0.00437414
			8.86641	0.753165	0.00115876				8.86641	0.753165	0.00370695				8.86641	0.454143	0.00165269				8.86641	0.454143	0.00408072
			8.89709	0.713271	0.00144059				8.89709	0.713271	0.00274126				8.89709	0.507092	0.0012818				8.89709	0.507092	0.00344682
			8.92777	0.674857	0.00257093				8.92777	0.674857	0.00154229				8.92777	0.551829	0.00187186				8.92777	0.551829	0.00253959
			8.95845	0.640956	0.00369729				8.95845	0.640956	0.000206018				8.95845	0.585665	0.00282538				8.95845	0.585665	0.00150029
			8.98913	0.613513	0.00460531				8.98913	0.613513	0.00118113				8.98913	0.606498	0.00372833				8.98913	0.606498	0.000910196
			9.01981	0.592975	0.00520832				9.01981	0.592975	0.00249612				9.01981	0.612873	0.00443395				9.01981	0.612873	0.00169961
			9.05049	0.578276	0.00547332				9.05049	0.578276	0.00364949				9.05049	0.604027	0.00487782				9.05049	0.604027	0.00284366
			9.08117	0.567281	0.00541173				9.08117	0.567281	0.00456004				9.08117	0.5799	0.00504242				9.08117	0.5799	0.00389219
			9.11185	0.557493	0.0050774				9.11185	0.557493	0.00517016				9.11185	0.5411	0.00495001				9.11185	0.5411	0.0047209
			9.14253	0.546728	0.00456472				9.14253	0.546728	0.00545091				9.14253	0.488836	0.00465949				9.14253	0.488836	0.0052674
			9.17321	0.533576	0.00400422				9.17321	0.533576	0.00540513				9.17321	0.424814	0.00426143				9.17321	0.424814	0.0055061
			9.20388	0.517593	0.00354556				9.20388	0.517593	0.00506839				9.20388	0.351116	0.00386631				9.20388	0.351116	0.00544517
			9.23456	0.49929	0.00330459				9.23456	0.49929	0.0045089				9.23456	0.270096	0.00357693				9.23456	0.270096	0.00512563
			9.26524	0.479971	0.00328435				9.26524	0.479971	0.00382801				9.26524	0.184378	0.00344276				9.26524	0.184378	0.00462028
			9.29592	0.461454	0.00337081				9.29592	0.461454	0.00316302				9.29592	0.0976272	0.00343075				9.29592	0.0976272	0.00403261
			9.3266	0.44571	0.00342634				9.3266	0.44571	0.00268146				9.3266	0.0335959	0.00345377				9.3266	0.0335959	0.00349258
			9.35728	0.434446	0.00336342				9.35728	0.434446	0.00251575				9.35728	0.094103	0.0034289				9.35728	0.094103	0.00313369
			9.38796	0.42872	0.00316181				9.38796	0.42872	0.00263498				9.38796	0.177361	0.00331372				9.38796	0.177361	0.0030277
			9.41864	0.428726	0.00286488				9.41864	0.428726	0.00286803				9.41864	0.25807	0.00311555				9.41864	0.25807	0.00312333
			9.44932	0.433837	0.00257275				9.44932	0.433837	0.00306084				9.44932	0.333356	0.00288743				9.44932	0.333356	0.00329048
			9.48	0.44288	0.00241636				9.48	0.44288	0.00313555				9.48	0.401604	0.00271265				9.48	0.401604	0.00341298
			9.51068	0.454487	0.00247728				9.51068	0.454487	0.00307728				9.51068	0.461484	0.00266719				9.51068	0.461484	0.00342783
			9.54136	0.467388	0.00271131				9.54136	0.467388	0.00291707				9.54136	0.5118	0.00276858				9.54136	0.5118	0.00332434
			9.57204	0.480579	0.0029991				9.57204	0.480579	0.00272212				9.57204	0.55148	0.00296531				9.57204	0.55148	0.00313738
			9.60272	0.493379	0.00324093				9.60272	0.493379	0.0025853				9.60272	0.579625	0.00318256				9.60272	0.579625	0.00294282
			9.6334	0.505416	0.00339169				9.6334	0.505416	0.0025963				9.6334	0.595596	0.00336728				9.6334	0.595596	0.00284519
			9.66408	0.51659	0.00345898				9.66408	0.51659	0.00279222				9.66408	0.59912	0.00350325				9.66408	0.59912	0.00293507
			9.69476	0.527005	0.00348967				9.69476	0.527005	0.00313758				9.69476	0.590409	0.0036061				9.69476	0.590409	0.00322843
			9.72544	0.53691	0.00354511				9.72544	0.53691	0.00355977				9.72544	0.57029	0.00370697				9.72544	0.57029	0.00366002
			9.75612	0.546619	0.00366544				9.75612	0.546619	0.00398701				9.75612	0.540318	0.00383015				9.75612	0.540318	0.00413469
			9.7868	0.556432	0.00384187				9.7868	0.556432	0.00436021				9.7868	0.50291	0.00397441				9.7868	0.50291	0.00456686
			9.81748	0.566555	0.0040202				9.81748	0.566555	0.004632				9.81748	0.46145	0.00410955				9.81748	0.46145	0.00489116
			9.84816	0.577046	0.0041297				9.84816	0.577046	0.00476559				9.84816	0.420362	0.00418949				9.84816	0.420362	0.00506276
			9.87884	0.587788	0.00411327				9.87884	0.587788	0.00473698				9.87884	0.384936	0.00417194				9.87884	0.384936	0.0050575
			9.90952	0.598523	0.00394743				9.90952	0.598523	0.00454089				9.90952	0.360539	0.00403562				9.90952	0.360539	0.00487447
			9.9402	0.608914	0.00365478				9.9402	0.608914	0.00420027				9.9402	0.350886	0.00379268				9.9402	0.350886	0.00454142
			9.97088	0.618639	0.00331293				9.97088	0.618639	0.00377999				9.97088	0.356129	0.00349637				9.97088	0.356129	0.0041232

## Sheet: Supplementary Fig. 4
Supplementary Figure 4. Spectroscopic and fast kinetic analysis of wt Na+-NQR and Na+-NQR variants reveal specific features of the [2Fe 2S]NqrD-E
panel a					panel b					panel c
wavelength / nm	absorption	absorption spectrum	difference spectrum				difference spectrum
	Na+-NQR wildtype	Na+-NQR-NqrD-C29A	wildtype minus NqrD-C29A		wavelength / nm	circular dichrosim (CD) ellipticity / mdeg	wildtype minus NqrD-C29A			time / sec	absorption 575 nm	absorption 575 nm
300	0.46749	0.52623	-0.00085659		300	-2.93807	-0.00085659				Na+-NQR wildtype	Na+-NQR-NqrD-C29A
301	0.41404	0.45763	0.00676		301	-3.03899	0.00676			0.001	0.03414	0.02455
302	0.37144	0.40171	0.01392		302	-3.14482	0.01392			0.002	0.03372	0.02465
303	0.33645	0.35572	0.01986		303	-3.25019	0.01986			0.003	0.0332	0.02523
304	0.31181	0.32308	0.02427		304	-3.22346	0.02427			0.004	0.03285	0.0254
305	0.29347	0.29821	0.02806		305	-3.34094	0.02806			0.005	0.03232	0.02549
306	0.28012	0.27912	0.0317		306	-3.44595	0.0317			0.006	0.03119	0.02577
307	0.26987	0.26407	0.03485		307	-3.43631	0.03485			0.007	0.03101	0.02575
308	0.26349	0.2542	0.03726		308	-3.541	0.03726			0.008	0.0309	0.02607
309	0.25952	0.24692	0.03976		309	-3.60987	0.03976			0.009	0.03051	0.02622
310	0.25716	0.24158	0.04216		310	-3.44311	0.04216			0.01	0.03076	0.02631
311	0.25599	0.23785	0.04431		311	-3.43581	0.04431			0.011	0.03038	0.02648
312	0.25598	0.23591	0.04601		312	-3.49537	0.04601			0.012	0.02991	0.02618
313	0.25667	0.2348	0.0477		313	-3.51938	0.0477			0.013	0.02976	0.0258
314	0.25801	0.23433	0.04945		314	-3.56545	0.04945			0.014	0.0298	0.0265
315	0.25959	0.23403	0.0513		315	-3.44743	0.0513			0.015	0.0295	0.02675
316	0.26126	0.23396	0.05303		316	-3.51984	0.05303			0.016	0.02911	0.0262
317	0.2629	0.23385	0.05477		317	-3.61042	0.05477			0.017	0.02955	0.02628
318	0.26441	0.23416	0.056		318	-3.47758	0.056			0.018	0.0294	0.0262
319	0.26605	0.23554	0.05641		319	-3.48766	0.05641			0.019	0.02933	0.02581
320	0.26934	0.23694	0.05846		320	-3.51266	0.05846			0.02	0.02879	0.02595
321	0.27275	0.23751	0.06136		321	-3.48198	0.06136			0.021	0.02874	0.0259
322	0.27546	0.23884	0.06289		322	-3.50762	0.06289			0.022	0.02825	0.02521
323	0.27749	0.24112	0.06289		323	-3.66775	0.06289			0.023	0.02795	0.02609
324	0.27937	0.24231	0.06372		324	-3.59824	0.06372			0.024	0.02816	0.0262
325	0.2813	0.24298	0.06505		325	-3.48584	0.06505			0.025	0.02817	0.02605
326	0.28345	0.2443	0.06603		326	-3.46845	0.06603			0.026	0.02812	0.0259
327	0.28649	0.24643	0.06717		327	-3.48059	0.06717			0.027	0.02773	0.02591
328	0.28963	0.24833	0.06862		328	-3.53022	0.06862			0.028	0.02763	0.02596
329	0.29176	0.24985	0.06939		329	-3.43697	0.06939			0.029	0.02744	0.02585
330	0.29373	0.25153	0.06987		330	-3.35329	0.06987			0.03	0.02737	0.02606
331	0.29643	0.25333	0.07097		331	-3.44802	0.07097			0.031	0.0271	0.02579
332	0.29915	0.25572	0.07156		332	-3.49753	0.07156			0.032	0.02704	0.02596
333	0.30122	0.25825	0.07138		333	-3.6184	0.07138			0.033	0.02705	0.02587
334	0.30285	0.2602	0.07127		334	-3.71448	0.07127			0.034	0.02715	0.02576
335	0.30426	0.26187	0.0712		335	-3.69048	0.0712			0.035	0.0272	0.02571
336	0.3063	0.26397	0.07137		336	-3.85937	0.07137			0.036	0.02717	0.02566
337	0.30829	0.26622	0.07136		337	-3.97225	0.07136			0.037	0.02722	0.02573
338	0.30933	0.26839	0.07046		338	-3.916	0.07046			0.038	0.02736	0.02586
339	0.31007	0.27037	0.06944		339	-4.0871	0.06944			0.039	0.02725	0.0259
340	0.31228	0.27234	0.06989		340	-4.27871	0.06989			0.04	0.02748	0.02596
341	0.31401	0.27465	0.06957		341	-4.38357	0.06957			0.041	0.02698	0.02586
342	0.31477	0.27713	0.06812		342	-4.37056	0.06812			0.042	0.02608	0.026
343	0.31578	0.27941	0.06711		343	-4.43838	0.06711			0.043	0.02688	0.02584
344	0.31759	0.28169	0.06688		344	-4.63508	0.06688			0.044	0.02684	0.02569
345	0.319	0.28415	0.0661		345	-4.78393	0.0661			0.045	0.02643	0.02603
346	0.32002	0.28639	0.06514		346	-4.7958	0.06514			0.046	0.02673	0.02605
347	0.32112	0.28834	0.0645		347	-4.82628	0.0645			0.047	0.02686	0.026
348	0.32261	0.29048	0.06409		348	-4.83993	0.06409			0.048	0.02662	0.02609
349	0.32368	0.29259	0.06327		349	-4.92521	0.06327			0.049	0.02694	0.02604
350	0.32371	0.29409	0.06197		350	-4.94139	0.06197			0.05	0.02677	0.02573
351	0.32296	0.295	0.06041		351	-4.96616	0.06041			0.051	0.02613	0.02578
352	0.32188	0.29562	0.05878		352	-4.93661	0.05878			0.052	0.02649	0.02599
353	0.32117	0.29626	0.0575		353	-4.9789	0.0575			0.053	0.02635	0.02583
354	0.32083	0.2973	0.05623		354	-4.84161	0.05623			0.054	0.026	0.02594
355	0.32036	0.29871	0.0545		355	-4.81175	0.0545			0.055	0.02606	0.02584
356	0.32039	0.29999	0.0534		356	-4.64154	0.0534			0.056	0.02574	0.02581
357	0.32081	0.30118	0.05276		357	-4.43733	0.05276			0.057	0.0258	0.02587
358	0.32093	0.30238	0.05181		358	-4.33831	0.05181			0.058	0.02627	0.02586
359	0.32084	0.30383	0.05043		359	-4.05803	0.05043			0.059	0.02606	0.02544
360	0.32109	0.30538	0.0493		360	-3.73136	0.0493			0.06	0.02603	0.02581
361	0.32114	0.30679	0.04809		361	-3.54145	0.04809			0.061	0.0264	0.02561
362	0.32071	0.30833	0.04629		362	-3.26403	0.04629			0.062	0.02585	0.02542
363	0.32036	0.3099	0.04455		363	-2.98766	0.04455			0.063	0.02566	0.02585
364	0.32071	0.31118	0.04376		364	-2.57728	0.04376			0.064	0.02577	0.02549
365	0.32074	0.31237	0.04272		365	-2.25228	0.04272			0.065	0.02593	0.0257
366	0.32045	0.31363	0.04132		366	-2.06195	0.04132			0.066	0.02572	0.02597
367	0.3204	0.31508	0.03998		367	-1.83853	0.03998			0.067	0.0261	0.02542
368	0.32071	0.31692	0.03865		368	-1.57001	0.03865			0.068	0.02548	0.02565
369	0.3211	0.31876	0.03741		369	-1.32753	0.03741			0.069	0.02559	0.02599
370	0.3216	0.32053	0.03633		370	-1.02835	0.03633			0.07	0.02568	0.02557
371	0.32217	0.32248	0.03516		371	-0.90659	0.03516			0.071	0.02546	0.02558
372	0.32341	0.32514	0.03404		372	-0.79221	0.03404			0.072	0.02543	0.02583
373	0.32528	0.32782	0.03352		373	-0.71418	0.03352			0.073	0.02544	0.02538
374	0.32739	0.33071	0.03306		374	-0.64729	0.03306			0.074	0.02534	0.02543
375	0.32915	0.33402	0.03187		375	-0.53207	0.03187			0.075	0.0256	0.02555
376	0.33032	0.33698	0.03041		376	-0.40869	0.03041			0.076	0.02554	0.02542
377	0.33207	0.3396	0.02983		377	-0.39722	0.02983			0.077	0.02598	0.02551
378	0.33393	0.34207	0.02949		378	-0.39245	0.02949			0.078	0.0261	0.02586
379	0.33505	0.34434	0.02859		379	-0.52158	0.02859			0.079	0.0266	0.02568
380	0.33563	0.34603	0.02766		380	-0.5856	0.02766			0.08	0.02617	0.02585
381	0.33633	0.34758	0.02698		381	-0.62545	0.02698			0.081	0.02602	0.02577
382	0.33675	0.34901	0.02612		382	-0.64985	0.02612			0.082	0.02612	0.02534
383	0.33685	0.35014	0.02522		383	-0.80654	0.02522			0.083	0.02611	0.02574
384	0.33738	0.35176	0.02432		384	-1.02943	0.02432			0.084	0.02573	0.02585
385	0.33807	0.35351	0.02344		385	-1.24535	0.02344			0.085	0.02564	0.02575
386	0.33848	0.35446	0.023		386	-1.5018	0.023			0.086	0.02568	0.02563
387	0.33876	0.35503	0.02278		387	-1.76314	0.02278			0.087	0.02578	0.02578
388	0.33797	0.35518	0.02186		388	-2.04109	0.02186			0.088	0.02584	0.0257
389	0.33719	0.35544	0.02085		389	-2.35425	0.02085			0.089	0.02601	0.02583
390	0.33755	0.35667	0.02011		390	-2.66274	0.02011			0.09	0.02599	0.02594
391	0.33856	0.35827	0.0197		391	-2.99281	0.0197			0.091	0.02575	0.0255
392	0.33791	0.35758	0.01967		392	-3.211	0.01967			0.092	0.02584	0.0258
393	0.33607	0.3558	0.0194		393	-3.44246	0.0194			0.093	0.02587	0.02589
394	0.33412	0.35376	0.01927		394	-3.74676	0.01927			0.094	0.02574	0.02559
395	0.33245	0.35136	0.01974		395	-4.00426	0.01974			0.095	0.02583	0.0257
396	0.33001	0.34851	0.01984		396	-4.23066	0.01984			0.096	0.02554	0.02555
397	0.3269	0.34553	0.01938		397	-4.46826	0.01938			0.097	0.02544	0.02552
398	0.32381	0.34225	0.0192		398	-4.70194	0.0192			0.098	0.02555	0.02575
399	0.32067	0.3384	0.0195		399	-4.86128	0.0195			0.099	0.02528	0.02587
400	0.31732	0.33401	0.02005		400	-4.97065	0.02005			0.1	0.02514	0.02559
401	0.31413	0.32975	0.02065		401	-5.02529	0.02065			0.101	0.02525	0.02565
402	0.311	0.32555	0.02127		402	-5.10029	0.02127			0.102	0.02548	0.02567
403	0.30787	0.32142	0.02181		403	-5.16991	0.02181			0.103	0.02557	0.02565
404	0.30455	0.31749	0.02199		404	-5.25697	0.02199			0.104	0.0257	0.02565
405	0.3014	0.31368	0.02223		405	-5.24222	0.02223			0.105	0.02582	0.0257
406	0.29885	0.31013	0.02284		406	-5.16319	0.02284			0.106	0.02534	0.0257
407	0.29653	0.30689	0.0234		407	-5.26858	0.0234			0.107	0.02572	0.0256
408	0.29394	0.30396	0.02342		408	-5.35214	0.02342			0.108	0.02526	0.0256
409	0.29176	0.30132	0.02359		409	-5.2595	0.02359			0.109	0.02519	0.02561
410	0.29002	0.29899	0.02392		410	-5.34432	0.02392			0.11	0.02524	0.02552
411	0.28841	0.29686	0.0242		411	-5.37575	0.0242			0.111	0.02504	0.02546
412	0.28683	0.29528	0.02403		412	-5.38689	0.02403			0.112	0.02486	0.02549
413	0.28568	0.29409	0.02395		413	-5.37873	0.02395			0.113	0.02484	0.02541
414	0.28507	0.29315	0.02417		414	-5.42974	0.02417			0.114	0.02487	0.02549
415	0.28451	0.29235	0.02432		415	-5.47909	0.02432			0.115	0.02481	0.02539
416	0.28414	0.29167	0.02455		416	-5.54261	0.02455			0.116	0.02512	0.02544
417	0.28397	0.29105	0.02493		417	-5.52734	0.02493			0.117	0.02503	0.02555
418	0.28373	0.29051	0.02517		418	-5.51224	0.02517			0.118	0.02497	0.02543
419	0.28353	0.29005	0.02538		419	-5.52309	0.02538			0.119	0.02495	0.02539
420	0.28365	0.29	0.02555		420	-5.61048	0.02555			0.12	0.02469	0.02554
421	0.28397	0.29004	0.02583		421	-5.65987	0.02583			0.121	0.02496	0.02549
422	0.28437	0.28991	0.02635		422	-5.66517	0.02635			0.122	0.02505	0.02544
423	0.2848	0.28982	0.02686		423	-5.63753	0.02686			0.125	0.02498	0.02559
424	0.28558	0.2903	0.02722		424	-5.57192	0.02722			0.129	0.02479	0.0256
425	0.28654	0.29088	0.02766		425	-5.63977	0.02766			0.132	0.02481	0.02552
426	0.28727	0.29134	0.02798		426	-5.76471	0.02798			0.136	0.02492	0.0255
427	0.28775	0.29208	0.0278		427	-5.77013	0.0278			0.14	0.02493	0.02567
428	0.28867	0.29338	0.02756		428	-5.82169	0.02756			0.143	0.02509	0.02556
429	0.2897	0.29443	0.02766		429	-6.02664	0.02766			0.147	0.02492	0.02549
430	0.29064	0.29541	0.02772		430	-6.12722	0.02772			0.152	0.025	0.02538
431	0.29181	0.2967	0.02774		431	-6.20777	0.02774			0.156	0.02503	0.02532
432	0.29344	0.29815	0.02808		432	-6.37314	0.02808			0.16	0.02499	0.02525
433	0.29525	0.30003	0.02822		433	-6.56925	0.02822			0.164	0.02499	0.02528
434	0.29724	0.30253	0.02799		434	-6.84119	0.02799			0.169	0.02514	0.0252
435	0.29913	0.30512	0.02757		435	-6.97944	0.02757			0.174	0.02513	0.02516
436	0.30116	0.30748	0.0275		436	-7.22611	0.0275			0.179	0.02503	0.02523
437	0.30373	0.31021	0.02764		437	-7.53972	0.02764			0.183	0.02491	0.02519
438	0.3066	0.31343	0.02765		438	-7.88915	0.02765			0.188	0.02487	0.02515
439	0.30948	0.31681	0.02752		439	-8.19701	0.02752			0.194	0.0247	0.02512
440	0.31242	0.32019	0.02745		440	-8.46694	0.02745			0.199	0.02452	0.02511
441	0.31539	0.32356	0.02742		441	-8.72944	0.02742			0.205	0.02447	0.02511
442	0.31828	0.32681	0.02742		442	-8.97471	0.02742			0.21	0.02453	0.0251
443	0.32119	0.33008	0.02742		443	-9.27205	0.02742			0.216	0.02451	0.02512
444	0.32425	0.33368	0.02727		444	-9.54796	0.02727			0.222	0.02451	0.02512
445	0.32731	0.33718	0.02722		445	-9.88176	0.02722			0.228	0.0246	0.02506
446	0.33031	0.34029	0.02745		446	-10.1995	0.02745			0.234	0.02454	0.02508
447	0.33332	0.34316	0.02792		447	-10.5602	0.02792			0.241	0.0245	0.02513
448	0.33605	0.34588	0.02822		448	-10.8431	0.02822			0.247	0.02462	0.02498
449	0.33827	0.34828	0.0283		449	-11.1729	0.0283			0.254	0.02454	0.02499
450	0.3404	0.35041	0.02853		450	-11.5093	0.02853			0.261	0.02456	0.02493
451	0.3427	0.35252	0.02896		451	-11.7522	0.02896			0.268	0.02453	0.02489
452	0.34473	0.35453	0.0292		452	-12.0822	0.0292			0.275	0.02462	0.02497
453	0.34645	0.35624	0.02939		453	-12.4136	0.02939			0.283	0.02446	0.02489
454	0.34793	0.3574	0.02985		454	-12.6833	0.02985			0.291	0.02456	0.02489
455	0.34924	0.3581	0.03054		455	-12.9376	0.03054			0.299	0.02458	0.02483
456	0.35012	0.35859	0.03097		456	-13.2464	0.03097			0.307	0.02466	0.02474
457	0.35069	0.35906	0.03112		457	-13.523	0.03112			0.315	0.02462	0.02485
458	0.35115	0.35932	0.03136		458	-13.7687	0.03136			0.324	0.0246	0.02477
459	0.35152	0.35917	0.03187		459	-13.9723	0.03187			0.333	0.02454	0.02479
460	0.35146	0.35885	0.03207		460	-14.1488	0.03207			0.342	0.02461	0.02466
461	0.35123	0.35856	0.03211		461	-14.3558	0.03211			0.351	0.02458	0.02466
462	0.35107	0.35796	0.03249		462	-14.4175	0.03249			0.36	0.02469	0.02465
463	0.35093	0.35707	0.03313		463	-14.5349	0.03313			0.37	0.02473	0.02464
464	0.35044	0.35635	0.03329		464	-14.6392	0.03329			0.38	0.02472	0.02463
465	0.34983	0.35549	0.03344		465	-14.6243	0.03344			0.391	0.0247	0.02464
466	0.34919	0.3544	0.03377		466	-14.6448	0.03377			0.401	0.02467	0.02458
467	0.34852	0.35349	0.03391		467	-14.6881	0.03391			0.412	0.02473	0.02468
468	0.34763	0.35262	0.0338		468	-14.7167	0.0338			0.423	0.02484	0.02462
469	0.34635	0.35101	0.03396		469	-14.6313	0.03396			0.435	0.02485	0.02463
470	0.34495	0.34912	0.03423		470	-14.671	0.03423			0.447	0.0249	0.02464
471	0.34377	0.34767	0.03435		471	-14.6079	0.03435			0.459	0.02486	0.02455
472	0.34241	0.34583	0.03463		472	-14.4546	0.03463			0.471	0.0249	0.02457
473	0.3407	0.34339	0.03508		473	-14.3422	0.03508			0.484	0.025	0.02458
474	0.33881	0.34098	0.03534		474	-14.2592	0.03534			0.497	0.02495	0.02456
475	0.33673	0.33851	0.03546		475	-14.0355	0.03546			0.511	0.02489	0.02448
476	0.33406	0.33553	0.03543		476	-13.7652	0.03543			0.525	0.0249	0.02445
477	0.33119	0.33251	0.03526		477	-13.5862	0.03526			0.539	0.02502	0.02441
478	0.32814	0.3291	0.03525		478	-13.3816	0.03525			0.553	0.02497	0.02436
479	0.3249	0.3251	0.03557		479	-13.0716	0.03557			0.568	0.02496	0.02435
480	0.32132	0.3208	0.0358		480	-12.8669	0.0358			0.584	0.02498	0.02433
481	0.31742	0.31639	0.03583		481	-12.5475	0.03583			0.6	0.02501	0.02428
482	0.31341	0.31173	0.03597		482	-12.1881	0.03597			0.616	0.02506	0.02423
483	0.30928	0.3067	0.03632		483	-11.983	0.03632			0.632	0.02517	0.02428
484	0.3043	0.30111	0.03632		484	-11.7296	0.03632			0.65	0.02521	0.02424
485	0.29899	0.29519	0.03628		485	-11.4055	0.03628			0.667	0.0253	0.02424
486	0.29375	0.2891	0.03645		486	-11.1233	0.03645			0.685	0.02534	0.02419
487	0.28847	0.28303	0.03658		487	-10.7562	0.03658			0.704	0.0253	0.02415
488	0.28311	0.27693	0.03664		488	-10.4146	0.03664			0.723	0.02541	0.02415
489	0.27769	0.27054	0.0369		489	-10.0076	0.0369			0.742	0.02548	0.02413
490	0.27203	0.26375	0.03729		490	-9.58656	0.03729			0.762	0.02564	0.02408
491	0.26609	0.25689	0.03745		491	-9.4334	0.03745			0.783	0.02575	0.02412
492	0.26011	0.25017	0.03746		492	-9.23259	0.03746			0.804	0.02589	0.0241
493	0.25427	0.24327	0.03777		493	-8.89512	0.03777			0.826	0.02604	0.02409
494	0.24837	0.23637	0.038		494	-8.6244	0.038			0.848	0.02612	0.02421
495	0.24248	0.22969	0.03805		495	-8.3476	0.03805			0.871	0.0262	0.02425
496	0.23679	0.22319	0.03816		496	-8.04998	0.03816			0.894	0.02631	0.02428
497	0.23129	0.21691	0.03824		497	-7.80347	0.03824			0.919	0.02626	0.02433
498	0.22601	0.21079	0.03841		498	-7.53815	0.03841			0.943	0.02624	0.02434
499	0.22075	0.20451	0.03874		499	-7.29562	0.03874			0.969	0.02606	0.02431
500	0.21526	0.19821	0.03886		500	-7.16838	0.03886			1	0.02584	0.02441
501	0.20999	0.19218	0.03895		501	-6.91453	0.03895			--
502	0.20491	0.18623	0.03917		502	-6.71375	0.03917			--
503	0.19975	0.1802	0.03937		503	-6.60687	0.03937			--
504	0.1947	0.17458	0.03931		504	-6.41766	0.03931			--
505	0.18991	0.16922	0.03931		505	-6.26101	0.03931			--
506	0.18511	0.16376	0.03936		506	-6.06538	0.03936			--
507	0.18016	0.15826	0.03931		507	-5.94762	0.03931			--
508	0.17538	0.15279	0.0394		508	-5.79914	0.0394			--
509	0.17054	0.14709	0.03962		509	-5.6252	0.03962			--
510	0.16561	0.14158	0.0396		510	-5.48361	0.0396			--
511	0.16081	0.13657	0.03926		511	-5.35624	0.03926			--
512	0.15631	0.13154	0.03924		512	-5.24643	0.03924			--
513	0.1519	0.12642	0.03939		513	-5.17217	0.03939			--
514	0.14762	0.12178	0.03923		514	-5.01023	0.03923			--
515	0.14349	0.1175	0.03892		515	-4.94952	0.03892			--
516	0.13973	0.11318	0.039		516	-4.84383	0.039			--
517	0.13628	0.10938	0.03893		517	-4.65851	0.03893			--
518	0.13301	0.10607	0.03861		518	-4.58369	0.03861			--
519	0.12973	0.1026	0.03842		519	-4.52071	0.03842			--
520	0.12658	0.09925	0.03825		520	-4.39499	0.03825			--
521	0.12381	0.09639	0.03802		521	-4.29922	0.03802			--
522	0.12137	0.09377	0.03792		522	-4.25779	0.03792			--
523	0.11905	0.09127	0.03782		523	-4.16793	0.03782			--
524	0.11684	0.08923	0.03742		524	-4.07332	0.03742			--
525	0.11481	0.08737	0.03705		525	-3.96602	0.03705			--
526	0.11313	0.08557	0.03698		526	-3.94173	0.03698			--
527	0.11179	0.08403	0.03701		527	-3.91555	0.03701			--
528	0.11018	0.08269	0.03658		528	-3.86718	0.03658			--
529	0.10834	0.08116	0.03611		529	-3.84526	0.03611			--
530	0.10675	0.07976	0.03576		530	-3.7656	0.03576			--
531	0.10549	0.07867	0.03548		531	-3.69245	0.03548			--
532	0.10443	0.07764	0.03533		532	-3.66384	0.03533			--
533	0.10324	0.07642	0.03522		533	-3.72497	0.03522			--
534	0.10197	0.07529	0.03496		534	-3.66938	0.03496			--
535	0.10092	0.07456	0.03456		535	-3.64603	0.03456			--
536	0.10012	0.07403	0.03423		536	-3.59826	0.03423			--
537	0.09917	0.07327	0.03396		537	-3.63791	0.03396			--
538	0.0982	0.0724	0.03376		538	-3.61967	0.03376			--
539	0.09724	0.07159	0.03352		539	-3.59998	0.03352			--
540	0.09646	0.07094	0.03332		540	-3.57387	0.03332			--
541	0.09586	0.07053	0.03309		541	-3.4716	0.03309			--
542	0.09513	0.07009	0.03275		542	-3.43432	0.03275			--
543	0.09425	0.06941	0.03248		543	-3.42901	0.03248			--
544	0.09363	0.069	0.03222		544	-3.44776	0.03222			--
545	0.09307	0.0687	0.03193		545	-3.40796	0.03193			--
546	0.09232	0.06831	0.03152		546	-3.39837	0.03152			--
547	0.09138	0.06782	0.03102		547	-3.33085	0.03102			--
548	0.09064	0.06713	0.0309		548	-3.17451	0.0309			--
549	0.09007	0.06648	0.03091		549	-3.1121	0.03091			--
550	0.08937	0.06596	0.03067		550	-3.10734	0.03067			--
551	0.08843	0.06564	0.03		551	-3.03291	0.03			--
552	0.08752	0.06517	0.02951		552	-2.92859	0.02951			--
553	0.0869	0.06439	0.0296		553	-2.98865	0.0296			--
554	0.08653	0.06377	0.02977		554	-2.95958	0.02977			--
555	0.08597	0.06328	0.02964		555	-2.78235	0.02964			--
556	0.08509	0.06233	0.02962		556	-2.73323	0.02962			--
557	0.08428	0.06153	0.02952		557	-2.57804	0.02952			--
558	0.08349	0.06104	0.02916		558	-2.5635	0.02916			--
559	0.08279	0.06057	0.02888		559	-2.46111	0.02888			--
560	0.08221	0.06005	0.02876		560	-2.33949	0.02876			--
561	0.08152	0.05947	0.02859		561	-2.27486	0.02859			--
562	0.08085	0.0589	0.02843		562	-2.2239	0.02843			--
563	0.08029	0.05842	0.0283		563	-2.14778	0.0283			--
564	0.07966	0.05797	0.02806		564	-2.03621	0.02806			--
565	0.07894	0.05738	0.02787		565	-2.00137	0.02787			--
566	0.07828	0.05656	0.02794		566	-1.97628	0.02794			--
567	0.0779	0.05591	0.02814		567	-1.88535	0.02814			--
568	0.0776	0.05577	0.02797		568	-1.87909	0.02797			--
569	0.07697	0.05545	0.02762		569	-1.91852	0.02762			--
570	0.07619	0.05504	0.0272		570	-1.8615	0.0272			--
571	0.07558	0.05472	0.02689		571	-1.85527	0.02689			--
572	0.07523	0.05405	0.02712		572	-1.75003	0.02712			--
573	0.07462	0.05334	0.02715		573	-1.61325	0.02715			--
574	0.07371	0.05289	0.02664		574	-1.69445	0.02664			--
575	0.07279	0.05243	0.02612		575	-1.72957	0.02612			--
576	0.07223	0.05187	0.02607		576	-1.73112	0.02607			--
577	0.07172	0.05153	0.02586		577	-1.68588	0.02586			--
578	0.071	0.05114	0.02548		578	-1.6875	0.02548			--
579	0.07009	0.05062	0.02504		579	-1.71902	0.02504			--
580	0.06941	0.05019	0.02474		580	-1.71023	0.02474			--
581	0.06883	0.04955	0.02473		581	-1.71286	0.02473			--
582	0.06821	0.04881	0.02477		582	-1.80712	0.02477			--
583	0.06753	0.04822	0.02461		583	-1.7782	0.02461			--
584	0.06672	0.0477	0.02426		584	-1.73884	0.02426			--
585	0.06596	0.04722	0.02394		585	-1.8115	0.02394			--
586	0.06531	0.04684	0.02362		586	-1.8717	0.02362			--
587	0.06456	0.04643	0.02324		587	-1.89353	0.02324			--
588	0.06377	0.0457	0.0231		588	-2.03471	0.0231			--
589	0.06314	0.04499	0.0231		589	-2.0913	0.0231			--
590	0.06232	0.04435	0.02284		590	-2.15407	0.02284			--
591	0.06134	0.04379	0.02237		591	-2.22605	0.02237			--
592	0.06066	0.04353	0.02191		592	-2.17538	0.02191			--
593	0.05993	0.04308	0.02159		593	-2.25306	0.02159			--
594	0.05886	0.04217	0.02133		594	-2.36058	0.02133			--
595	0.05748	0.04093	0.02105		595	-2.4111	0.02105			--
596	0.05663	0.04062	0.02047		596	-2.51811	0.02047			--
597	0.05629	0.04084	0.01995		597	-2.61628	0.01995			--
598	0.05577	0.04055	0.01968		598	-2.65411	0.01968			--
599	0.05504	0.04009	0.01936		599	-2.82726	0.01936			--
600	0.05469	0.04017	0.01894		600	-2.96703	0.01894			--
601	0.05413	0.03975	0.01875		601	-3.04547	0.01875			--
602	0.05336	0.03896	0.01868		602	-3.03123	0.01868			--
603	0.05276	0.03845	0.01853		603	-3.03327	0.01853			--
604	0.05229	0.0383	0.01821		604	-3.09604	0.01821			--
605	0.05171	0.03797	0.01792		605	-3.16337	0.01792			--
606	0.05122	0.03759	0.01776		606	-3.2521	0.01776			--
607	0.05076	0.03727	0.01759		607	-3.34441	0.01759			--
608	0.05046	0.03708	0.01745		608	-3.43445	0.01745			--
609	0.05014	0.03682	0.01737		609	-3.45004	0.01737			--
610	0.04947	0.03632	0.01714		610	-3.48824	0.01714			--
611	0.04858	0.03573	0.01678		611	-3.63812	0.01678			--
612	0.04803	0.03544	0.01649		612	-3.77833	0.01649			--
613	0.0476	0.03544	0.01606		613	-3.81231	0.01606			--
614	0.04702	0.03529	0.01561		614	-3.81858	0.01561			--
615	0.0464	0.0346	0.0156		615	-3.84612	0.0156			--
616	0.04609	0.03429	0.01557		616	-3.96119	0.01557			--
617	0.04576	0.0345	0.01505		617	-4.0068	0.01505			--
618	0.04532	0.03445	0.01466		618	-4.08185	0.01466			--
619	0.04496	0.03401	0.01469		619	-4.15166	0.01469			--
620	0.04464	0.03374	0.01462		620	-4.1318	0.01462			--
621	0.04425	0.03365	0.01429		621	-4.23663	0.01429			--
622	0.04386	0.03357	0.01399		622	-4.25918	0.01399			--
623	0.04348	0.03349	0.01368		623	-4.28759	0.01368			--
624	0.0428	0.03315	0.0133		624	-4.39202	0.0133			--
625	0.0421	0.03261	0.01307		625	-4.4809	0.01307			--
626	0.04159	0.0324	0.01276		626	-4.54761	0.01276			--
627	0.04124	0.03246	0.01235		627	-4.47208	0.01235			--
628	0.04086	0.03204	0.01233		628	-4.4508	0.01233			--
629	0.04037	0.03129	0.01253		629	-4.50428	0.01253			--
630	0.03968	0.0307	0.01236		630	-4.57023	0.01236			--
631	0.03882	0.03053	0.01165		631	-4.61808	0.01165			--
632	0.03827	0.03041	0.0112		632	-4.68228	0.0112			--
633	0.03779	0.03012	0.01098		633	-4.63941	0.01098			--
634	0.03717	0.02981	0.01065		634	-4.63009	0.01065			--
635	0.0365	0.02932	0.01041		635	-4.7753	0.01041			--
636	0.03592	0.0285	0.01056		636	-4.86341	0.01056			--
637	0.03541	0.02793	0.01055		637	-4.92837	0.01055			--
638	0.03476	0.02737	0.0104		638	-4.86334	0.0104			--
639	0.03408	0.02666	0.01035		639	-4.89349	0.01035			--
640	0.03362	0.02658	0.00996		640	-5.01265	0.00996			--
641	0.03311	0.02653	0.0095		641	-5.04731	0.0095			--
642	0.03255	0.02599	0.00942		642	-5.13108	0.00942			--
643	0.03185	0.02526	0.00936		643	-5.01793	0.00936			--
644	0.03117	0.02484	0.00906		644	-4.98592	0.00906			--
645	0.03075	0.02442	0.00902		645	-5.12125	0.00902			--
646	0.03027	0.02399	0.00891		646	-5.19411	0.00891			--
647	0.0294	0.02357	0.00843		647	-5.20453	0.00843			--
648	0.02848	0.02316	0.00787		648	-5.18613	0.00787			--
649	0.02791	0.02282	0.0076		649	-5.17305	0.0076			--
650	0.0276	0.02242	0.00765		650	-5.22127	0.00765			--
651	0.02732	0.02183	0.00789		651	-5.16798	0.00789			--
652	0.02666	0.02118	0.00781		652	-5.158	0.00781			--
653	0.02611	0.02078	0.00762		653	-5.25934	0.00762			--
654	0.02574	0.02058	0.00742		654	-5.27985	0.00742			--
655	0.02527	0.02043	0.00709		655	-5.3049	0.00709			--
656	0.02486	0.0202	0.00688		656	-5.29492	0.00688			--
657	0.02457	0.0199	0.00686		657	-5.25149	0.00686			--
658	0.02435	0.01956	0.00694		658	-5.31384	0.00694			--
659	0.02404	0.01919	0.00696		659	-5.34997	0.00696			--
660	0.02336	0.01887	0.00657		660	-5.33841	0.00657			--
661	0.0229	0.01873	0.00623		661	-5.3447	0.00623			--
662	0.02255	0.01847	0.00611		662	-5.31343	0.00611			--
663	0.02201	0.01794	0.00604		663	-5.3406	0.00604			--
664	0.02157	0.01761	0.0059		664	-5.28719	0.0059			--
665	0.02154	0.01762	0.00585		665	-5.33508	0.00585			--
666	0.02146	0.01751	0.00588		666	-5.31994	0.00588			--
667	0.02113	0.01714	0.00588		667	-5.37434	0.00588			--
668	0.02074	0.01707	0.00555		668	-5.342	0.00555			--
669	0.02032	0.01691	0.00527		669	-5.32211	0.00527			--
670	0.02007	0.0166	0.0053		670	-5.38871	0.0053			--
671	0.01994	0.0163	0.00544		671	-5.3023	0.00544			--
672	0.0196	0.016	0.00536		672	-5.29452	0.00536			--
673	0.01941	0.01588	0.00527		673	-5.4037	0.00527			--
674	0.01935	0.01577	0.00531		674	-5.31844	0.00531			--
675	0.01916	0.01541	0.00544		675	-5.30042	0.00544			--
676	0.01903	0.01541	0.00532		676	-5.36617	0.00532			--
677	0.019	0.01579	0.00494		677	-5.41028	0.00494			--
678	0.01871	0.01575	0.0047		678	-5.40072	0.0047			--
679	0.01828	0.01517	0.00478		679	-5.40176	0.00478			--
680	0.01824	0.01491	0.00496		680	-5.30751	0.00496			--
681	0.0182	0.01494	0.00491		681	-5.35247	0.00491			--
682	0.01811	0.01492	0.00483		682	-5.40177	0.00483			--
683	0.01793	0.01477	0.00479		683	-5.37847	0.00479			--
684	0.01761	0.01461	0.00461		684	-5.34732	0.00461			--
685	0.0174	0.01442	0.00457		685	-5.32332	0.00457			--
686	0.01719	0.0141	0.00464		686	-5.3206	0.00464			--
687	0.01694	0.01413	0.00437		687	-5.37792	0.00437			--
688	0.0169	0.01445	0.00404		688	-5.37268	0.00404			--
689	0.01682	0.01435	0.00405		689	-5.31367	0.00405			--
690	0.01651	0.0141	0.00396		690	-5.34674	0.00396			--
691	0.01618	0.01396	0.00375		691	-5.35467	0.00375			--
692	0.0159	0.01368	0.00373		692	-5.30942	0.00373			--
693	0.01578	0.01339	0.00386		693	-5.27318	0.00386			--
694	0.01592	0.01335	0.00403		694	-5.19439	0.00403			--
695	0.01594	0.01351	0.00391		695	-5.27172	0.00391			--
696	0.01583	0.01348	0.00383		696	-5.32803	0.00383			--
697	0.01582	0.01313	0.00414		697	-5.21861	0.00414			--
698	0.0157	0.01286	0.00425		698	-5.25048	0.00425			--
699	0.01518	0.01263	0.00394		699	-5.2773	0.00394			--
700	0.01474	0.01257	0.00355		700	-5.19885	0.00355			--
701	0.01474	0.01279	0.00336		701	-5.15718	0.00336			--
702	0.01471	0.01275	0.00337		702	-5.21414	0.00337			--
703	0.01442	0.01233	0.00344		703	-5.31726	0.00344			--
704	0.01422	0.0122	0.00336		704	-5.18665	0.00336			--
705	0.0141	0.01214	0.00329		705	-5.1198	0.00329			--
706	0.01403	0.012	0.00335		706	-5.23857	0.00335			--
707	0.01413	0.0121	0.00336		707	-5.20182	0.00336			--
708	0.01418	0.0123	0.00323		708	-5.20962	0.00323			--
709	0.014	0.01206	0.00326		709	-5.17807	0.00326			--
710	0.01382	0.0117	0.00342		710	-5.0689	0.00342			--
711	0.01371	0.01147	0.00351		711	-5.16937	0.00351			--
712	0.01349	0.01135	0.00338		712	-5.13971	0.00338			--
713	0.0133	0.01151	0.00305		713	-5.18226	0.00305			--
714	0.01318	0.01167	0.00279		714	-5.19177	0.00279			--
715	0.0132	0.01153	0.00294		715	-5.09761	0.00294			--
716	0.01325	0.01155	0.00296		716	-5.10252	0.00296			--
717	0.01307	0.01162	0.00272		717	-5.1109	0.00272			--
718	0.01288	0.01132	0.0028		718	-5.078	0.0028			--
719	0.01289	0.01087	0.00321		719	-5.10074	0.00321			--
720	0.013	0.011	0.00321		720	-5.16885	0.00321			--
721	0.01297	0.01111	0.00308		721	-5.13223	0.00308			--
722	0.01281	0.0109	0.00311		722	-5.03894	0.00311			--
723	0.01247	0.01051	0.00312		723	-5.06036	0.00312			--
724	0.01218	0.01052	0.00282		724	-5.12158	0.00282			--
725	0.01207	0.01047	0.00275		725	-5.13663	0.00275			--
726	0.01199	0.01024	0.00288		726	-4.97099	0.00288			--
727	0.01215	0.0104	0.00289		727	-5.00133	0.00289			--
728	0.01254	0.01073	0.003		728	-5.05955	0.003			--
729	0.01249	0.01049	0.00316		729	-5.07812	0.00316			--
730	0.012	0.00996	0.00313		730	-5.08568	0.00313			--
731	0.01155	0.00947	0.00312		731	-5.02022	0.00312			--
732	0.01154	0.00956	0.00303		732	-5.04188	0.00303			--
733	0.0116	0.00993	0.00277		733	-4.9553	0.00277			--
734	0.01164	0.01006	0.00269		734	-4.99274	0.00269			--
735	0.01145	0.00972	0.0028		735	-4.99872	0.0028			--
736	0.0109	0.00906	0.00284		736	-5.04064	0.00284			--
737	0.01068	0.00893	0.00274		737	-5.07425	0.00274			--
738	0.01093	0.0092	0.00275		738	-5.01869	0.00275			--
739	0.01135	0.00925	0.00312		739	-5.09309	0.00312			--
740	0.01156	0.00934	0.00325		740	-5.03733	0.00325			--
741	0.01159	0.00952	0.00312		741	-4.97163	0.00312			--
742	0.01148	0.00938	0.00313		742	-4.97166	0.00313			--
743	0.01113	0.00912	0.00301		743	-4.90489	0.00301			--
744	0.01051	0.00892	0.00257		744	-4.93025	0.00257			--
745	0.01021	0.00865	0.00251		745	-4.84378	0.00251			--
746	0.01027	0.00851	0.0027		746	-4.88119	0.0027			--
747	0.0106	0.00888	0.0027		747	-4.96039	0.0027			--
748	0.01045	0.00867	0.00273		748	-4.91427	0.00273			--
749	0.01002	0.00784	0.00305		749	-4.85846	0.00305			--
750	0.01023	0.00763	0.00344		750	-4.91682	0.00344			--
751	0.0107	0.00804	0.00355		751	-4.92007	0.00355			--
752	0.0103	0.0079	0.00327		752	-4.75734	0.00327			--
753	0.01009	0.00769	0.00324		753	-4.76034	0.00324			--
754	0.01032	0.00777	0.0034		754	-4.86173	0.0034			--
755	0.0106	0.0079	0.00358		755	-5.02813	0.00358			--
756	0.0104	0.00766	0.00358		756	-4.88625	0.00358			--
757	0.01009	0.00742	0.00349		757	-4.91204	0.00349			--
758	0.01003	0.00744	0.00341		758	-4.99031	0.00341			--
759	0.01013	0.00761	0.00336		759	-5.05797	0.00336			--
760	0.01041	0.00784	0.00343		760	-4.85014	0.00343			--
761	0.01055	0.00805	0.00338		761	-4.66552	0.00338			--
762	0.01014	0.00789	0.00312		762	-4.66627	0.00312			--
763	0.00966	0.00727	0.00319		763	-4.65877	0.00319			--
764	0.00974	0.00721	0.00332		764	-4.67637	0.00332			--
765	0.00959	0.00751	0.00292		765	-4.84411	0.00292			--
766	0.00928	0.00752	0.00258		766	-4.94709	0.00258			--
767	0.00938	0.00758	0.00263		767	-4.90231	0.00263			--
768	0.00992	0.00806	0.00275		768	-4.81159	0.00275			--
769	0.00996	0.00805	0.00279		769	-4.8745	0.00279			--
770	0.00962	0.00776	0.00271		770	-4.90752	0.00271			--
771	0.0091	0.00731	0.00259		771	-4.85375	0.00259			--
772	0.0095	0.00742	0.0029		772	-4.9605	0.0029			--
773	0.01013	0.00795	0.00306		773	-5.02949	0.00306			--
774	0.00993	0.00776	0.00302		774	-4.97383	0.00302			--
775	0.00934	0.00697	0.00314		775	-5.04263	0.00314			--
776	0.00967	0.00755	0.00295		776	-5.04892	0.00295			--
777	0.01001	0.00824	0.00268		777	-4.97852	0.00268			--
778	0.00981	0.0082	0.00251		778	-5.02752	0.00251			--
779	0.00926	0.00783	0.00229		779	-4.91248	0.00229			--
780	0.00928	0.00779	0.00234		780	-4.80819	0.00234			--
781	0.0093	0.00738	0.00273		781	-4.75518	0.00273			--
782	0.00885	0.00668	0.00291		782	-4.61451	0.00291			--
783	0.00857	0.00645	0.00283		783	-4.58791	0.00283			--
784	0.00879	0.00718	0.0024		784	-4.71021	0.0024			--
785	0.00901	0.00754	0.0023		785	-4.78754	0.0023			--
786	0.00926	0.00763	0.00247		786	-4.83444	0.00247			--
787	0.00932	0.00796	0.00223		787	-4.77356	0.00223			--
788	0.00865	0.00776	0.00175		788	-4.88082	0.00175			--
789	0.00806	0.00706	0.00177		789	-4.84502	0.00177			--
790	0.00816	0.00686	0.00206		790	-4.6188	0.00206			--
791	0.00846	0.00742	0.00186		791	-4.73143	0.00186			--
792	0.00854	0.00763	0.00175		792	-4.72534	0.00175			--
793	0.00884	0.00768	0.002		793	-4.74066	0.002			--
794	0.00887	0.00788	0.00185		794	-4.69945	0.00185			--
795	0.00844	0.00788	0.00143		795	-4.58192	0.00143			--
796	0.00821	0.00776	0.0013		796	-4.70203	0.0013			--
797	0.0082	0.00752	0.00151		797	-4.75328	0.00151			--
798	0.0085	0.00713	0.00215		798	-4.85394	0.00215			--
799	0.00918	0.00702	0.00293		799	-4.7965	0.00293			--
800	0.00938	0.00755	0.00266		800	-4.76591	0.00266			--
										--
										--
										--
										--
										--
										--
										--
										--
										--
										--
										--
										--
										--
										--
										--
										--
##END=			--

## Sheet: Supplementary Fig. 5
Supplementary Figure 5. Fast kinetic analysis of electron transfer rates in wt Na+-NQR and Na+-NQR variant NqrD-C29A lacking the [2Fe-2S]NqrD-E cluster
t / sec	absorption 457 nm	absorption 457 nm
	Na+-NQR wildtype	Na+-NQR-NqrD-C29A
0	0.12572	0.11629
0.001	0.12133	0.11293
0.002	0.11575	0.1088
0.003	0.10884	0.10537
0.004	0.1032	0.10343
0.005	0.09865	0.10223
0.006	0.09565	0.10114
0.007	0.09354	0.1005
0.008	0.09186	0.1005
0.009	0.09061	0.09978
0.01	0.0888	0.09977
0.011	0.08746	0.09949
0.012	0.08689	0.09907
0.013	0.08607	0.09918
0.014	0.08482	0.09967
0.015	0.08433	0.09889
0.016	0.08442	0.0989
0.017	0.08338	0.09875
0.018	0.08298	0.09861
0.019	0.0827	0.09859
0.02	0.08195	0.09857
0.021	0.08174	0.09838
0.022	0.08117	0.09893
0.023	0.08122	0.09863
0.024	0.082	0.09871
0.025	0.0808	0.09861
0.026	0.08025	0.09865
0.027	0.08052	0.0986
0.028	0.08009	0.09859
0.029	0.07985	0.09865
0.03	0.07952	0.09835
