# Supplementary material for: Conformational coupling of redox-driven Na+-translocation in Vibrio cholerae NADH:quinone oxidoreductase
Source: Nat Struct Mol Biol. 2023 Sep 14;30(11):1686–94. doi: 10.1038/s41594-023-01099-0 (PMC10643135; doi:10.1038/s41594-023-01099-0)
Supplement: Supplementary file 8 — Unprocessed spectroscopic data and fits. [file 41594_2023_1099_MOESM8_ESM.xlsx]

## Sheet: Figure_2_c
CD NQR wildtype			CD NQR NqrF-C70A			CD NQR NqrD-C29A
wavelength	ellipticity / mdeg		wavelength	ellipticity / mdeg		wavelength	ellipticity / mdeg
800	0.19883		800	-0.7659		800	-0.21559
799	0.01237		799	-0.7965		799	-0.17161
798	-0.0672		798	-0.85394		798	-0.1885
797	0.39193		797	-0.75328		797	-0.00475
796	0.3534		796	-0.70203		796	-0.07256
795	0.29912		795	-0.58192		795	-0.05523
794	0.11059		794	-0.69945		794	-0.10943
793	-0.18504		793	-0.74066		793	-0.24088
792	0.05009		792	-0.72534		792	-0.18256
791	0.0963		791	-0.73143		791	-0.0972
790	0.01323		790	-0.61879		790	-0.15078
789	-0.05525		789	-0.84502		789	-0.38189
788	-0.05288		788	-0.88082		788	-0.38331
787	-0.08746		787	-0.77356		787	-0.24796
786	-0.04985		786	-0.83444		786	-0.36063
785	-0.07302		785	-0.78754		785	-0.37402
784	-0.02068		784	-0.71021		784	-0.21937
783	0.07487		783	-0.58791		783	-0.19036
782	-0.01618		782	-0.61451		782	-0.193
781	-0.33837		781	-0.75518		781	-0.27356
780	-0.20512		780	-0.80819		780	-0.25994
779	0.04393		779	-0.91248		779	-0.1597
778	-0.16243		778	-1.02752		778	-0.35171
777	-0.24442		777	-0.97852		777	-0.44552
776	-0.45503		776	-1.04892		776	-0.4518
775	-0.54165		775	-1.04263		775	-0.41496
774	-0.53046		774	-0.97383		774	-0.41051
773	-0.60359		773	-1.02949		773	-0.40684
772	-0.61603		772	-0.9605		772	-0.34459
771	-0.63745		771	-0.85375		771	-0.32701
770	-0.73787		770	-0.90753		770	-0.42334
769	-0.71977		769	-0.8745		769	-0.32891
768	-0.60986		768	-0.81159		768	-0.23617
767	-0.71818		767	-0.90231		767	-0.37606
766	-0.74173		766	-0.94709		766	-0.36095
765	-0.62126		765	-0.84411		765	-0.30692
764	-0.5602		764	-0.67637		764	-0.2393
763	-0.44515		763	-0.65877		763	-0.25233
762	-0.39327		762	-0.66627		762	-0.26618
761	-0.44593		761	-0.66552		761	-0.20548
760	-0.59007		760	-0.85014		760	-0.41974
759	-0.80022		759	-1.05797		759	-0.60938
758	-0.68727		758	-0.99031		758	-0.47642
757	-0.72733		757	-0.91204		757	-0.53972
756	-0.65075		756	-0.88625		756	-0.58297
755	-0.73192		755	-1.02813		755	-0.6453
754	-0.67607		754	-0.86173		754	-0.52778
753	-0.70495		753	-0.76034		753	-0.48406
752	-0.71707		752	-0.75734		752	-0.53103
751	-0.86818		751	-0.92007		751	-0.53232
750	-0.86212		750	-0.91682		750	-0.48711
749	-0.82899		749	-0.85846		749	-0.43733
748	-0.86077		748	-0.91428		748	-0.43077
747	-0.70408		747	-0.96039		747	-0.44227
746	-0.69592		746	-0.8812		746	-0.43653
745	-0.91596		745	-0.84378		745	-0.42722
744	-1.12646		744	-0.93025		744	-0.47715
743	-1.00811		743	-0.90489		743	-0.44462
742	-0.90682		742	-0.97166		742	-0.46478
741	-0.96526		741	-0.97163		741	-0.48652
740	-0.99471		740	-1.03733		740	-0.55496
739	-1.06808		739	-1.09308		739	-0.60768
738	-0.99952		738	-1.01869		738	-0.55421
737	-1.12675		737	-1.07425		737	-0.51301
736	-0.99772		736	-1.04064		736	-0.43836
735	-1.02128		735	-0.99872		735	-0.48559
734	-1.04218		734	-0.99274		734	-0.5808
733	-1.0221		733	-0.9553		733	-0.64012
732	-1.07472		732	-1.04188		732	-0.66292
731	-1.14317		731	-1.02022		731	-0.64552
730	-1.10397		730	-1.08568		730	-0.63142
729	-1.00619		729	-1.07812		729	-0.57015
728	-0.98589		728	-1.05955		728	-0.56438
727	-1.00167		727	-1.00133		727	-0.54285
726	-0.92063		726	-0.97099		726	-0.52206
725	-1.09657		725	-1.13663		725	-0.60965
724	-1.13206		724	-1.12158		724	-0.55312
723	-1.15423		723	-1.06036		723	-0.5517
722	-1.02931		722	-1.03893		722	-0.51214
721	-1.08783		721	-1.13224		721	-0.55939
720	-1.24009		720	-1.16885		720	-0.59716
719	-1.23843		719	-1.10074		719	-0.47977
718	-1.16255		718	-1.078		718	-0.49165
717	-1.30581		717	-1.1109		717	-0.56501
716	-1.26715		716	-1.10252		716	-0.50323
715	-1.31483		715	-1.09761		715	-0.56032
714	-1.40527		714	-1.19177		714	-0.63228
713	-1.29278		713	-1.18226		713	-0.56966
712	-1.25038		712	-1.13972		712	-0.62569
711	-1.2256		711	-1.16937		711	-0.58951
710	-1.16103		710	-1.0689		710	-0.53695
709	-1.29343		709	-1.17806		709	-0.63616
708	-1.32959		708	-1.20962		708	-0.63135
707	-1.27472		707	-1.20182		707	-0.62075
706	-1.36243		706	-1.23857		706	-0.65972
705	-1.34645		705	-1.1198		705	-0.67034
704	-1.36301		704	-1.18665		704	-0.64096
703	-1.36891		703	-1.31726		703	-0.62991
702	-1.32095		702	-1.21414		702	-0.62446
701	-1.40878		701	-1.15718		701	-0.59783
700	-1.4754		700	-1.19885		700	-0.60321
699	-1.54524		699	-1.2773		699	-0.68363
698	-1.40187		698	-1.25048		698	-0.65081
697	-1.42193		697	-1.21861		697	-0.60544
696	-1.62326		696	-1.32803		696	-0.66325
695	-1.58398		695	-1.27172		695	-0.69299
694	-1.5406		694	-1.19439		694	-0.55902
693	-1.52491		693	-1.27319		693	-0.58867
692	-1.61302		692	-1.30942		692	-0.58484
691	-1.652		691	-1.35467		691	-0.68546
690	-1.62586		690	-1.34674		690	-0.74983
689	-1.67284		689	-1.31367		689	-0.68144
688	-1.72023		688	-1.37268		688	-0.70853
687	-1.69422		687	-1.37792		687	-0.75582
686	-1.67004		686	-1.3206		686	-0.68741
685	-1.64371		685	-1.32332		685	-0.69952
684	-1.64699		684	-1.34732		684	-0.75382
683	-1.63979		683	-1.37847		683	-0.77408
682	-1.71232		682	-1.40177		682	-0.84223
681	-1.7369		681	-1.35247		681	-0.8043
680	-1.69078		680	-1.30751		680	-0.71844
679	-1.76549		679	-1.40176		679	-0.77429
678	-1.64755		678	-1.40072		678	-0.68104
677	-1.67993		677	-1.41028		677	-0.71536
676	-1.61331		676	-1.36617		676	-0.72274
675	-1.48943		675	-1.30042		675	-0.66793
674	-1.51141		674	-1.31844		674	-0.66567
673	-1.69895		673	-1.4037		673	-0.72403
672	-1.58885		672	-1.29452		672	-0.66623
671	-1.63445		671	-1.3023		671	-0.72472
670	-1.68561		670	-1.38871		670	-0.7385
669	-1.58533		669	-1.32211		669	-0.62207
668	-1.62031		668	-1.342		668	-0.68201
667	-1.75216		667	-1.37434		667	-0.72647
666	-1.74384		666	-1.31994		666	-0.71144
665	-1.6791		665	-1.33508		665	-0.73749
664	-1.67911		664	-1.28719		664	-0.71879
663	-1.66944		663	-1.3406		663	-0.74937
662	-1.55438		662	-1.31343		662	-0.6769
661	-1.56908		661	-1.3447		661	-0.72195
660	-1.48229		660	-1.33841		660	-0.65883
659	-1.42725		659	-1.34997		659	-0.60584
658	-1.5628		658	-1.31384		658	-0.63224
657	-1.60079		657	-1.25149		657	-0.6455
656	-1.56781		656	-1.29492		656	-0.68006
655	-1.52803		655	-1.3049		655	-0.68006
654	-1.54332		654	-1.27985		654	-0.69959
653	-1.60269		653	-1.25934		653	-0.71485
652	-1.47468		652	-1.158		652	-0.65099
651	-1.44937		651	-1.16799		651	-0.55154
650	-1.56411		650	-1.22127		650	-0.60339
649	-1.47158		649	-1.17305		649	-0.65647
648	-1.35604		648	-1.18613		648	-0.67009
647	-1.28559		647	-1.20453		647	-0.67493
646	-1.27645		646	-1.19411		646	-0.67135
645	-1.29515		645	-1.12125		645	-0.57592
644	-1.23558		644	-0.98592		644	-0.45544
643	-1.27343		643	-1.01793		643	-0.42235
642	-1.31515		642	-1.13108		642	-0.50657
641	-1.10244		641	-1.04731		641	-0.51439
640	-1.04623		640	-1.01265		640	-0.57272
639	-1.03433		639	-0.89349		639	-0.45763
638	-0.94421		638	-0.86334		638	-0.46144
637	-0.76764		637	-0.92837		637	-0.4435
636	-0.70406		636	-0.8634		636	-0.36827
635	-0.65063		635	-0.7753		635	-0.28606
634	-0.55506		634	-0.63009		634	-0.2237
633	-0.55918		633	-0.63941		633	-0.28023
632	-0.49342		632	-0.68228		632	-0.30317
631	-0.33621		631	-0.61808		631	-0.27187
630	-0.19798		630	-0.57023		630	-0.24152
629	-0.0713		629	-0.50428		629	-0.2016
628	-0.04639		628	-0.4508		628	-0.19243
627	-0.06213		627	-0.47208		627	-0.2141
626	-0.05397		626	-0.54761		626	-0.27954
625	0.02374		625	-0.4809		625	-0.28288
624	0.24949		624	-0.39202		624	-0.1361
623	0.33474		623	-0.28759		623	-0.05388
622	0.31711		622	-0.25918		622	-0.13852
621	0.44531		621	-0.23663		621	-0.14489
620	0.55279		620	-0.1318		620	-0.0893
619	0.59715		619	-0.15166		619	-0.117
618	0.7507		618	-0.08185		618	-0.10989
617	0.83316		617	-0.0068		617	-0.09383
616	0.84929		616	0.03881		616	-0.14443
615	0.97374		615	0.15388		615	-0.11991
614	1.06714		614	0.18142		614	-0.05665
613	1.22964		613	0.18769		613	-0.10704
612	1.29019		612	0.22167		612	-0.16261
611	1.37217		611	0.36188		611	-0.10743
610	1.45748		610	0.51176		610	-0.02291
609	1.57482		609	0.54996		609	-0.00104
608	1.67684		608	0.56555		608	-0.05865
607	1.70032		607	0.65559		607	-0.07605
606	1.78644		606	0.7479		606	-0.06716
605	1.83109		605	0.83663		605	-0.03081
604	1.93249		604	0.90396		604	-0.01948
603	2.03492		603	0.96673		603	-0.0413
602	1.98546		602	0.96877		602	-0.12282
601	2.02643		601	0.95453		601	-0.19134
600	2.10977		600	1.03297		600	-0.17731
599	2.21251		599	1.17274		599	-0.19558
598	2.23516		598	1.34589		598	-0.17924
597	2.20043		597	1.38372		597	-0.22387
596	2.23723		596	1.48189		596	-0.26299
595	2.21816		595	1.5889		595	-0.26569
594	2.18521		594	1.63942		594	-0.28624
593	2.2126		593	1.74694		593	-0.32984
592	2.16164		592	1.82462		592	-0.42103
591	2.0286		591	1.77395		591	-0.5235
590	2.06276		590	1.84593		590	-0.56514
589	1.90058		589	1.9087		589	-0.64532
588	1.77495		588	1.96529		588	-0.69152
587	1.74486		587	2.10647		587	-0.74566
586	1.66194		586	2.1283		586	-0.8392
585	1.53252		585	2.1885		585	-0.92464
584	1.36721		584	2.26116		584	-1.02985
583	1.24972		583	2.2218		583	-1.11739
582	1.03559		582	2.19288		582	-1.27237
581	0.87133		581	2.28714		581	-1.37461
580	0.5799		580	2.28977		580	-1.52202
579	0.21743		579	2.28098		579	-1.68508
578	0.02164		578	2.3125		578	-1.82999
577	-0.2702		577	2.31412		577	-1.96831
576	-0.67479		576	2.26888		576	-2.10087
575	-1.0233		575	2.27043		575	-2.30076
574	-1.29735		574	2.30555		574	-2.47416
573	-1.6024		573	2.38675		573	-2.49958
572	-2.09483		572	2.24997		572	-2.74465
571	-2.5904		571	2.14473		571	-2.97871
570	-2.95505		570	2.1385		570	-3.15893
569	-3.37237		569	2.08148		569	-3.33851
568	-3.75812		568	2.12091		568	-3.4525
567	-4.09794		567	2.11465		567	-3.58598
566	-4.51259		566	2.02372		566	-3.76991
565	-4.92802		565	1.99863		565	-3.88286
564	-5.18609		564	1.96379		564	-3.97065
563	-5.58156		563	1.85222		563	-4.1868
562	-5.96426		562	1.7761		562	-4.42534
561	-6.35793		561	1.72514		561	-4.51662
560	-6.77888		560	1.66051		560	-4.68276
559	-7.11144		559	1.53889		559	-4.7277
558	-7.43689		558	1.4365		558	-4.8549
557	-7.69563		557	1.42196		557	-4.94535
556	-8.07361		556	1.26677		556	-5.12349
555	-8.31006		555	1.21765		555	-5.15685
554	-8.48324		554	1.04042		554	-5.11568
553	-8.61587		553	1.01135		553	-5.20291
552	-8.74836		552	1.07141		552	-5.22736
551	-8.8172		551	0.96709		551	-5.21149
550	-8.88537		550	0.89266		550	-5.24994
549	-8.9687		549	0.8879		549	-5.17558
548	-8.98653		548	0.82549		548	-5.13434
547	-9.0492		547	0.66915		547	-5.15544
546	-8.94003		546	0.60163		546	-5.11299
545	-8.76643		545	0.59204		545	-5.00782
544	-8.72266		544	0.55224		544	-4.91157
543	-8.53562		543	0.57099		543	-4.84244
542	-8.42546		542	0.56568		542	-4.75993
541	-8.37623		541	0.5284		541	-4.66697
540	-8.21454		540	0.42613		540	-4.61273
539	-7.95762		539	0.40002		539	-4.47005
538	-7.80789		538	0.38033		538	-4.37064
537	-7.60532		537	0.36209		537	-4.26494
536	-7.31082		536	0.40174		536	-4.07435
535	-7.1688		535	0.35397		535	-3.96803
534	-7.0283		534	0.33062		534	-3.96416
533	-6.86777		533	0.27503		533	-3.91236
532	-6.6304		532	0.33616		532	-3.72173
531	-6.50989		531	0.30755		531	-3.6173
530	-6.36196		530	0.2344		530	-3.57291
529	-6.27303		529	0.15474		529	-3.52114
528	-6.03966		528	0.13282		528	-3.43441
527	-5.86932		527	0.08445		527	-3.39546
526	-5.83903		526	0.05827		526	-3.33966
525	-5.64022		525	0.03398		525	-3.2438
524	-5.58591		524	-0.07332		524	-3.1959
523	-5.6246		523	-0.16793		523	-3.23538
522	-5.51428		522	-0.25779		522	-3.20782
521	-5.44151		521	-0.29922		521	-3.15375
520	-5.44856		520	-0.39499		520	-3.11005
519	-5.44493		519	-0.52071		519	-3.15445
518	-5.53934		518	-0.58369		518	-3.23579
517	-5.5545		517	-0.65851		517	-3.20666
516	-5.61134		516	-0.84383		516	-3.30832
515	-5.73314		515	-0.94952		515	-3.39121
514	-5.72564		514	-1.01023		514	-3.36465
513	-5.91272		513	-1.17217		513	-3.43228
512	-5.98564		512	-1.24643		512	-3.43796
511	-6.02844		511	-1.35624		511	-3.41356
510	-6.28561		510	-1.48361		510	-3.54582
509	-6.44641		509	-1.6252		509	-3.6207
508	-6.47805		508	-1.79914		508	-3.6112
507	-6.54871		507	-1.94762		507	-3.62927
506	-6.52719		506	-2.06538		506	-3.55504
505	-6.71452		505	-2.26101		505	-3.60419
504	-6.78815		504	-2.41766		504	-3.67924
503	-6.98492		503	-2.60687		503	-3.71197
502	-7.07039		502	-2.71375		502	-3.67535
501	-7.09249		501	-2.91453		501	-3.64497
500	-7.20287		500	-3.16838		500	-3.64306
499	-7.33099		499	-3.29562		499	-3.57699
498	-7.46208		498	-3.53815		498	-3.53772
497	-7.50245		497	-3.80347		497	-3.50136
496	-7.68497		496	-4.04998		496	-3.45937
495	-7.89914		495	-4.3476		495	-3.41796
494	-8.00293		494	-4.6244		494	-3.35077
493	-8.18317		493	-4.89512		493	-3.39284
492	-8.28843		492	-5.23259		492	-3.3529
491	-8.36469		491	-5.4334		491	-3.22612
490	-8.46557		490	-5.58656		490	-3.06097
489	-8.71854		489	-6.00759		489	-3.02733
488	-8.83712		488	-6.41455		488	-2.94593
487	-8.99156		487	-6.75621		487	-2.85996
486	-9.12816		486	-7.1233		486	-2.77991
485	-9.25868		485	-7.4055		485	-2.64075
484	-9.34847		484	-7.72965		484	-2.58831
483	-9.50444		483	-7.98295		483	-2.5066
482	-9.49305		482	-8.18812		482	-2.36152
481	-9.64045		481	-8.5475		481	-2.34966
480	-9.80945		480	-8.86687		480	-2.32441
479	-9.81549		479	-9.07158		479	-2.21334
478	-9.81576		478	-9.3816		478	-2.1142
477	-9.81307		477	-9.58623		477	-1.98474
476	-9.89581		476	-9.76521		476	-2.01919
475	-9.98011		475	-10.0355		475	-1.99106
474	-10.0205		474	-10.2592		474	-1.92992
473	-9.96166		473	-10.3422		473	-1.91554
472	-9.91136		472	-10.4546		472	-1.87203
471	-9.85347		471	-10.6079		471	-1.91928
470	-9.80198		470	-10.671		470	-1.92434
469	-9.70204		469	-10.6313		469	-1.90163
468	-9.69298		468	-10.7167		468	-1.87207
467	-9.54548		467	-10.6881		467	-1.84717
466	-9.40019		466	-10.6448		466	-1.88605
465	-9.31162		465	-10.6243		465	-1.98088
464	-9.17346		464	-10.6392		464	-2.02238
463	-8.90377		463	-10.5349		463	-2.0004
462	-8.72428		462	-10.4175		462	-2.09787
461	-8.56854		461	-10.3558		461	-2.16224
460	-8.31438		460	-10.1488		460	-2.19808
459	-7.96013		459	-9.97234		459	-2.19648
458	-7.60558		458	-9.76873		458	-2.17079
457	-7.32565		457	-9.52301		457	-2.20532
456	-6.94336		456	-9.2464		456	-2.17007
455	-6.3492		455	-8.93764		455	-2.2257
454	-5.76223		454	-8.68327		454	-2.14397
453	-5.19628		453	-8.41363		453	-2.02555
452	-4.68229		452	-8.08218		452	-1.98193
451	-4.05232		451	-7.75219		451	-1.87001
450	-3.38576		450	-7.50935		450	-1.79986
449	-2.80219		449	-7.17286		449	-1.71052
448	-2.21089		448	-6.8431		448	-1.6225
447	-1.73003		447	-6.56024		447	-1.6293
446	-1.11777		446	-6.19951		446	-1.54204
445	-0.47299		445	-5.88176		445	-1.46635
444	0.11277		444	-5.54796		444	-1.29734
443	0.73617		443	-5.27205		443	-1.20092
442	1.379		442	-4.9747		442	-1.04797
441	1.8216		441	-4.72944		441	-0.98165
440	2.16334		440	-4.46694		440	-1.02797
439	2.75767		439	-4.19701		439	-0.88393
438	3.44814		438	-3.88915		438	-0.67109
437	3.8105		437	-3.53972		437	-0.5283
436	4.26663		436	-3.22611		436	-0.37097
435	4.75851		435	-2.97944		435	-0.20756
434	5.12763		434	-2.84119		434	-0.10823
433	5.48342		433	-2.56925		433	-0.02735
432	5.70945		432	-2.37314		432	0.00778
431	5.82721		431	-2.20777		431	0.09962
430	5.98316		430	-2.12722		430	0.13484
429	6.17594		429	-2.02664		429	0.14971
428	6.37296		428	-1.82169		428	0.2638
427	6.51682		427	-1.77013		427	0.37975
426	6.51744		426	-1.76471		426	0.43011
425	6.41149		425	-1.63977		425	0.40649
424	6.39275		424	-1.57192		424	0.49549
423	6.31264		423	-1.63753		423	0.4585
422	6.25862		422	-1.66517		422	0.4669
421	6.24012		421	-1.65987		421	0.49334
420	6.16421		420	-1.61048		420	0.54111
419	6.09572		419	-1.52309		419	0.59318
418	5.94888		418	-1.51224		418	0.59013
417	5.75969		417	-1.52734		417	0.56824
416	5.46554		416	-1.54261		416	0.49756
415	5.30655		415	-1.47909		415	0.43719
414	5.07694		414	-1.42974		414	0.40398
413	5.01838		413	-1.37873		413	0.36519
412	4.67955		412	-1.38689		412	0.20918
411	4.41236		411	-1.37575		411	0.1363
410	4.26006		410	-1.34432		410	0.07428
409	4.21333		409	-1.2595		409	-0.07712
408	3.96803		408	-1.35214		408	-0.22214
407	3.78716		407	-1.26858		407	-0.36626
406	3.60166		406	-1.16319		406	-0.47707
405	3.4582		405	-1.24222		405	-0.61962
404	3.27882		404	-1.25697		404	-0.80318
403	3.23384		403	-1.16991		403	-0.90184
402	3.30679		402	-1.10029		402	-1.01099
401	3.29338		401	-1.02529		401	-1.07897
400	3.30159		400	-0.97065		400	-1.23916
399	3.27902		399	-0.86128		399	-1.24647
398	3.57056		398	-0.70194		398	-1.16259
397	3.82579		397	-0.46826		397	-1.15537
396	3.94123		396	-0.23066		396	-1.21489
395	4.16455		395	-0.00426		395	-1.14778
394	4.39812		394	0.25324		394	-1.10014
393	4.77356		393	0.55754		393	-0.87935
392	5.07052		392	0.789		392	-0.82929
391	5.354		391	1.00719		391	-0.9157
390	5.71678		390	1.33726		390	-0.71869
389	5.97975		389	1.64575		389	-0.59532
388	6.30696		388	1.95891		388	-0.57809
387	6.67116		387	2.23686		387	-0.57765
386	6.74371		386	2.4982		386	-0.51344
385	6.87607		385	2.75465		385	-0.46257
384	7.13217		384	2.97057		384	-0.52728
383	7.35632		383	3.19346		383	-0.39878
382	7.46226		382	3.35015		382	-0.33527
381	7.4081		381	3.37455		381	-0.47782
380	7.236		380	3.4144		380	-0.58911
379	6.93987		379	3.47842		379	-0.58926
378	6.81821		378	3.60755		378	-0.5197
377	6.76293		377	3.60278		377	-0.42641
376	6.56842		376	3.59131		376	-0.32461
375	6.36745		375	3.46793		375	-0.36287
374	5.92492		374	3.35271		374	-0.33013
373	5.41252		373	3.28582		373	-0.2616
372	4.9504		372	3.20779		372	-0.29212
371	4.7706		371	3.09341		371	-0.10356
370	4.35832		370	2.97165		370	0.11518
369	3.82483		369	2.67247		369	0.18847
368	3.42816		368	2.42999		368	0.34671
367	3.07221		367	2.16147		367	0.50781
366	2.69441		366	1.93805		366	0.73099
365	2.33528		365	1.74772		365	1.04364
364	1.91425		364	1.42272		364	1.18916
363	1.52323		363	1.01234		363	1.29168
362	1.17969		362	0.73597		362	1.63737
361	0.98459		361	0.45855		361	1.94977
360	0.96629		360	0.26864		360	2.37719
359	1.09322		359	-0.05803		359	2.73356
358	0.99724		358	-0.33831		358	2.9816
357	1.11431		357	-0.43733		357	3.39339
356	1.29138		356	-0.64154		356	3.85614
355	1.43503		355	-0.81175		355	4.14323
354	1.87443		354	-0.84161		354	4.56612
353	2.24501		353	-0.9789		353	4.95816
352	2.52581		352	-0.93661		352	5.34315
351	2.6405		351	-0.96616		351	5.46001
350	2.81845		350	-0.94139		350	5.65986
349	3.11842		349	-0.92521		349	5.78883
348	3.36298		348	-0.83993		348	5.90151
347	3.56693		347	-0.82628		347	5.99646
346	3.44696		346	-0.7958		346	5.96261
345	3.43116		345	-0.78393		345	5.86704
344	3.55726		344	-0.63508		344	5.79553
343	3.46965		343	-0.43838		343	5.64227
342	3.36968		342	-0.37056		342	5.54341
341	3.25925		341	-0.38357		341	5.26499
340	3.07209		340	-0.27871		340	5.05446
339	2.91663		339	-0.0871		339	4.84087
338	2.76084		338	0.084		338	4.69553
337	2.40686		337	0.02775		337	4.36405
336	2.10851		336	0.14063		336	4.06181
335	1.84016		335	0.30952		335	3.9255
334	1.50363		334	0.28552		334	3.67308
333	1.05595		333	0.3816		333	3.36288
332	0.85188		332	0.50247		332	3.09917
331	0.50157		331	0.55198		331	2.67013
330	0.01149		330	0.64671		330	2.32852
329	-0.18906		329	0.56303		329	2.04178
328	-0.72713		328	0.46978		328	1.71097
327	-1.12084		327	0.51941		327	1.43693
326	-1.50151		326	0.53155		326	1.14148
325	-1.99113		325	0.51416		325	0.75216
324	-2.41746		324	0.40176		324	0.40736
323	-2.82977		323	0.33225		323	0.24596
322	-3.17763		322	0.49238		322	0.00936
321	-3.63412		321	0.51802		321	-0.26
320	-3.91893		320	0.48734		320	-0.36181
319	-4.20496		319	0.51234		319	-0.51979
318	-4.56207		318	0.52242		318	-0.56196
317	-4.68514		317	0.38958		317	-0.59146
316	-4.86039		316	0.48016		316	-0.67683
315	-4.97929		315	0.55257		315	-0.68619
314	-5.09348		314	0.43455		314	-0.70693
313	-4.99271		313	0.48062		313	-0.61008
312	-4.94133		312	0.50463		312	-0.49215
311	-4.85246		311	0.56419		311	-0.36681
310	-4.59713		310	0.55689		310	-0.21541
309	-4.4611		309	0.39013		309	-0.10711
308	-4.24169		308	0.459		308	0.07084
307	-3.84366		307	0.56369		307	0.17585
306	-3.36109		306	0.55405		306	0.38986
305	-2.97409		305	0.65906		305	0.57056
304	-2.83976		304	0.77654		304	0.75614
303	-2.57914		303	0.74981		303	0.85366
302	-2.0482		302	0.85518		302	1.08648
301	-1.70187		301	0.96101		301	1.18712
300	-1.40622		300	1.06193		300	1.18527
299	-0.9275		299	1.3329		299	1.4419
298	-0.56325		298	1.4006		298	1.78615
297	0.14491		297	1.59306		297	2.55344
296	-0.24713		296	1.01777		296	3.04956
295	-1.72553		295	-0.04335		295	2.64888
294	-2.47276		294	-1.09383		294	1.33905
293	-1.97739		293	-1.70548		293	-0.23914
292	-2.21597		292	-2.30431		292	-1.75437
291	-2.67669		291	-2.34999		291	-2.3152
290	-2.88582		290	-2.07928		290	-2.00055
289	-2.23225		289	-2.60084		289	-2.46324
288	-1.84093		288	-2.21345		288	-2.57429
287	-1.83706		287	-1.87692		287	-2.53617
286	-1.85716		286	-2.23733		286	-2.45379
285	-1.44588		285	-2.30611		285	-2.8735
284	-1.6582		284	-2.10803		284	-2.55537
283	-1.80829		283	-1.83568		283	-2.29914
282	-1.59835		282	-1.77245		282	-2.30087
281	-1.81825		281	-1.8073		281	-2.02576
280	-2.59098		280	-2.64294		280	-2.43206
279	-2.09931		279	-2.70416		279	-2.22764
278	-2.3828		278	-2.06463		278	-2.26752
277	-1.5212		277	-2.10605		277	-2.22245
276	-1.23256		276	-2.15115		276	-2.49322
275	-1.83922		275	-2.26907		275	-2.83945
274	-2.24926		274	-2.19829		274	-3.03534
273	-2.80601		273	-2.27746		273	-2.73137
272	-2.4111		272	-2.19117		272	-2.97741
271	-1.45913		271	-2.37803		271	-3.0803
270	-1.83894		270	-2.31139		270	-2.44726
	--			--			--
	--			--			--
	--			--			--
	--			--			--
	--			--			--
	--			--			--
	--			--			--
	--			--			--
	--			--			--
	--			--			--
	--			--			--
	--			--			--
	--			--			--
	--			--			--
	--			--			--
	--			--			--
	--			--			--
	--			--			--
	--			--			--
	--			--			--

## Sheet: Figure_2_d
EXAFS data	k3-weighted EXAFS and Fourier transform spectra of only cluster [2Fe‑2S]NqrD-E (red) in variant NqrF-C70A, and only cluster [2Fe‑2S]NqrF (blue) in variant NqrD-C29A.
NqrF-C70A							NqrD-C29A
red trace inset			red trace				blue trace inset			blue trace
k	raw (k^3)		R	FT mag exp			k	raw (k^3)		R	FT mag exp
0	0		0	0.0627762			0	0		0	0.22573
0.05	-6.90529e-05		0.0306796	0.0622876			0.05	-0.000123172		0.0306796	0.21116
0.1	-0.000533706		0.0613592	0.0605246			0.1	-0.000953767		0.0613592	0.169397
0.15	-0.00173808		0.0920388	0.0567597			0.15	-0.00311228		0.0920388	0.106321
0.2	-0.00397016		0.122718	0.050233			0.2	-0.00712438		0.122718	0.0359573
0.25	-0.00746176		0.153398	0.0406648			0.25	-0.0134209		0.153398	0.0627698
0.3	-0.0123886		0.184078	0.0291744			0.3	-0.0223379		0.184078	0.134876
0.35	-0.01887		0.214757	0.021626			0.35	-0.0341164		0.214757	0.192442
0.4	-0.0269696		0.245437	0.0291182			0.4	-0.048903		0.245437	0.225567
0.45	-0.0366945		0.276117	0.0465048			0.45	-0.066749		0.276117	0.228909
0.5	-0.0479956		0.306796	0.0652787			0.5	-0.0876112		0.306796	0.201077
0.55	-0.060768		0.337476	0.0813443			0.55	-0.111351		0.337476	0.144862
0.6	-0.0748505		0.368155	0.0917972			0.6	-0.137737		0.368155	0.0679133
0.65	-0.0900255		0.398835	0.0942378			0.65	-0.166439		0.398835	0.0354296
0.7	-0.10602		0.429515	0.0868775			0.7	-0.197037		0.429515	0.122303
0.75	-0.122503		0.460194	0.0689765			0.75	-0.229011		0.460194	0.202826
0.8	-0.138181		0.490874	0.0426337			0.8	-0.259523		0.490874	0.260899
0.85	-0.153131		0.521553	0.0300586			0.85	-0.289139		0.521553	0.286814
0.9	-0.166804		0.552233	0.0675592			0.9	-0.316931		0.552233	0.274736
0.95	-0.179107		0.582913	0.12216			0.95	-0.342492		0.582913	0.223453
1	-0.189551		0.613592	0.181255			1	-0.364884		0.613592	0.136856
1.05	-0.197029		0.644272	0.239869			1.05	-0.382366		0.644272	0.0245224
1.1	-0.201346		0.674952	0.294638			1.1	-0.39791		0.674952	0.103098
1.15	-0.201664		0.705631	0.344225			1.15	-0.409896		0.705631	0.226125
1.2	-0.197066		0.736311	0.390405			1.2	-0.414842		0.736311	0.327935
1.25	-0.190082		0.76699	0.438737			1.25	-0.4108		0.76699	0.390695
1.3	-0.178234		0.79767	0.497525			1.3	-0.397598		0.79767	0.398968
1.35	-0.159113		0.82835	0.574285			1.35	-0.375129		0.82835	0.341601
1.4	-0.132783		0.859029	0.671283			1.4	-0.343744		0.859029	0.213353
1.45	-0.101906		0.889709	0.783319			1.45	-0.304492		0.889709	0.0160472
1.5	-0.0681632		0.920388	0.898622			1.5	-0.258994		0.920388	0.240937
1.55	-0.03242		0.951068	1.00115			1.55	-0.210147		0.951068	0.540849
1.6	0.00339978		0.981748	1.07303			1.6	-0.15996		0.981748	0.860609
1.65	0.0354332		1.01243	1.09708			1.65	-0.110196		1.01243	1.17252
1.7	0.0631964		1.04311	1.06015			1.7	-0.0594237		1.04311	1.44671
1.75	0.0882104		1.07379	0.959263			1.75	-0.00216246		1.07379	1.65408
1.8	0.111265		1.10447	0.816833			1.8	0.0604016		1.10447	1.76986
1.85	0.133702		1.13515	0.720459			1.85	0.126282		1.13515	1.77793
1.9	0.156523		1.16583	0.836396			1.9	0.193212		1.16583	1.67694
1.95	0.18346		1.1965	1.21075			1.95	0.260515		1.1965	1.49193
2	0.22162		1.22718	1.7457			2	0.329113		1.22718	1.29974
2.05	0.274146		1.25786	2.36032			2.05	0.402053		1.25786	1.25892
2.1	0.344558		1.28854	2.99877			2.1	0.479486		1.28854	1.51607
2.15	0.435787		1.31922	3.61361			2.15	0.556777		1.31922	2.02744
2.2	0.539108		1.3499	4.16134			2.2	0.631696		1.3499	2.66503
2.25	0.649908		1.38058	4.6037			2.25	0.704066		1.38058	3.33328
2.3	0.764461		1.41126	4.91165			2.3	0.776102		1.41126	3.96889
2.35	0.878772		1.44194	5.07104			2.35	0.854457		1.44194	4.52985
2.4	0.982861		1.47262	5.09006			2.4	0.933764		1.47262	4.99324
2.45	1.0775		1.5033	5.0088			2.45	1.0256		1.5033	5.35719
2.5	1.16004		1.53398	4.9088			2.5	1.13202		1.53398	5.64324
2.55	1.22075		1.56466	4.91286			2.55	1.24335		1.56466	5.89604
2.6	1.25235		1.59534	5.15344			2.6	1.36776		1.59534	6.17658
2.65	1.27077		1.62602	5.70681			2.65	1.47806		1.62602	6.54629
2.7	1.25174		1.6567	6.55109			2.7	1.55656		1.6567	7.04535
2.75	1.16589		1.68738	7.59231			2.75	1.58706		1.68738	7.67642
2.8	1.03809		1.71806	8.71403			2.8	1.55155		1.71806	8.40347
2.85	0.848302		1.74874	9.8059			2.85	1.43808		1.74874	9.16371
2.9	0.607089		1.77942	10.773			2.9	1.24171		1.77942	9.88306
2.95	0.346046		1.8101	11.5381			2.95	0.961482		1.8101	10.4887
3	0.0368766		1.84078	12.0423			3	0.581748		1.84078	10.9171
3.05	-0.339378		1.87146	12.2461			3.05	0.101287		1.87146	11.1191
3.1	-0.752289		1.90214	12.1295			3.1	-0.437732		1.90214	11.0622
3.15	-1.19579		1.93282	11.6924			3.15	-1.00211		1.93282	10.7324
3.2	-1.64339		1.9635	10.9529			3.2	-1.62864		1.9635	10.1334
3.25	-2.09841		1.99418	9.94602			3.25	-2.2056		1.99418	9.28607
3.3	-2.51819		2.02485	8.72071			3.3	-2.69305		2.02485	8.22632
3.35	-2.89251		2.05553	7.33691			3.35	-3.17006		2.05553	7.00227
3.4	-3.15194		2.08621	5.86245			3.4	-3.55137		2.08621	5.67134
3.45	-3.36232		2.11689	4.37174			3.45	-3.84036		2.11689	4.2979
3.5	-3.50553		2.14757	2.95182			3.5	-4.00507		2.14757	2.95445
3.55	-3.58312		2.17825	1.74627			3.55	-4.01972		2.17825	1.74258
3.6	-3.5992		2.20893	1.17438			3.6	-3.95001		2.20893	0.954289
3.65	-3.50049		2.23961	1.60576			3.65	-3.7017		2.23961	1.20867
3.7	-3.31749		2.27029	2.32412			3.7	-3.31341		2.27029	1.90216
3.75	-2.99549		2.30097	2.95115			3.75	-2.88147		2.30097	2.52091
3.8	-2.52716		2.33165	3.40988			3.8	-2.33799		2.33165	2.97556
3.85	-2.02215		2.36233	3.69032			3.85	-1.75655		2.36233	3.25595
3.9	-1.4832		2.39301	3.80459			3.9	-1.19178		2.39301	3.37597
3.95	-0.808251		2.42369	3.77521			3.95	-0.509468		2.42369	3.3618
4	-0.0754412		2.45437	3.62965			4	0.244532		2.45437	3.2463
4.05	0.659453		2.48505	3.39679			4.05	0.96419		2.48505	3.06454
4.1	1.46755		2.51573	3.10428			4.1	1.76003		2.51573	2.84918
4.15	2.19366		2.54641	2.77676			4.15	2.45208		2.54641	2.62607
4.2	3.17665		2.57709	2.435			4.2	3.39054		2.57709	2.41068
4.25	3.90377		2.60777	2.09582			4.25	4.05254		2.60777	2.20697
4.3	4.93249		2.63845	1.77285			4.3	4.90391		2.63845	2.00967
4.35	5.60474		2.66913	1.47752			4.35	5.4282		2.66913	1.80918
4.4	6.18416		2.69981	1.22008			4.4	5.79069		2.69981	1.59725
4.45	6.5181		2.73049	1.00954			4.45	5.91772		2.73049	1.37124
4.5	6.62493		2.76117	0.851513			4.5	5.80325		2.76117	1.13657
4.55	6.53647		2.79184	0.743778			4.55	5.69693		2.79184	0.908243
4.6	6.25425		2.82252	0.673069			4.6	5.46557		2.82252	0.712484
4.65	5.59765		2.8532	0.618611			4.65	4.9568		2.8532	0.585662
4.7	4.89872		2.88388	0.560508			4.7	4.46952		2.88388	0.552234
4.75	4.09978		2.91456	0.485652			4.75	3.73134		2.91456	0.587326
4.8	2.856		2.94524	0.388998			4.8	2.59844		2.94524	0.637231
4.85	1.60279		2.97592	0.272927			4.85	1.56449		2.97592	0.663057
4.9	0.505325		3.0066	0.149818			4.9	0.553067		3.0066	0.647023
4.95	-1.05758		3.03728	0.0893725			4.95	-0.969447		3.03728	0.586086
5	-2.66873		3.06796	0.185124			5	-2.42598		3.06796	0.489013
5.05	-3.57494		3.09864	0.30504			5.05	-3.45386		3.09864	0.379919
5.1	-4.46281		3.12932	0.408486			5.1	-4.34573		3.12932	0.312006
5.15	-5.32831		3.16	0.483952			5.15	-5.48887		3.16	0.349625
5.2	-5.9985		3.19068	0.525284			5.2	-6.4323		3.19068	0.469406
5.25	-6.52181		3.22136	0.529716			5.25	-6.94443		3.22136	0.607559
5.3	-6.78455		3.25204	0.497524			5.3	-7.11043		3.25204	0.727083
5.35	-7.03531		3.28272	0.43173			5.35	-7.04536		3.28272	0.808328
5.4	-6.8725		3.3134	0.337667			5.4	-7.07307		3.3134	0.840156
5.45	-6.56227		3.34408	0.222413			5.45	-6.71301		3.34408	0.817222
5.5	-5.90516		3.37476	0.0941342			5.5	-6.04326		3.37476	0.739064
5.55	-5.32425		3.40544	0.0386823			5.55	-5.14427		3.40544	0.609579
5.6	-4.65644		3.43612	0.167584			5.6	-4.23514		3.43612	0.436545
5.65	-3.68605		3.4668	0.285201			5.65	-2.98059		3.4668	0.231844
5.7	-2.55685		3.49748	0.385299			5.7	-1.7458		3.49748	0.0533524
5.75	-1.2998		3.52816	0.463237			5.75	-0.295266		3.52816	0.24595
5.8	-0.158641		3.55884	0.5161			5.8	0.89959		3.55884	0.474533
5.85	1.36056		3.58952	0.542704			5.85	2.20931		3.58952	0.687316
5.9	2.67953		3.62019	0.5435			5.9	3.20578		3.62019	0.872502
5.95	3.88098		3.65087	0.520377			5.95	4.07177		3.65087	1.02201
6	4.85133		3.68155	0.476452			6	4.44252		3.68155	1.13101
6.05	5.34479		3.71223	0.415878			6.05	4.83675		3.71223	1.19794
6.1	5.89523		3.74291	0.34382			6.1	5.1698		3.74291	1.22445
6.15	6.56187		3.77359	0.266923			6.15	5.71533		3.77359	1.2149
6.2	6.89087		3.80427	0.195326			6.2	5.96778		3.80427	1.17581
6.25	6.46791		3.83495	0.148228			6.25	6.09416		3.83495	1.11491
6.3	5.70983		3.86563	0.15044			6.3	5.46487		3.86563	1.04005
6.35	5.46323		3.89631	0.193255			6.35	4.8745		3.89631	0.958136
6.4	5.2735		3.92699	0.247734			6.4	4.5846		3.92699	0.874129
6.45	4.36134		3.95767	0.298225			6.45	4.29886		3.95767	0.790548
6.5	3.08041		3.98835	0.33801			6.5	3.85738		3.98835	0.707663
6.55	2.11902		4.01903	0.363864			6.55	3.00088		4.01903	0.624402
6.6	1.26334		4.04971	0.374274			6.6	1.71252		4.04971	0.539704
6.65	0.373057		4.08039	0.368891			6.65	0.216362		4.08039	0.453939
6.7	-1.43451		4.11107	0.348376			6.7	-1.35734		4.11107	0.370256
6.75	-2.97489		4.14175	0.314413			6.75	-2.52359		4.14175	0.296049
6.8	-3.69367		4.17243	0.269877			6.8	-3.32962		4.17243	0.244096
6.85	-3.77275		4.20311	0.219342			6.85	-4.51052		4.20311	0.227826
6.9	-4.03706		4.23379	0.170523			6.9	-5.38153		4.23379	0.245575
6.95	-4.41791		4.26447	0.137232			6.95	-5.84976		4.26447	0.279107
7	-5.22783		4.29515	0.136276			7	-5.48665		4.29515	0.311165
7.05	-5.12954		4.32583	0.165498			7.05	-4.9813		4.32583	0.33195
7.1	-5.17156		4.35651	0.206289			7.1	-4.68441		4.35651	0.337219
7.15	-5.41202		4.38719	0.245357			7.15	-4.0099		4.38719	0.32637
7.2	-4.87204		4.41786	0.276181			7.2	-3.08307		4.41786	0.301514
7.25	-3.8266		4.44854	0.295865			7.25	-2.64214		4.44854	0.267113
7.3	-2.96434		4.47922	0.303793			7.3	-2.90169		4.47922	0.230023
7.35	-2.42994		4.5099	0.30123			7.35	-2.37223		4.5099	0.199583
7.4	-1.41664		4.54058	0.291218			7.4	-1.27728		4.54058	0.185798
7.45	-1.00133		4.57126	0.278428			7.45	-0.258665		4.57126	0.192936
7.5	-0.62879		4.60194	0.26857			7.5	0.447906		4.60194	0.215347
7.55	0.186777		4.63262	0.266836			7.55	1.66014		4.63262	0.2436
7.6	0.854262		4.6633	0.275633			7.6	2.15376		4.6633	0.270768
7.65	1.77262		4.69398	0.293412			7.65	1.5589		4.69398	0.293302
7.7	2.62668		4.72466	0.315897			7.7	0.964084		4.72466	0.310055
7.75	3.23334		4.75534	0.338297			7.75	2.00347		4.75534	0.321352
7.8	3.50437		4.78602	0.356724			7.8	2.85028		4.78602	0.328328
7.85	3.44035		4.8167	0.368633			7.85	3.78143		4.8167	0.332426
7.9	3.33035		4.84738	0.372743			7.9	4.2825		4.84738	0.335036
7.95	3.20823		4.87806	0.368783			7.95	4.21932		4.87806	0.337249
8	2.86354		4.90874	0.357178			8	3.00256		4.90874	0.339744
8.05	2.63661		4.93942	0.338745			8.05	2.89425		4.93942	0.342759
8.1	2.9723		4.9701	0.314449			8.1	3.70122		4.9701	0.34612
8.15	3.61575		5.00078	0.285264			8.15	3.42954		5.00078	0.349286
8.2	3.13116		5.03146	0.252195			8.2	2.58895		5.03146	0.351398
8.25	2.2218		5.06214	0.216486			8.25	2.10453		5.06214	0.351354
8.3	1.5601		5.09282	0.180079			8.3	1.17961		5.09282	0.347928
8.35	1.13566		5.1235	0.146444			8.35	0.966855		5.1235	0.339902
8.4	0.298889		5.15418	0.121701			8.4	0.108031		5.15418	0.326236
8.45	-0.285523		5.18486	0.113705			8.45	-1.41045		5.18486	0.306217
8.5	-0.903708		5.21553	0.124572			8.5	-1.58811		5.21553	0.279613
8.55	-1.86268		5.24621	0.146813			8.55	-1.83855		5.24621	0.246824
8.6	-2.06678		5.27689	0.171532			8.6	-2.35475		5.27689	0.209159
8.65	-1.90684		5.30757	0.193132			8.65	-2.74984		5.30757	0.169476
8.7	-3.09292		5.33825	0.208951			8.7	-3.51312		5.33825	0.133924
8.75	-3.73881		5.36893	0.218609			8.75	-3.48087		5.36893	0.114891
8.8	-2.56223		5.39961	0.223884			8.8	-3.92985		5.39961	0.125527
8.85	-2.81341		5.43029	0.228712			8.85	-4.45345		5.43029	0.161324
8.9	-2.96296		5.46097	0.238662			8.9	-3.73889		5.46097	0.208352
8.95	-2.48209		5.49165	0.259186			8.95	-2.30335		5.49165	0.257323
9	-2.33963		5.52233	0.293233			9	-2.72559		5.52233	0.302805
9.05	-2.91335		5.55301	0.340331			9.05	-1.861		5.55301	0.341
9.1	-2.36785		5.58369	0.397797			9.1	-1.55389		5.58369	0.368877
9.15	-0.653924		5.61437	0.462382			9.15	-2.18919		5.61437	0.383968
9.2	0.102615		5.64505	0.531174			9.2	-0.710148		5.64505	0.384419
9.25	0.891291		5.67573	0.601821			9.25	1.10137		5.67573	0.369152
9.3	1.57714		5.70641	0.672431			9.3	0.755499		5.70641	0.33811
9.35	1.37783		5.73709	0.741381			9.35	0.176078		5.73709	0.292636
9.4	1.38824		5.76777	0.807136			9.4	0.501701		5.76777	0.236348
9.45	2.35789		5.79845	0.868132			9.45	0.801435		5.79845	0.177841
9.5	3.27086		5.82913	0.922783			9.5	3.35803		5.82913	0.139026
9.55	3.07258		5.85981	0.969585			9.55	4.36511		5.85981	0.154202
9.6	3.50122		5.89049	1.00731			9.6	4.27059		5.89049	0.217071
9.65	4.78434		5.92117	1.03525			9.65	3.89424		5.92117	0.297058
9.7	4.57372		5.95185	1.05341			9.7	4.30689		5.95185	0.37802
9.75	3.87749		5.98253	1.0627			9.75	3.37417		5.98253	0.452228
9.8	3.0628		6.0132	1.06487			9.8	2.37361		6.0132	0.515275
9.85	2.63643		6.04388	1.06235			9.85	2.55011		6.04388	0.564689
9.9	2.09311		6.07456	1.05785			9.9	2.44724		6.07456	0.599599
9.95	0.460611		6.10524	1.0538			9.95	1.84648		6.10524	0.620619
10	-0.771697		6.13592	1.05173			10	0.0778985		6.13592	0.629698
10.05	-2.66411		6.1666	1.05183			10.05	-0.929307		6.1666	0.629843
10.1	-2.81496		6.19728	1.05289			10.1	-0.811767		6.19728	0.62462
10.15	-3.00703		6.22796	1.0525			10.15	-2.94375		6.22796	0.617453
10.2	-4.94742		6.25864	1.04764			10.2	-4.20775		6.25864	0.610812
10.25	-3.66876		6.28932	1.03525			10.25	-2.81378		6.28932	0.60555
10.3	-2.38852		6.32	1.01286			10.3	-3.80706		6.32	0.600692
10.35	-4.80055		6.35068	0.978872			10.35	-2.65176		6.35068	0.593798
10.4	-4.15258		6.38136	0.932788			10.4	-3.15736		6.38136	0.581729
10.45	-5.18607		6.41204	0.875214			10.45	-2.75545		6.41204	0.561504
10.5	-5.19885		6.44272	0.807748			10.5	-1.66084		6.44272	0.531025
10.55	-3.07443		6.4734	0.732795			10.55	-2.78		6.4734	0.489606
10.6	-2.24896		6.50408	0.653324			10.6	-1.10805		6.50408	0.438419
10.65	-3.41767		6.53476	0.57262			10.65	-1.49239		6.53476	0.38105
10.7	-2.48786		6.56544	0.494048			10.7	-1.29522		6.56544	0.324487
10.75	-0.400573		6.59612	0.420848			10.75	1.61798		6.59612	0.280438
10.8	3.12883		6.6268	0.355963			10.8	3.11136		6.6268	0.263924
10.85	4.86973		6.65748	0.30186			10.85	2.04449		6.65748	0.282846
10.9	3.26313		6.68816	0.260266			10.9	2.66044		6.68816	0.328996
10.95	5.56413		6.71884	0.231755			10.95	1.14785		6.71884	0.387323
11	4.64183		6.74952	0.215364			11	0.732427		6.74952	0.445956
11.05	2.24359		6.7802	0.208704			11.05	3.44139		6.7802	0.497379
11.1	2.31455		6.81087	0.208712			11.1	5.02621		6.81087	0.537077
11.15	2.51382		6.84155	0.212495			11.15	4.54057		6.84155	0.562558
11.2	4.50544		6.87223	0.217707			11.2	2.97646		6.87223	0.572848
11.25	6.72053		6.90291	0.222514			11.25	1.61904		6.90291	0.568226
11.3	5.70847		6.93359	0.225472			11.3	2.2232		6.93359	0.550068
11.35	5.25107		6.96427	0.22554			11.35	1.7634		6.96427	0.520748
11.4	1.29009		6.99495	0.222253			11.4	-0.892339		6.99495	0.483592
11.45	-0.0187553		7.02563	0.216082			11.45	-2.3993		7.02563	0.442867
11.5	-1.92283		7.05631	0.208905			11.5	-0.16481		7.05631	0.403772
11.55	-1.27961		7.08699	0.204403			11.55	-0.522919		7.08699	0.372187
11.6	0.997653		7.11767	0.207699			11.6	-2.06186		7.11767	0.353744
11.65	-2.44347		7.14835	0.223362			11.65	-2.4329		7.14835	0.351987
11.7	-2.47665		7.17903	0.252678			11.7	-1.15753		7.17903	0.366724
11.75	-4.11677		7.20971	0.293073			11.75	-5.35619		7.20971	0.394428
11.8	-4.02265		7.24039	0.339867			11.8	-4.98992		7.24039	0.430342
11.85	-5.29176		7.27107	0.388006			11.85	-3.61719		7.27107	0.47027
11.9	-2.70487		7.30175	0.432834			11.9	-5.34467		7.30175	0.511215
11.95	-0.987293		7.33243	0.470363			11.95	-4.07172		7.33243	0.551309
12	-4.07149		7.36311	0.497429			12	-1.85581		7.36311	0.589519
12.05	-2.57766		7.39379	0.511854			12.05	1.25082		7.39379	0.625346
12.1	-5.46204		7.42447	0.512645			12.1	-0.61063		7.42447	0.658581
12.15	-0.443367		7.45515	0.500214			12.15	1.27133		7.45515	0.68911
12.2	0.584653		7.48583	0.476636			12.2	2.70311		7.48583	0.716773
12.25	-1.83489		7.51651	0.445947			12.25	0.594102		7.51651	0.741276
12.3	0.0254401		7.54719	0.414415			12.3	0.629725		7.54719	0.762142
12.35	2.50426		7.57787	0.39035			12.35	1.31106		7.57787	0.778718
12.4	2.54444		7.60854	0.382453			12.4	2.99838		7.60854	0.790215
12.45	3.37699		7.63922	0.396156			12.45	3.71818		7.63922	0.795779
12.5	5.01198		7.6699	0.430675			12.5	2.04801		7.6699	0.794584
12.55	0.896442		7.70058	0.480346			12.55	1.4595		7.70058	0.785944
12.6	-3.0543		7.73126	0.538436			12.6	-0.0520666		7.73126	0.769424
12.65	-1.6093		7.76194	0.59962			12.65	2.41281		7.76194	0.744939
12.7	3.33762		7.79262	0.660571			12.7	2.74778		7.79262	0.712856
12.75	2.51009		7.8233	0.719667			12.75	-1.23924		7.8233	0.674061
12.8	0.671411		7.85398	0.776434			12.8	0.762777		7.85398	0.630014
12.85	2.6431		7.88466	0.830945			12.85	0.0445418		7.88466	0.58277
12.9	0.765389		7.91534	0.883269			12.9	-1.4269		7.91534	0.534955
12.95	-1.93815		7.94602	0.933043			12.95	-1.2998		7.94602	0.489658
13	-0.848499		7.9767	0.979243			13	-1.18208		7.9767	0.450172
13.05	0.507791		8.00738	1.02018			13.05	1.53613		8.00738	0.419479
13.1	-0.960387		8.03806	1.05368			13.1	2.73637		8.03806	0.399492
13.15	-0.898518		8.06874	1.0774			13.15	3.45503		8.06874	0.390346
13.2	-3.44602		8.09942	1.08915			13.2	-1.20497		8.09942	0.390263
13.25	-5.53865		8.1301	1.08723			13.25	-0.375533		8.1301	0.396201
13.3	-4.21987		8.16078	1.07064			13.3	-1.92841		8.16078	0.404836
13.35	-0.395965		8.19146	1.03928			13.35	1.5773		8.19146	0.413319
13.4	0.809813		8.22214	0.994035			13.4	-0.109341		8.22214	0.419601
13.45	-0.61521		8.25282	0.936837			13.45	-2.21858		8.25282	0.422436
13.5	3.00975		8.2835	0.870696			13.5	0.683372		8.2835	0.421249
13.55	0.304001		8.31418	0.799763			13.55	-1.80615		8.31418	0.41596
13.6	-1.06317		8.34486	0.729396			13.6	-3.59885		8.34486	0.406804
13.65	2.24488		8.37554	0.666135			13.65	4.37781		8.37554	0.394189
13.7	6.74948		8.40621	0.617249			13.7	-2.02024		8.40621	0.378562
13.75	3.15387		8.43689	0.589331			13.75	-6.96271		8.43689	0.360319
13.8	-0.219698		8.46757	0.585892			13.8	-3.71759		8.46757	0.339741
13.85	1.66601		8.49825	0.605481			13.85	0.0623178		8.49825	0.317005
13.9	4.54258		8.52893	0.642281			13.9	5.53829		8.52893	0.292272
13.95	2.56453		8.55961	0.688625			13.95	4.28566		8.55961	0.265905
14	-3.55575		8.59029	0.737238			14	-1.27987		8.59029	0.238891
14.05	-4.10747		8.62097	0.782225			14.05	0		8.62097	0.213532
14.1	3.27567		8.65165	0.81923			14.1	0		8.65165	0.194346
14.15	5.76585		8.68233	0.845303			14.15	0		8.68233	0.188175
14.2	5.56444		8.71301	0.858752			14.2	0		8.71301	0.201137
14.25	3.13007		8.74369	0.859033			14.25	0		8.74369	0.233736
14.3	-3.20975		8.77437	0.846671			14.3	0		8.77437	0.281092
14.35	-4.85528		8.80505	0.823187			14.35	0		8.80505	0.337039
14.4	-0.735423		8.83573	0.790982			14.4	0		8.83573	0.396203

## Sheet: Figure_2_e
Mössbauer data of Na-NQR NqrF-C70A variant
Speed / mm s-1	relative transmission	fit
-10.9978	0.9997	0.99999
-10.9107	1	0.99999
-10.8235	1.00056	0.99999
-10.7363	0.99984	0.99999
-10.6492	1.00026	0.99999
-10.562	1.00068	0.99999
-10.4749	1.00008	0.99999
-10.3877	1.00026	0.99999
-10.3006	0.99984	0.99999
-10.2134	0.99997	0.99999
-10.1263	0.99977	0.99999
-10.0391	1.00057	0.99999
-9.952	1.00058	0.99999
-9.8648	0.99963	0.99999
-9.7777	1.00029	0.99999
-9.6905	0.9999	0.99999
-9.6033	1.00002	0.99999
-9.5162	0.99919	0.99999
-9.4291	1.00024	0.99999
-9.3419	0.99981	0.99999
-9.2547	1.00004	0.99999
-9.1676	0.99939	0.99999
-9.0804	1.00049	0.99999
-8.9933	1.00006	0.99999
-8.9061	0.99993	0.99999
-8.819	0.99936	0.99999
-8.7318	0.9997	0.99999
-8.6447	0.99953	0.99998
-8.5575	0.9997	0.99998
-8.4704	0.99985	0.99998
-8.3832	1.00033	0.99998
-8.2961	0.99993	0.99998
-8.2089	0.99978	0.99998
-8.1217	1.00043	0.99998
-8.0346	0.9998	0.99998
-7.9475	0.9998	0.99998
-7.8603	1.00056	0.99998
-7.7731	0.99915	0.99998
-7.686	0.99996	0.99998
-7.5988	0.99907	0.99998
-7.5117	1.00028	0.99998
-7.4245	1.00073	0.99998
-7.3374	0.99926	0.99998
-7.2502	0.99928	0.99998
-7.1631	0.99975	0.99998
-7.0759	0.99943	0.99998
-6.9888	0.99969	0.99998
-6.9016	0.99992	0.99998
-6.8145	0.99999	0.99998
-6.7273	0.99906	0.99998
-6.6402	0.99924	0.99997
-6.553	1.00031	0.99997
-6.4658	1.00033	0.99997
-6.3787	1.00029	0.99997
-6.2915	0.99956	0.99997
-6.2044	1.00028	0.99997
-6.1172	1.00021	0.99997
-6.0301	0.99926	0.99997
-5.9429	1.0004	0.99997
-5.8558	1.0001	0.99997
-5.7686	0.9998	0.99997
-5.6815	0.99973	0.99997
-5.5943	0.99967	0.99997
-5.5072	1.00035	0.99996
-5.42	1.00005	0.99996
-5.3329	0.99994	0.99996
-5.2457	0.99981	0.99996
-5.1585	0.99911	0.99996
-5.0714	1.00029	0.99996
-4.9843	0.99934	0.99996
-4.8971	1.00104	0.99995
-4.8099	1.00081	0.99995
-4.7228	0.99993	0.99995
-4.6356	0.99986	0.99995
-4.5485	0.99966	0.99995
-4.4613	1.00044	0.99995
-4.3742	0.99942	0.99994
-4.287	1.00022	0.99994
-4.1999	1.00037	0.99994
-4.1127	1.00048	0.99994
-4.0256	0.99972	0.99993
-3.9384	0.99999	0.99993
-3.8513	1.00022	0.99993
-3.7641	0.99993	0.99993
-3.6769	0.99996	0.99992
-3.5898	1.00033	0.99992
-3.5027	1.00044	0.99992
-3.4155	0.9997	0.99991
-3.3283	1.00013	0.99991
-3.2412	1.00045	0.9999
-3.154	0.99968	0.9999
-3.0669	1.00038	0.99989
-2.9797	1.0005	0.99989
-2.8926	0.99918	0.99988
-2.8054	0.99911	0.99987
-2.7183	0.99988	0.99986
-2.6311	0.99942	0.99986
-2.544	0.99976	0.99985
-2.4568	0.99948	0.99984
-2.3697	0.99965	0.99983
-2.2825	1.00001	0.99981
-2.1953	1.00004	0.9998
-2.1082	0.99981	0.99979
-2.021	0.99942	0.99977
-1.9339	0.99964	0.99975
-1.8467	0.99968	0.99973
-1.7596	0.9994	0.9997
-1.6724	0.99931	0.99968
-1.5853	1.00003	0.99964
-1.4981	0.99974	0.99961
-1.411	0.99982	0.99956
-1.3238	0.99942	0.99951
-1.2367	0.9992	0.99945
-1.1495	0.99982	0.99938
-1.0624	0.99934	0.99929
-0.9752	0.99942	0.99918
-0.8881	0.99908	0.99905
-0.8009	0.9992	0.99887
-0.7138	0.99891	0.99865
-0.6266	0.99814	0.99834
-0.5394	0.99799	0.99792
-0.4523	0.99802	0.99731
-0.3651	0.99698	0.9964
-0.278	0.99695	0.99499
-0.1908	0.99322	0.99272
-0.1037	0.98846	0.98924
-0.0165	0.98453	0.98528
0.0706	0.98336	0.98404
0.1578	0.98653	0.98631
0.2449	0.98892	0.98845
0.3321	0.9883	0.98862
0.4192	0.9867	0.98672
0.5064	0.9843	0.98423
0.5935	0.98573	0.98483
0.6807	0.98956	0.98863
0.7678	0.99205	0.99228
0.855	0.99346	0.99471
0.9421	0.99488	0.99623
1.0293	0.9958	0.9972
1.1165	0.99725	0.99784
1.2036	0.99819	0.99829
1.2908	0.99795	0.99861
1.3779	0.99856	0.99884
1.4651	0.99905	0.99902
1.5522	0.99899	0.99917
1.6394	0.99967	0.99928
1.7265	0.99922	0.99937
1.8137	0.99994	0.99944
1.9008	0.99915	0.9995
1.988	0.99935	0.99956
2.0751	0.99964	0.9996
2.1623	0.99964	0.99964
2.2494	0.9992	0.99967
2.3366	0.99952	0.9997
2.4237	0.99975	0.99972
2.5109	1.00013	0.99975
2.5981	0.99983	0.99977
2.6852	0.99959	0.99978
2.7724	0.99995	0.9998
2.8595	0.99923	0.99981
2.9467	0.99984	0.99982
3.0338	1.00042	0.99984
3.121	0.99995	0.99985
3.2081	0.99939	0.99986
3.2953	0.99938	0.99986
3.3824	0.99989	0.99987
3.4696	0.99998	0.99988
3.5567	0.99993	0.99988
3.6439	1.0001	0.99989
3.7311	1.0007	0.9999
3.8182	0.99993	0.9999
3.9053	0.99952	0.99991
3.9925	0.99969	0.99991
4.0797	1.00023	0.99991
4.1668	0.9995	0.99992
4.254	1.00022	0.99992
4.3411	0.99967	0.99993
4.4283	0.9991	0.99993
4.5154	0.99945	0.99993
4.6026	0.99975	0.99993
4.6897	1.00014	0.99994
4.7769	1.00039	0.99994
4.864	0.99974	0.99994
4.9512	1.00038	0.99994
5.0383	1.00022	0.99995
5.1255	0.99976	0.99995
5.2126	0.99993	0.99995
5.2998	1.00028	0.99995
5.387	1.00029	0.99995
5.4741	1.00038	0.99995
5.5613	0.99959	0.99996
5.6484	0.99925	0.99996
5.7356	0.99986	0.99996
5.8227	0.99978	0.99996
5.9099	0.99984	0.99996
5.997	0.99987	0.99996
6.0842	1.00021	0.99996
6.1713	0.99995	0.99996
6.2585	0.99948	0.99997
6.3456	0.99974	0.99997
6.4328	1.00002	0.99997
6.5199	1.00041	0.99997
6.6071	1.00014	0.99997
6.6943	1.0003	0.99997
6.7814	1.00046	0.99997
6.8685	0.99974	0.99997
6.9557	1.00029	0.99997
7.0429	0.99949	0.99997
7.13	1.00009	0.99997
7.2172	1.00017	0.99997
7.3043	1.00007	0.99998
7.3915	0.99952	0.99998
7.4786	0.99979	0.99998
7.5658	0.99982	0.99998
7.6529	0.9998	0.99998
7.7401	1.00058	0.99998
7.8272	1.00038	0.99998
7.9144	0.99993	0.99998
8.0015	1.00012	0.99998
8.0887	0.99998	0.99998
8.1758	1.00016	0.99998
8.263	1.00005	0.99998
8.3502	0.99929	0.99998
8.4373	0.99991	0.99998
8.5245	1.00068	0.99998
8.6116	0.99966	0.99998
8.6988	0.9998	0.99998
8.7859	1.00013	0.99998
8.8731	1.001	0.99998
8.9602	0.99986	0.99998
9.0474	0.99973	0.99998
9.1345	0.99986	0.99998
9.2217	1.00005	0.99998
9.3088	0.99961	0.99999
9.396	1.00047	0.99999
9.4831	0.99955	0.99999
9.5703	0.99986	0.99999
9.6574	1.00021	0.99999
9.7446	1.00005	0.99999
9.8317	1.00032	0.99999
9.9189	1.00003	0.99999
10.0061	1.00004	0.99999
10.0932	1.00049	0.99999
10.1804	1.0007	0.99999
10.2675	1.00003	0.99999
10.3547	0.99995	0.99999
10.4418	0.99967	0.99999
10.529	1.0003	0.99999
10.6161	1.00051	0.99999
10.7033	1.00023	0.99999
10.7904	1.0005	0.99999
10.8776	0.9993	0.99999
10.9647	1.00031	0.99999
11.0519	1.00046	0.99999
11.139	1.0003	0.99999
11.2262	1.00002	0.99999

## Sheet: Figure_2_f
EPR spectrum of Na+-NQR-NqrC-70A variant
	black trace in Fig. 2f	red trace in Fig. 2f	orange trace in Fig. 2f	purple trace in Fig. 2f
magentic field / mT	experimental spectrum	simulation of spectrum	component [2Fe-2S] of simulation	component radical of simulation
200	-0.058	3.63383e-17	1.67685e-17	1.95698e-17
200.176	-0.10309	1.31324e-16	6.33912e-17	6.79329e-17
200.352	-0.06513	2.97274e-17	-1.03005e-17	4.00279e-17
200.528	-0.08798	2.36142e-17	6.54417e-18	1.707e-17
200.704	-0.11568	9.14631e-17	4.88922e-17	4.2571e-17
200.88	-0.06239	8.84413e-18	2.46303e-17	-1.57862e-17
201.056	-0.06639	-5.38068e-18	7.66251e-18	-1.30432e-17
201.232	-0.08749	-1.43163e-17	3.31698e-18	-1.76332e-17
201.408	-0.09161	-1.80214e-17	3.43973e-18	-2.14611e-17
201.584	-0.05911	-1.47921e-17	7.49921e-18	-2.22913e-17
201.76	-0.07392	-4.97112e-17	-3.47744e-17	-1.49368e-17
201.935	-0.0431	-2.95555e-17	-9.47229e-18	-2.00832e-17
202.111	-0.01114	1.04221e-17	1.68335e-17	-6.41138e-18
202.287	-0.0608	-2.13633e-18	1.44519e-17	-1.65883e-17
202.463	-0.04801	-3.40444e-17	-3.83235e-17	4.27915e-18
202.639	-0.0222	6.63627e-17	4.4171e-17	2.21917e-17
202.815	-0.07986	9.01301e-18	1.04867e-17	-1.47368e-18
202.991	-0.06951	6.89185e-18	5.31038e-18	1.58147e-18
203.167	-0.06087	-2.18702e-17	-4.41242e-18	-1.74578e-17
203.343	-0.07168	1.61666e-17	2.62051e-17	-1.00385e-17
203.519	-0.06518	-1.7419e-17	9.89518e-19	-1.84085e-17
203.695	-0.05617	2.17022e-17	1.84616e-17	3.24056e-18
203.871	-0.05196	4.65664e-17	2.70706e-17	1.94958e-17
204.047	-0.05255	3.25854e-17	1.49382e-17	1.76473e-17
204.223	-0.03522	4.48787e-17	4.93845e-17	-4.50579e-18
204.399	-0.07285	4.70386e-17	4.09787e-17	6.05996e-18
204.575	-0.04624	2.03918e-17	1.25338e-17	7.85802e-18
204.751	-0.03604	-4.24011e-17	-2.60768e-17	-1.63244e-17
204.927	-0.06611	2.73432e-18	-9.09322e-18	1.18275e-17
205.103	-0.05007	1.52387e-17	3.11707e-17	-1.5932e-17
205.279	-0.03917	-9.17004e-18	-1.34528e-17	4.28273e-18
205.455	-0.00647	-5.40785e-18	3.81143e-18	-9.21928e-18
205.631	-0.04754	-2.90736e-17	-1.97452e-17	-9.32837e-18
205.806	-0.01623	2.05438e-17	1.11516e-17	9.39226e-18
205.982	-0.04556	1.42005e-17	4.19671e-17	-2.77666e-17
206.158	-0.04178	3.94638e-17	4.00971e-17	-6.33278e-19
206.334	-0.04214	-3.70912e-17	-2.7989e-17	-9.10222e-18
206.51	-0.0566	-3.44016e-18	5.20027e-18	-8.64043e-18
206.686	-0.05879	-5.63646e-17	-2.45848e-17	-3.17797e-17
206.862	-0.03343	1.3301e-17	3.35413e-18	9.94685e-18
207.038	-0.07549	6.0281e-18	-1.38423e-17	1.98705e-17
207.214	-0.05377	6.75432e-18	-1.65356e-17	2.32899e-17
207.39	-0.07723	-1.8726e-17	-6.65645e-19	-1.80603e-17
207.566	-0.04635	-5.7351e-18	1.56746e-17	-2.14097e-17
207.742	-0.0892	-2.51733e-17	-4.76028e-18	-2.0413e-17
207.918	-0.06784	4.35534e-19	-2.10269e-17	2.14624e-17
208.094	-0.05174	4.44884e-17	1.50798e-17	2.94086e-17
208.27	-0.06013	3.34942e-17	3.09337e-17	2.56053e-18
208.446	-0.05617	1.50207e-17	2.13358e-17	-6.31504e-18
208.622	-0.03932	-1.27145e-17	-1.51212e-17	2.40675e-18
208.798	-0.03877	2.5178e-17	1.80956e-17	7.0824e-18
208.974	-0.06025	2.41839e-17	2.43517e-18	2.17487e-17
209.15	-0.04713	7.19058e-17	3.83696e-17	3.35361e-17
209.326	-0.06277	-1.25133e-17	8.23437e-18	-2.07476e-17
209.501	-0.02325	-6.26432e-19	-5.99501e-18	5.36858e-18
209.677	-0.0105	-1.50079e-17	-5.76964e-18	-9.23824e-18
209.853	-0.01929	1.30987e-17	-3.61083e-17	4.9207e-17
210.029	-0.01508	-2.92055e-17	-3.06808e-17	1.47528e-18
210.205	0.0082	-3.65968e-17	-5.85023e-17	2.19055e-17
210.381	-0.02546	5.36755e-17	3.58953e-17	1.77802e-17
210.557	-0.0356	5.08862e-17	3.88008e-17	1.20854e-17
210.733	-0.03372	-1.50005e-17	-2.09811e-17	5.98058e-18
210.909	-0.00769	-5.68905e-17	-5.64136e-17	-4.76973e-19
211.085	-0.02164	2.29468e-17	1.35021e-17	9.4447e-18
211.261	-0.03091	-4.90713e-17	-2.99883e-17	-1.9083e-17
211.437	0.00239	-1.09261e-16	-3.97616e-17	-6.94994e-17
211.613	-0.000345003	-1.37447e-17	1.80901e-18	-1.55537e-17
211.789	0.00284	-6.73682e-17	-3.61706e-17	-3.11976e-17
211.965	0.01779	-1.89709e-18	2.95915e-17	-3.14886e-17
212.141	0.00803	-3.01575e-17	5.00897e-20	-3.02076e-17
212.317	-0.00464	-2.0695e-17	-1.55895e-17	-5.10551e-18
212.493	0.02165	3.09975e-17	2.29565e-17	8.04096e-18
212.669	0.01411	-3.41875e-17	-7.55199e-18	-2.66355e-17
212.845	0.00181	-5.85402e-17	-1.04957e-17	-4.80444e-17
213.021	0.01464	-7.47216e-17	-5.19392e-17	-2.27824e-17
213.196	0.00792	3.94753e-17	-2.46596e-19	3.97219e-17
213.372	0.01329	-5.45375e-17	-3.0208e-17	-2.43296e-17
213.548	0.00221	-5.96471e-19	1.84947e-19	-7.81417e-19
213.724	0.00964	-3.92924e-17	-3.15026e-17	-7.78977e-18
213.9	-0.00129	-2.32699e-17	-2.63857e-17	3.11585e-18
214.076	0.00723	-8.32231e-17	-4.3894e-17	-3.9329e-17
214.252	-0.000397557	4.2526e-18	2.46596e-19	4.00601e-18
214.428	0.0105	-2.66643e-17	-2.53994e-17	-1.26492e-18
214.604	0.02944	-1.1375e-16	-6.51012e-17	-4.86488e-17
214.78	0.01404	-5.92577e-17	-6.21421e-17	2.88439e-18
214.956	0.00598	-5.72677e-17	-6.51012e-17	7.83358e-18
215.132	-0.01607	-4.0704e-18	-9.37063e-18	5.30023e-18
215.308	0.0023	-6.71948e-17	-2.76187e-17	-3.95761e-17
215.484	0.03231	-6.9128e-17	-4.14281e-17	-2.76999e-17
215.66	0.01377	-6.13895e-17	-3.55098e-17	-2.58797e-17
215.836	0.03145	-5.61475e-17	-3.55098e-17	-2.06378e-17
216.012	0.01879	-1.02533e-16	-6.11557e-17	-4.13775e-17
216.188	0.00973	-8.95412e-17	-4.53736e-17	-4.41676e-17
216.364	-0.01172	-7.10204e-17	-5.9183e-17	-1.18374e-17
216.54	0.00994	-8.42233e-17	-4.73464e-17	-3.6877e-17
216.716	0.0079	-4.17879e-17	-1.57821e-17	-2.60058e-17
216.892	0.01689	-2.08117e-17	-1.57821e-17	-5.02957e-18
217.067	0.00712	-1.30843e-17	-5.12919e-17	3.82076e-17
217.243	0.00533	-6.09712e-17	-5.12919e-17	-9.67932e-18
217.419	0.00926	-2.66815e-17	-7.89106e-18	-1.87904e-17
217.595	0.01638	-6.05832e-17	-2.36732e-17	-3.691e-17
217.771	0.00778	-3.78251e-17	-3.94553e-17	1.6302e-18
217.947	0.01231	-6.04765e-17	-6.31285e-17	2.65196e-18
218.123	0.0397	-2.75151e-17	-3.94553e-17	1.19402e-17
218.299	0.01463	-3.29228e-17	-6.31285e-17	3.02056e-17
218.475	0.00831	-2.01253e-17	-1.57821e-17	-4.34317e-18
218.651	-0.01431	-7.31541e-17	-4.73464e-17	-2.58078e-17
218.827	0.0149	-2.48923e-18	0	-2.48923e-18
219.003	0.01217	-3.16506e-18	-3.15642e-17	2.83992e-17
219.179	0.00486	-1.63826e-17	-4.73464e-17	3.09638e-17
219.355	0.00635	-7.23018e-17	-7.89106e-17	6.60876e-18
219.531	0.01668	-9.11911e-17	-7.89106e-17	-1.22805e-17
219.707	0.01814	-6.56734e-17	-6.31285e-17	-2.54487e-18
219.883	0.03159	-4.54131e-17	-3.15642e-17	-1.38488e-17
220.059	0.01651	-9.8007e-17	-7.89106e-17	-1.90964e-17
220.235	0.01754	-4.51369e-17	-3.15642e-17	-1.35726e-17
220.411	0.02826	-1.09844e-16	-9.46927e-17	-1.51508e-17
220.587	0.00353	-1.3257e-16	-9.46927e-17	-3.78771e-17
220.762	0.03882	-6.56536e-17	-3.15642e-17	-3.40894e-17
220.938	-0.00959	-1.01006e-17	0	-1.01006e-17
221.114	-0.02217	-2.52514e-17	0	-2.52514e-17
221.29	0.0101	3.15642e-17	3.15642e-17	0
221.466	-0.00484	2.02011e-17	0	2.02011e-17
221.642	-0.00135	8.83799e-18	-3.15642e-17	4.04022e-17
221.818	0.01577	-3.15642e-17	-3.15642e-17	0
221.994	0.02957	6.06033e-17	0	6.06033e-17
222.17	0.01918	8.83799e-18	-3.15642e-17	4.04022e-17
222.346	0.02664	1.57821e-17	1.57821e-17	0
222.522	0.03046	-9.65866e-17	-1.57821e-17	-8.08045e-17
222.698	0.01731	-7.19665e-17	-3.15642e-17	-4.04022e-17
222.874	0.02192	0	0	0
223.05	0.00962	8.77486e-17	4.73464e-17	4.04022e-17
223.226	0.02371	2.02011e-17	0	2.02011e-17
223.402	0.00363	2.12754e-17	1.57821e-17	5.49324e-18
223.578	0.01696	6.18659e-17	3.15642e-17	3.03017e-17
223.754	0.01198	-1.57821e-17	-1.57821e-17	0
223.93	0.02864	1.57821e-17	1.57821e-17	0
224.106	-0.02086	5.61844e-17	1.57821e-17	4.04022e-17
224.282	-0.00355	1.57821e-17	1.57821e-17	0
224.457	-0.02132	0	0	0
224.633	-0.01026	1.57821e-17	1.57821e-17	0
224.809	0.00885	3.59832e-17	1.57821e-17	2.02011e-17
224.985	-0.00435	6.94413e-18	4.73464e-17	-4.04022e-17
225.161	-0.01211	-6.75475e-17	-4.73464e-17	-2.02011e-17
225.337	0.02112	5.74469e-17	4.73464e-17	1.01006e-17
225.513	0.05209	7.3229e-17	6.31285e-17	1.01006e-17
225.689	0.02429	4.22961e-17	4.73464e-17	-5.05028e-18
225.865	0.03286	7.89106e-17	7.89106e-17	0
226.041	0.04171	6.69162e-17	6.31285e-17	3.78771e-18
226.217	0.03614	4.48212e-17	4.73464e-17	-2.52514e-18
226.393	0.01204	4.86089e-17	3.15642e-17	1.70447e-17
226.569	0.02399	-6.31285e-19	0	-6.31285e-19
226.745	0.03686	7.96997e-17	6.31285e-17	1.65712e-17
226.921	0.04954	1.23535e-16	9.46927e-17	2.88418e-17
227.097	0.03341	3.04989e-17	0	3.04989e-17
227.273	0.00781	2.25684e-17	3.15642e-17	-8.99581e-18
227.449	0.02897	6.25071e-17	4.73464e-17	1.51607e-17
227.625	0.02353	1.07812e-16	1.26257e-16	-1.84454e-17
227.801	0.03603	7.79927e-17	7.89106e-17	-9.17952e-19
227.977	0.04521	4.59207e-17	4.73464e-17	-1.42563e-18
228.152	0.04224	2.47138e-17	0	2.47138e-17
228.328	0.02314	7.01705e-17	6.31285e-17	7.04204e-18
228.504	0.0448	5.10409e-18	3.15642e-17	-2.64602e-17
228.68	0.04278	6.48776e-17	9.46927e-17	-2.98151e-17
228.856	0.02372	1.73531e-17	0	1.73531e-17
229.032	0.03082	9.20499e-18	3.15642e-17	-2.23593e-17
229.208	-0.02208	7.21643e-17	9.46927e-17	-2.25284e-17
229.384	-0.02962	-2.90914e-19	3.15642e-17	-3.18552e-17
229.56	0.02598	6.34919e-17	6.31285e-17	3.63434e-19
229.736	0.03627	2.05296e-17	3.15642e-17	-1.10346e-17
229.912	0.02833	5.50668e-17	9.46927e-17	-3.96259e-17
230.088	0.03506	7.55092e-17	6.31285e-17	1.23807e-17
230.264	0.00553	4.09845e-17	6.31285e-17	-2.2144e-17
230.44	0.0311	5.13059e-17	6.31285e-17	-1.18226e-17
230.616	0.02582	1.57443e-17	6.31285e-17	-4.73841e-17
230.792	-0.00393	5.81031e-17	6.31285e-17	-5.02542e-18
230.968	0.02017	7.37093e-17	7.89106e-17	-5.20133e-18
231.144	0.02806	5.61993e-17	6.31285e-17	-6.92917e-18
231.32	0.05459	7.37861e-17	7.89106e-17	-5.12446e-18
231.496	0.05361	1.39472e-17	2.36732e-17	-9.72594e-18
231.672	0.02322	1.87681e-17	1.57821e-17	2.98594e-18
231.848	0.01743	7.38115e-17	6.01693e-17	1.36422e-17
232.023	0.0183	4.30829e-17	3.55098e-17	7.57311e-18
232.199	0.01237	1.50745e-17	1.57821e-17	-7.07578e-19
232.375	0.01191	2.14352e-17	0	2.14352e-17
232.551	0.02434	9.48639e-17	7.89106e-17	1.59533e-17
232.727	-0.000221191	3.84928e-17	3.15642e-17	6.92856e-18
232.903	-0.01545	5.47417e-18	0	5.47417e-18
233.079	-0.0127	7.25914e-17	6.31285e-17	9.46295e-18
233.255	-0.00839	3.99667e-17	0	3.99667e-17
233.431	-0.00295	4.65067e-17	0	4.65067e-17
233.607	-0.00392	3.12042e-17	0	3.12042e-17
233.783	0.01983	-3.75162e-17	-6.31285e-17	2.56123e-17
233.959	0.03131	5.62204e-18	0	5.62204e-18
234.135	0.01543	-1.15895e-16	-1.26257e-16	1.03625e-17
234.311	0.02113	-5.11019e-17	-6.31285e-17	1.20266e-17
234.487	0.03286	-4.35777e-17	0	-4.35777e-17
234.663	0.07638	-1.20549e-16	-1.26257e-16	5.70748e-18
234.839	0.05567	6.56378e-17	6.31285e-17	2.50928e-18
235.015	0.05302	4.87576e-17	6.31285e-17	-1.43709e-17
235.191	-0.02869	6.06147e-17	6.31285e-17	-2.51374e-18
235.367	0.02448	1.979e-16	1.89385e-16	8.51445e-18
235.543	0.01399	-1.57106e-16	-1.26257e-16	-3.08487e-17
235.718	0.04156	-1.17469e-18	0	-1.17469e-18
235.894	0.01188	-1.16499e-18	0	-1.16499e-18
236.07	0.02431	3.55874e-19	0	3.55874e-19
236.246	0.03049	1.86059e-17	0	1.86059e-17
236.422	-0.000262527	9.4744e-17	9.46927e-17	5.12388e-20
236.598	-0.00685	-6.12168e-17	-3.15642e-17	-2.96526e-17
236.774	0.05451	1.5667e-17	3.15642e-17	-1.58973e-17
236.95	0.02599	-8.20822e-17	-3.15642e-17	-5.0518e-17
237.126	0.02549	-1.25319e-16	-6.31285e-17	-6.21908e-17
237.302	0.03144	-9.11619e-17	-3.15642e-17	-5.95976e-17
237.478	-0.01425	-4.87793e-17	0	-4.87793e-17
237.654	-0.02267	-6.65733e-17	-3.15642e-17	-3.5009e-17
237.83	0.01783	-3.88415e-17	-3.15642e-17	-7.27726e-18
238.006	0.01646	-8.1902e-17	-1.57821e-17	-6.61199e-17
238.182	0.0264	-1.08202e-16	-6.31285e-17	-4.50733e-17
238.358	0.02911	-1.14292e-16	-7.89106e-17	-3.53814e-17
238.534	0.01261	-9.58431e-17	-7.89106e-17	-1.69325e-17
238.71	0.04583	-8.2295e-17	-9.46927e-17	1.23977e-17
238.886	0.02882	-4.71341e-17	-5.52374e-17	8.10337e-18
239.062	0.04268	-1.23696e-16	-1.18366e-16	-5.33047e-18
239.238	0.022	-1.01695e-16	-8.68017e-17	-1.48938e-17
239.413	0.05139	3.93331e-18	-3.94553e-18	7.87884e-18
239.589	0.03972	-7.76664e-17	-7.49651e-17	-2.70132e-18
239.765	0.04954	-5.3734e-17	-5.9183e-17	5.44894e-18
239.941	0.06264	-9.34383e-17	-9.66655e-17	3.22718e-18
240.117	0.04491	-8.5212e-17	-1.10475e-16	2.52628e-17
240.293	0.02936	-6.01969e-17	-6.11557e-17	9.5879e-19
240.469	0.02822	-3.51592e-17	-4.53736e-17	1.02144e-17
240.645	0.03089	-7.73382e-17	-1.0505e-16	2.77115e-17
240.821	0.03381	-7.19348e-18	-5.27715e-17	4.5578e-17
240.997	0.04623	-5.05906e-17	-5.6717e-17	6.12637e-18
241.173	0.06635	3.70326e-17	-1.23298e-18	3.82656e-17
241.349	0.03139	-3.95447e-17	-4.88259e-17	9.28123e-18
241.525	0.03608	-8.02523e-17	-6.69507e-17	-1.33016e-17
241.701	0.05906	1.75167e-17	-5.4251e-18	2.29418e-17
241.877	0.08382	-7.26959e-17	-9.38296e-17	2.11338e-17
242.053	0.07386	-7.59576e-17	-6.24503e-17	-1.35073e-17
242.229	0.08811	5.33033e-19	-2.10223e-17	2.15553e-17
242.405	0.06797	-8.02382e-17	-7.21909e-17	-8.04732e-18
242.581	0.0756	-4.03477e-18	-1.02645e-17	6.22977e-18
242.757	0.09144	7.95604e-18	-1.61674e-17	2.41235e-17
242.933	0.12924	-1.1607e-17	8.81579e-18	-2.04228e-17
243.108	0.07003	6.57562e-17	6.28434e-17	2.91285e-18
243.284	0.06501	5.76543e-17	8.13689e-17	-2.37146e-17
243.46	0.09572	4.8647e-17	6.80758e-17	-1.94288e-17
243.636	0.08179	1.11464e-17	1.37477e-17	-2.60131e-18
243.812	0.06107	4.36168e-17	3.69662e-17	6.65052e-18
243.988	0.08124	5.02995e-18	3.16529e-18	1.86466e-18
244.164	0.09206	3.10273e-17	-7.3526e-18	3.83799e-17
244.34	0.06551	2.29186e-17	1.10077e-17	1.19109e-17
244.516	0.02201	3.78745e-17	-1.11127e-17	4.89872e-17
244.692	-0.00602	7.42242e-17	4.53469e-17	2.88773e-17
244.868	-0.00285	1.10027e-17	2.56878e-18	8.43388e-18
245.044	0.01522	-4.45372e-18	1.62244e-17	-2.06781e-17
245.22	0.00971	6.49988e-17	5.66876e-17	8.31126e-18
245.396	0.02366	5.80962e-17	2.86515e-17	2.94448e-17
245.572	0.02547	8.80852e-18	5.74497e-19	8.23402e-18
245.748	0.01457	2.79933e-17	4.15318e-17	-1.35385e-17
245.924	0.02095	5.26707e-17	4.27238e-17	9.9469e-18
246.1	0.02762	2.26017e-17	2.86879e-17	-6.08612e-18
246.276	0.01232	-1.72731e-17	-8.31078e-18	-8.96234e-18
246.452	0.02452	-4.34084e-17	1.55556e-18	-4.4964e-17
246.628	-0.000728428	-9.59091e-19	1.24249e-17	-1.33839e-17
246.804	-0.00983	-2.09549e-17	1.78283e-17	-3.87832e-17
246.979	-0.0156	1.23189e-17	3.80185e-17	-2.56996e-17
247.155	0.01497	-4.85684e-17	-7.66453e-18	-4.09038e-17
247.331	0.02395	7.20319e-17	4.89207e-17	2.31112e-17
247.507	-0.01206	4.45556e-17	4.93025e-17	-4.74692e-18
247.683	0.00904	-1.91125e-17	-3.70282e-17	1.79158e-17
247.859	0.05905	-1.24351e-17	3.0789e-18	-1.5514e-17
248.035	0.04911	5.35432e-17	5.98438e-17	-6.30068e-18
248.211	0.01858	5.76184e-17	3.36986e-17	2.39198e-17
248.387	0.03219	7.50864e-17	6.69868e-17	8.0996e-18
248.563	0.01353	-3.8299e-17	-7.04096e-18	-3.12581e-17
248.739	0.03658	-2.06285e-17	-4.07019e-17	2.00734e-17
248.915	-0.00218	-2.56447e-17	-3.71669e-17	1.15222e-17
249.091	0.00389	-3.88818e-17	5.05145e-18	-4.39333e-17
249.267	0.0453	2.31992e-17	5.32576e-17	-3.00583e-17
249.443	0.05678	2.37979e-17	2.99081e-17	-6.11025e-18
249.619	0.05567	-6.42865e-17	-3.25112e-17	-3.17752e-17
249.795	0.06315	1.08075e-17	5.08357e-19	1.02991e-17
249.971	0.05846	-4.25513e-17	-4.08282e-17	-1.72309e-18
250.147	0.02112	-2.05097e-17	-1.26053e-17	-7.9044e-18
250.323	0.000928671	7.96925e-17	5.22858e-17	2.74067e-17
250.499	0.00455	-3.31796e-17	-2.20145e-17	-1.11651e-17
250.674	0.00987	3.59053e-17	5.11245e-17	-1.52193e-17
250.85	-0.02223	5.34041e-17	3.38602e-17	1.95439e-17
251.026	0.01136	-3.26962e-17	-4.59081e-17	1.32119e-17
251.202	-0.00821	5.04082e-17	3.14797e-17	1.89285e-17
251.378	0.0207	-2.6002e-18	-1.33059e-17	1.07057e-17
251.554	0.04746	1.70443e-17	-1.23883e-17	2.94326e-17
251.73	0.01126	-3.36736e-17	-3.30536e-17	-6.20013e-19
251.906	0.02178	-3.07343e-18	4.06521e-17	-4.37255e-17
252.082	0.01766	5.48982e-17	5.82648e-17	-3.36656e-18
252.258	-2.8634e-05	3.29051e-17	2.68545e-17	6.0506e-18
252.434	0.03274	-4.30844e-17	-1.83e-17	-2.47844e-17
252.61	0.03671	-5.39315e-17	-3.00882e-17	-2.38432e-17
252.786	0.00519	-2.0273e-17	-6.79993e-18	-1.34731e-17
252.962	-0.01719	-3.28578e-19	8.60939e-19	-1.18952e-18
253.138	-0.01519	8.05869e-17	6.9568e-17	1.10189e-17
253.314	-0.04548	6.64304e-17	4.61764e-17	2.0254e-17
253.49	-0.08071	4.00378e-17	4.57074e-17	-5.66956e-18
253.666	-0.04325	8.79613e-17	9.55403e-17	-7.57893e-18
253.842	-0.03523	4.63093e-17	1.93067e-17	2.70027e-17
254.018	-0.0081	-2.94991e-17	-1.97388e-18	-2.75252e-17
254.194	0.00132	4.26808e-17	2.83042e-17	1.43765e-17
254.369	-0.02266	2.49374e-17	3.19496e-17	-7.0122e-18
254.545	-0.04735	2.06402e-17	2.64026e-17	-5.76241e-18
254.721	-0.04679	7.40198e-17	1.87346e-17	5.52852e-17
254.897	-0.04725	7.95913e-17	4.32856e-17	3.63058e-17
255.073	-0.03937	4.44202e-17	2.59812e-17	1.8439e-17
255.249	0.00453	5.14051e-17	1.9362e-17	3.2043e-17
255.425	-0.01158	-1.50446e-17	-2.33895e-18	-1.27057e-17
255.601	-0.02661	1.79094e-17	1.25629e-17	5.34649e-18
255.777	0.00245	1.39661e-17	3.8377e-17	-2.44109e-17
255.953	-0.02259	5.03041e-17	7.35481e-17	-2.3244e-17
256.129	0.01744	3.105e-17	6.4552e-17	-3.3502e-17
256.305	-0.00254	-5.95218e-17	-9.70388e-18	-4.98179e-17
256.481	0.01181	1.77534e-17	-6.86581e-19	1.844e-17
256.657	0.00859	2.73091e-17	1.72693e-17	1.00398e-17
256.833	-0.00408	-2.73425e-18	2.13674e-17	-2.41016e-17
257.009	-0.04746	5.20505e-17	6.19993e-17	-9.94878e-18
257.185	-0.03219	9.08912e-19	2.97934e-17	-2.88845e-17
257.361	0.00833	-1.54971e-18	-4.84354e-18	3.29383e-18
257.537	-0.00478	1.13742e-17	1.60016e-17	-4.62748e-18
257.713	-0.02075	4.34219e-17	5.28413e-17	-9.41942e-18
257.889	0.01378	-3.88324e-18	3.38791e-17	-3.77623e-17
258.065	-0.02539	-2.56575e-17	-4.63386e-18	-2.10236e-17
258.24	-0.0128	4.50792e-17	2.70029e-17	1.80762e-17
258.416	0.01515	4.15537e-17	3.46731e-17	6.88065e-18
258.592	0.000391625	6.41587e-18	8.863e-19	5.52957e-18
258.768	0.02123	4.62003e-17	1.28287e-17	3.33716e-17
258.944	0.01126	3.34146e-17	3.88412e-17	-5.42658e-18
259.12	-0.00727	5.77752e-17	6.28505e-17	-5.07526e-18
259.296	-0.00721	2.18743e-17	1.33071e-17	8.56721e-18
259.472	-0.03567	7.15388e-17	8.60975e-17	-1.45586e-17
259.648	-0.05545	-5.44755e-17	-1.26897e-17	-4.17858e-17
259.824	-0.00307	-2.57889e-17	-2.08499e-17	-4.93896e-18
260	0.02128	6.91198e-17	4.1312e-17	2.78078e-17
260.176	0.02412	1.7672e-18	1.63079e-17	-1.45407e-17
260.352	-0.00754	-1.43072e-18	-2.59453e-18	1.16381e-18
260.528	5.23111e-05	-6.8494e-17	-3.64208e-17	-3.20731e-17
260.704	0.00867	1.12286e-18	1.72622e-17	-1.61394e-17
260.88	0.00342	1.42249e-17	3.15962e-17	-1.73713e-17
261.056	0.01817	-1.47821e-17	1.2944e-17	-2.77261e-17
261.232	0.02323	-8.56462e-18	8.5224e-18	-1.7087e-17
261.408	0.03895	4.59328e-17	3.32723e-17	1.26605e-17
261.584	0.05568	6.34592e-17	5.24443e-17	1.10148e-17
261.76	0.05603	-6.66182e-18	2.72971e-17	-3.39589e-17
261.935	0.05813	9.25535e-18	4.15903e-17	-3.23349e-17
262.111	0.03035	5.65471e-17	8.93689e-17	-3.28218e-17
262.287	0.05051	4.73298e-17	9.59948e-17	-4.86651e-17
262.463	0.0384	5.21439e-17	9.74181e-17	-4.52742e-17
262.639	0.04435	3.20812e-17	4.57828e-17	-1.37017e-17
262.815	0.03499	3.25577e-17	4.88463e-17	-1.62886e-17
262.991	0.03014	1.17059e-16	1.14869e-16	2.19035e-18
263.167	0.05331	2.54198e-17	1.64573e-17	8.96252e-18
263.343	0.04632	5.97884e-17	4.76824e-17	1.2106e-17
263.519	0.04283	1.12262e-18	2.39312e-17	-2.28086e-17
263.695	0.03765	3.30591e-17	4.6357e-17	-1.32978e-17
263.871	0.04839	5.75914e-17	8.00772e-17	-2.24859e-17
264.047	0.03643	2.89316e-17	6.61167e-17	-3.71851e-17
264.223	0.0147	8.63049e-19	3.42522e-17	-3.33892e-17
264.399	0.00371	6.64063e-17	5.32453e-17	1.31611e-17
264.575	0.00308	5.11219e-17	6.7831e-17	-1.67091e-17
264.751	0.01776	-2.71562e-18	-1.21702e-17	9.45463e-18
264.927	0.02169	8.67545e-17	3.73954e-17	4.93591e-17
265.103	0.01276	7.1735e-17	2.17857e-17	4.99493e-17
265.279	0.03124	1.21035e-16	7.25247e-17	4.85107e-17
265.455	-0.00393	3.32287e-17	-1.10912e-18	3.43378e-17
265.63	0.00882	3.55612e-17	-3.81811e-17	7.37423e-17
265.806	-0.00885	5.23887e-17	8.07035e-18	4.43183e-17
265.982	0.01379	-1.26137e-17	-4.48427e-17	3.2229e-17
266.158	0.00562	7.16968e-17	2.80396e-17	4.36572e-17
266.334	-0.006	3.92134e-17	-1.14841e-17	5.06976e-17
266.51	-0.04106	1.34606e-18	-1.37325e-17	1.50786e-17
266.686	-0.00828	7.44928e-17	2.89064e-17	4.55864e-17
266.862	0.01912	4.44276e-17	1.71662e-17	2.72614e-17
267.038	-0.01209	-1.81956e-17	-4.37399e-17	2.55442e-17
267.214	0.004	2.16981e-17	4.16121e-18	1.75369e-17
267.39	0.00104	-3.26142e-17	-1.55495e-17	-1.70647e-17
267.566	-0.01371	3.61777e-17	3.63737e-17	-1.96006e-19
267.742	-0.04975	-3.88302e-17	-1.55684e-17	-2.32618e-17
267.918	-0.01307	-3.32807e-17	1.42288e-17	-4.75095e-17
268.094	-0.02464	-2.46536e-17	-2.27094e-18	-2.23827e-17
268.27	-0.0298	1.37115e-17	1.78729e-17	-4.16136e-18
268.446	-0.02586	6.21513e-17	4.75821e-17	1.45692e-17
268.622	-0.04482	4.28016e-17	2.57953e-17	1.70063e-17
268.798	-0.00836	-3.84546e-17	-4.47482e-17	6.29361e-18
268.974	-0.02568	5.44983e-17	3.48928e-17	1.96055e-17
269.15	-0.05184	-2.11894e-17	8.73668e-18	-2.99261e-17
269.326	-0.03744	-1.4521e-17	-2.92362e-17	1.47152e-17
269.501	-0.02566	-2.95382e-17	-1.15368e-17	-1.80014e-17
269.677	-0.03265	1.45589e-17	-2.33461e-17	3.7905e-17
269.853	-0.05925	-2.28682e-17	7.86233e-18	-3.07305e-17
270.029	-0.01537	-2.45994e-17	-3.79237e-17	1.33244e-17
270.205	-0.04174	-3.94534e-17	-5.43375e-17	1.4884e-17
270.381	-0.0051	-5.21515e-17	-2.20248e-17	-3.01267e-17
270.557	-0.04332	-8.71921e-17	-8.93008e-17	2.10869e-18
270.733	-0.02278	-7.80059e-17	-7.16055e-17	-6.4004e-18
270.909	-0.04746	-4.76623e-17	-3.85603e-17	-9.10199e-18
271.085	-0.01328	-3.69411e-17	-1.10158e-17	-2.59254e-17
271.261	-0.05706	-5.6262e-17	-6.12572e-17	4.99511e-18
271.437	-0.014	-1.0889e-16	-6.49839e-17	-4.39058e-17
271.613	-0.01967	-1.30816e-16	-9.51e-17	-3.5716e-17
271.789	0.02706	-1.21163e-16	-9.53495e-17	-2.58139e-17
271.965	0.02271	-6.17882e-17	-4.46691e-17	-1.71191e-17
272.141	-0.0184	-9.99921e-17	-8.81543e-17	-1.18378e-17
272.317	-0.03425	-4.61804e-17	-8.38345e-17	3.7654e-17
272.493	0.000413933	-5.64976e-17	-5.15731e-17	-4.92443e-18
272.669	-0.03247	-1.57865e-17	-5.78583e-17	4.20718e-17
272.845	0.000267725	-2.9631e-17	-4.61441e-17	1.65132e-17
273.021	-0.0205	-9.24046e-17	-7.69698e-17	-1.54348e-17
273.196	-0.00771	1.373e-17	-2.13811e-17	3.51111e-17
273.372	-0.01722	2.47579e-17	9.75205e-18	1.50059e-17
273.548	-0.03558	-6.39384e-17	-8.57881e-17	2.18497e-17
273.724	-0.05548	-5.14813e-17	-7.50381e-17	2.35568e-17
273.9	-0.05038	9.97904e-18	-2.19673e-17	3.19463e-17
274.076	-0.04238	-5.74104e-17	-8.13023e-17	2.38918e-17
274.252	-0.03389	-1.9095e-17	-6.28528e-17	4.37577e-17
274.428	-0.03613	7.50755e-17	4.5197e-17	2.98785e-17
274.604	-0.05281	1.40111e-17	1.72713e-17	-3.2602e-18
274.78	-0.04552	5.02324e-17	-1.56927e-17	6.59251e-17
274.956	-0.03644	8.708e-17	5.42797e-17	3.28004e-17
275.132	-0.000278184	-1.7609e-17	-3.72414e-17	1.96324e-17
275.308	-0.02588	6.45773e-17	2.45881e-17	3.99892e-17
275.484	-0.02402	-1.2493e-17	1.78053e-17	-3.02984e-17
275.66	-0.04656	1.1982e-16	4.73466e-17	7.24731e-17
275.836	0.00485	3.68609e-18	-2.51203e-17	2.88064e-17
276.012	-0.02318	3.79084e-18	-3.43304e-18	7.22388e-18
276.188	-0.05719	-2.49811e-17	-2.20507e-17	-2.9304e-18
276.364	-0.06572	3.32885e-17	1.61745e-17	1.7114e-17
276.54	-0.05212	-2.40475e-17	-2.40017e-17	-4.57751e-20
276.716	-0.0385	-3.73168e-17	-1.96286e-17	-1.76882e-17
276.892	-0.02202	1.45442e-16	1.21027e-16	2.4415e-17
277.067	-0.0094	-1.05317e-16	-8.79943e-17	-1.73227e-17
277.243	-0.02805	2.76449e-17	3.21295e-17	-4.48459e-18
277.419	-0.01862	-4.06659e-17	-1.55916e-17	-2.50743e-17
277.595	-0.01128	-5.70636e-17	-5.8848e-17	1.78446e-18
277.771	-0.0208	3.38659e-17	7.32785e-17	-3.94126e-17
277.947	-0.03138	-5.34526e-17	-3.59231e-17	-1.75295e-17
278.123	0.01646	-4.78785e-17	-1.5368e-17	-3.25105e-17
278.299	-0.00733	4.13825e-17	5.33628e-17	-1.19803e-17
278.475	-0.000222181	-1.16578e-16	-9.26665e-17	-2.39116e-17
278.651	0.02633	6.51842e-18	3.68812e-17	-3.03627e-17
278.827	0.02532	-8.00094e-18	2.41802e-17	-3.21811e-17
279.003	-0.00526	-4.08894e-17	-3.07034e-17	-1.0186e-17
279.179	0.02633	-3.81667e-17	1.4876e-17	-5.30428e-17
279.355	0.02081	6.07673e-17	-1.43935e-17	7.51608e-17
279.531	0.03419	-1.45762e-17	-3.30876e-18	-1.12675e-17
279.707	0.03521	3.63527e-18	2.0824e-17	-1.71887e-17
279.883	0.00312	-3.56197e-17	-3.01847e-17	-5.43502e-18
280.059	0.00432	7.21662e-19	2.39552e-17	-2.32336e-17
280.235	0.00627	2.21879e-17	-2.31162e-17	4.53041e-17
280.411	0.00712	1.14475e-17	2.74534e-17	-1.60059e-17
280.587	0.02639	7.93212e-17	2.60699e-17	5.32513e-17
280.762	-0.02854	2.62371e-17	2.1044e-18	2.41327e-17
280.938	-0.01484	8.08971e-17	-1.33145e-17	9.42116e-17
281.114	0.01153	6.43869e-17	4.98e-17	1.45869e-17
281.29	0.0362	9.02634e-17	4.67185e-17	4.35449e-17
281.466	0.04612	9.01356e-17	8.19393e-17	8.1963e-18
281.642	0.06484	4.92454e-17	4.93706e-17	-1.25137e-19
281.818	0.0569	1.30271e-17	-4.16094e-18	1.7188e-17
281.994	0.05185	1.82604e-17	4.08079e-17	-2.25475e-17
282.17	0.04183	-2.06041e-17	2.05844e-18	-2.26626e-17
282.346	0.06647	8.29675e-17	7.58487e-17	7.11876e-18
282.522	0.08068	8.54736e-18	1.22454e-17	-3.69799e-18
282.698	0.06978	9.07858e-17	9.903e-17	-8.24424e-18
282.874	0.0702	-5.47707e-18	3.53047e-17	-4.07818e-17
283.05	0.05062	7.84389e-17	1.12592e-16	-3.41534e-17
283.226	0.04136	2.40844e-17	5.03471e-17	-2.62627e-17
283.402	0.0725	5.46824e-17	9.20103e-17	-3.73279e-17
283.578	0.05172	1.68163e-16	1.36317e-16	3.18458e-17
283.754	0.03862	-1.12429e-17	1.11273e-17	-2.23702e-17
283.93	0.02568	1.85003e-16	1.71514e-16	1.34891e-17
284.106	0.0471	6.23864e-17	7.40222e-17	-1.16358e-17
284.282	0.03593	1.21846e-16	1.03972e-16	1.78743e-17
284.457	0.03374	7.09432e-17	4.53474e-17	2.55958e-17
284.633	0.01466	8.45024e-17	8.68948e-17	-2.39244e-18
284.809	0.02622	1.77724e-16	1.40446e-16	3.72778e-17
284.985	0.03375	2.47788e-17	2.7639e-17	-2.86016e-18
285.161	0.01145	1.23628e-16	1.04778e-16	1.88505e-17
285.337	0.01687	1.07526e-18	6.01136e-18	-4.9361e-18
285.513	0.0368	1.0706e-16	9.29882e-17	1.40716e-17
285.689	0.01934	5.37574e-17	4.57209e-17	8.03645e-18
285.865	0.0402	6.15571e-17	4.84839e-17	1.30732e-17
286.041	0.00969	1.81599e-16	1.52909e-16	2.86902e-17
286.217	0.02785	4.11698e-17	6.24724e-17	-2.13026e-17
286.393	-0.00315	3.35748e-17	2.46777e-17	8.89709e-18
286.569	-0.01458	4.01641e-17	5.64999e-17	-1.63358e-17
286.745	0.00891	1.77191e-17	1.98303e-18	1.57361e-17
286.921	-0.00148	3.64249e-17	3.15554e-17	4.86945e-18
287.097	-0.00981	8.14577e-19	7.76701e-18	-6.95243e-18
287.273	0.03145	7.38782e-17	2.8491e-17	4.53872e-17
287.449	0.01816	-4.16861e-17	-5.31543e-17	1.14682e-17
287.625	0.02424	3.85003e-17	3.27398e-17	5.76053e-18
287.801	0.000277231	-1.27029e-17	-7.44297e-18	-5.2599e-18
287.977	-0.00721	-1.70496e-17	-4.07012e-17	2.36516e-17
288.152	-0.01246	3.24429e-17	2.1698e-17	1.07449e-17
288.328	-0.00952	-5.59992e-17	-9.35076e-17	3.75084e-17
288.504	0.00582	2.46858e-17	4.53673e-17	-2.06816e-17
288.68	-0.04122	-1.1058e-17	-4.7529e-17	3.6471e-17
288.856	-0.01939	-1.89462e-17	3.77481e-18	-2.2721e-17
289.032	-0.00538	-7.81019e-17	-4.43818e-17	-3.37202e-17
289.208	-0.02518	-4.70797e-17	-2.89943e-17	-1.80854e-17
289.384	-0.0186	-2.72068e-17	-2.50698e-17	-2.13705e-18
289.56	-0.02503	-2.70005e-17	-1.29529e-17	-1.40476e-17
289.736	-0.04258	-2.29865e-17	1.5827e-17	-3.88135e-17
289.912	-0.05957	1.28323e-17	2.29461e-18	1.05377e-17
290.088	-0.03066	-3.96362e-17	-2.84599e-17	-1.11763e-17
290.264	-0.02143	-1.05331e-17	-2.9468e-17	1.89349e-17
290.44	-0.04816	-2.15329e-17	-4.27896e-17	2.12566e-17
290.616	-0.00975	3.9347e-17	3.05366e-17	8.81038e-18
290.792	0.000758322	4.09906e-17	-9.99725e-18	5.09878e-17
290.968	-0.04114	-2.57646e-18	9.69672e-18	-1.22732e-17
291.144	-0.0069	-1.59389e-17	-1.34727e-17	-2.46629e-18
291.32	-0.000460343	2.06672e-17	4.28272e-18	1.63845e-17
291.496	0.02082	2.73397e-17	8.84534e-18	1.84944e-17
291.672	0.00703	4.97364e-17	1.15668e-17	3.81697e-17
291.848	-0.0092	-6.46167e-17	-6.26791e-17	-1.93758e-18
292.023	0.01892	7.28001e-18	8.90275e-18	-1.62274e-18
292.199	0.02855	-1.1069e-16	-8.58205e-17	-2.48694e-17
292.375	0.06688	3.59304e-17	2.23544e-18	3.3695e-17
292.551	0.05183	-9.24597e-17	-6.34114e-17	-2.90483e-17
292.727	0.06956	-1.01273e-17	2.4814e-17	-3.49413e-17
292.903	0.08139	-7.67834e-17	-8.50631e-17	8.27963e-18
293.079	0.05812	-6.97215e-17	-3.61614e-17	-3.356e-17
293.255	0.07768	-2.69346e-17	-5.03043e-17	2.33697e-17
293.431	0.06563	-3.08112e-17	-2.61608e-17	-4.65037e-18
293.607	0.10759	-9.63543e-17	-8.17529e-17	-1.46014e-17
293.783	0.08424	9.4469e-17	2.90543e-17	6.54147e-17
293.959	0.07654	-6.38054e-17	-8.01589e-17	1.63535e-17
294.135	0.09165	8.56888e-17	1.21921e-17	7.34967e-17
294.311	0.07361	8.68047e-17	2.72969e-17	5.95078e-17
294.487	0.05167	-1.49671e-17	-1.36538e-17	-1.31331e-18
294.663	0.05672	1.10207e-16	5.47113e-17	5.54952e-17
294.839	0.04628	5.28987e-17	-2.74232e-19	5.31729e-17
295.015	0.05228	3.15282e-17	1.17606e-17	1.97676e-17
295.191	0.06467	4.10614e-17	4.68816e-18	3.63732e-17
295.367	0.03888	-3.79593e-17	-6.33064e-17	2.53471e-17
295.543	-0.00309	-5.10276e-17	-5.22146e-17	1.18708e-18
295.718	0.03539	4.75117e-17	3.02786e-17	1.72331e-17
295.894	0.04567	-8.34007e-17	-5.97892e-17	-2.36115e-17
296.07	0.02705	-1.12282e-17	1.08055e-17	-2.20337e-17
296.246	-0.00501	-1.67717e-17	-1.93699e-18	-1.48347e-17
296.422	-0.01278	-1.11339e-17	3.53005e-17	-4.64344e-17
296.598	-0.0275	-8.01584e-18	-3.53309e-17	2.7315e-17
296.774	0.00121	-1.27678e-17	2.80171e-17	-4.07849e-17
296.95	0.02538	-8.65514e-17	-8.54137e-17	-1.13776e-18
297.126	0.02828	2.16111e-17	3.50581e-18	1.81052e-17
297.302	0.01445	-3.88432e-17	9.97587e-18	-4.88191e-17
297.478	-0.01111	-2.83022e-17	-3.58176e-17	7.51546e-18
297.654	0.03951	3.64846e-17	7.22954e-17	-3.58109e-17
297.83	0.05984	-1.31334e-16	-1.11008e-16	-2.03264e-17
298.006	0.03742	6.94067e-17	6.60027e-17	3.40403e-18
298.182	0.04538	-8.14808e-17	-7.3996e-17	-7.4847e-18
298.358	-2.01846e-06	-1.05542e-17	-8.3538e-18	-2.20035e-18
298.534	-0.01967	1.29264e-17	1.62879e-17	-3.3615e-18
298.71	0.02007	-4.21557e-17	7.49069e-18	-4.96464e-17
298.886	0.03411	-1.64351e-17	3.841e-17	-5.48452e-17
299.062	0.00822	-8.39674e-17	-7.3278e-17	-1.06894e-17
299.238	0.05011	-4.00936e-17	3.77597e-17	-7.78533e-17
299.413	0.01375	-9.79142e-17	-7.02739e-17	-2.76403e-17
299.589	0.01448	-5.09539e-17	6.57283e-18	-5.75267e-17
299.765	0.01428	-9.26554e-17	-5.33634e-17	-3.9292e-17
299.941	0.02724	-2.82123e-17	-9.57314e-18	-1.86391e-17
300.117	0.01951	-1.80583e-16	-7.42727e-17	-1.0631e-16
300.293	0.01977	-1.6054e-17	8.30867e-18	-2.43627e-17
300.469	0.05343	-1.17892e-16	-1.22992e-16	5.10085e-18
300.645	0.04885	-1.18881e-16	-7.79463e-17	-4.09345e-17
300.821	0.03536	-8.36084e-17	-6.32829e-17	-2.03255e-17
300.997	0.01245	-1.7159e-16	-1.18484e-16	-5.31065e-17
301.173	0.01898	-8.92716e-17	-8.20968e-17	-7.17479e-18
301.349	0.019	-6.01709e-17	-8.36121e-17	2.34412e-17
301.525	0.00225	-1.95882e-17	-3.50977e-17	1.55095e-17
301.701	-0.00794	-1.3706e-16	-1.31813e-16	-5.24759e-18
301.877	0.02834	-8.70223e-17	-9.526e-17	8.23774e-18
302.053	0.02077	-6.79246e-17	-6.87857e-17	8.61069e-19
302.229	0.01545	-2.79052e-17	-9.95679e-17	7.16627e-17
302.405	0.00158	-6.46161e-17	-8.16362e-17	1.70201e-17
302.581	0.02584	-7.04522e-17	-5.21617e-17	-1.82905e-17
302.757	0.01235	-3.68611e-17	-8.52471e-17	4.8386e-17
302.933	-0.04084	-6.4915e-18	-4.27822e-17	3.62907e-17
303.108	-0.03564	-1.42297e-16	-1.50567e-16	8.26979e-18
303.284	-0.02778	7.53806e-17	5.53463e-17	2.00343e-17
303.46	-0.02556	-8.74452e-17	-1.20265e-16	3.28193e-17
303.636	-0.00706	2.38469e-17	5.60457e-18	1.82423e-17
303.812	-0.01575	5.62908e-17	5.3784e-17	2.50678e-18
303.988	-0.0281	-8.47467e-17	-1.12676e-16	2.79295e-17
304.164	-0.00964	-8.02959e-17	-7.72379e-17	-3.05798e-18
304.34	-0.01275	-7.37554e-17	-7.83604e-17	4.60504e-18
304.516	0.03324	-7.6711e-18	-6.21732e-17	5.45021e-17
304.692	0.0203	-1.25051e-16	-1.12648e-16	-1.24027e-17
304.868	-0.00534	-8.01359e-17	-7.26719e-17	-7.46396e-18
305.044	-0.00902	-1.08472e-16	-9.75064e-17	-1.09655e-17
305.22	0.0096	-1.25135e-16	-1.03539e-16	-2.15961e-17
305.396	-0.01061	-7.95372e-17	-4.39928e-17	-3.55444e-17
305.572	-0.00666	-8.85249e-17	-5.98637e-17	-2.86612e-17
305.748	-0.01251	-1.87672e-16	-1.34969e-16	-5.27025e-17
305.924	-0.02786	-2.10618e-16	-1.54061e-16	-5.65572e-17
306.1	0.00472	-5.88789e-17	-1.96516e-17	-3.92273e-17
306.276	-0.00159	-1.68319e-16	-1.21402e-16	-4.69178e-17
306.452	-0.02183	-1.00934e-16	-3.19359e-17	-6.8998e-17
306.628	-0.04952	2.97694e-17	5.80015e-17	-2.82321e-17
306.804	-0.0123	-8.82189e-17	-9.35886e-17	5.36972e-18
306.979	-0.03552	-4.10045e-17	-3.01838e-17	-1.08207e-17
307.155	-0.04452	-8.72537e-17	-7.81022e-17	-9.15155e-18
307.331	-0.04004	-4.94018e-17	-1.13613e-17	-3.80405e-17
307.507	-0.01893	-3.17302e-17	2.715e-17	-5.88802e-17
307.683	-0.0211	3.32303e-19	-7.52978e-17	7.56301e-17
307.859	-0.01213	-2.16593e-18	-2.25671e-18	9.07719e-20
308.035	-0.0392	-4.42083e-17	-2.62238e-17	-1.79845e-17
308.211	-0.01153	4.92839e-17	-2.88559e-17	7.81397e-17
308.387	-0.01327	4.31822e-17	-8.88377e-18	5.2066e-17
308.563	-0.0436	7.10774e-18	-4.82348e-18	1.19312e-17
308.739	-0.05006	8.39897e-17	8.43492e-18	7.55548e-17
308.915	-0.05512	1.18179e-16	6.0565e-17	5.76144e-17
309.091	-0.03287	-1.61031e-17	-4.86172e-17	3.25141e-17
309.267	-0.03778	3.22328e-17	-4.61935e-17	7.84264e-17
309.443	-0.02175	1.05861e-16	4.74188e-17	5.84421e-17
309.619	-0.00353	-1.34948e-16	-1.10473e-16	-2.44745e-17
309.795	-0.02574	7.21957e-17	2.24868e-17	4.97089e-17
309.971	-0.01819	1.25034e-16	3.36104e-17	9.14233e-17
310.147	-0.03399	-9.15567e-17	-1.18706e-16	2.71492e-17
310.323	-0.02362	2.77461e-17	3.72953e-17	-9.54916e-18
310.499	-0.0409	2.41036e-17	-3.04707e-17	5.45742e-17
310.674	-0.04476	3.99096e-17	-2.22329e-17	6.21425e-17
310.85	-0.06526	4.54901e-17	3.81203e-17	7.36981e-18
311.026	-0.07918	-8.25172e-17	-7.03304e-17	-1.21867e-17
311.202	-0.04726	-5.06957e-17	-4.56543e-17	-5.04144e-18
311.378	-0.06625	3.51925e-17	7.25531e-17	-3.73606e-17
311.554	-0.05846	-2.21381e-17	-1.8386e-17	-3.75207e-18
311.73	-0.07038	-6.43971e-17	-5.22698e-17	-1.21272e-17
311.906	-0.03918	-1.32506e-17	6.00205e-17	-7.32712e-17
312.082	-0.03636	4.59141e-17	6.85598e-17	-2.26458e-17
312.258	-0.04149	-2.76807e-17	-1.62835e-17	-1.13972e-17
312.434	-0.06096	-4.47239e-17	2.1748e-17	-6.64719e-17
312.61	-0.06956	3.88533e-17	1.23106e-16	-8.42526e-17
312.786	-0.04243	-5.17416e-17	-4.6832e-17	-4.90962e-18
312.962	-0.07996	-1.18715e-16	-7.61962e-17	-4.25192e-17
313.138	-0.06028	-1.25682e-17	6.02346e-17	-7.28028e-17
313.314	-0.03398	-1.76082e-16	-1.50228e-16	-2.58542e-17
313.49	-0.04867	-3.383e-17	-6.74311e-17	3.36011e-17
313.666	-0.02827	5.87578e-17	5.08086e-17	7.94919e-18
313.842	-0.04679	-1.62846e-16	-1.04892e-16	-5.79547e-17
314.018	-0.05133	-8.05949e-17	-6.59009e-17	-1.4694e-17
314.194	-0.03269	4.5678e-17	5.08527e-17	-5.17464e-18
314.37	-0.03206	-5.85058e-17	-7.1349e-17	1.28432e-17
314.545	-0.03053	-7.40979e-18	-6.45639e-17	5.71541e-17
314.721	-0.03393	5.89473e-18	-2.00526e-17	2.59474e-17
314.897	-0.05572	-5.54978e-17	-6.12001e-17	5.70231e-18
315.073	-0.08266	-2.86479e-17	1.40815e-18	-3.00561e-17
315.249	-0.0645	1.36587e-16	9.98871e-17	3.66999e-17
315.425	-0.11216	3.28141e-17	-2.07808e-17	5.35949e-17
315.601	-0.1234	-1.40692e-16	-9.54267e-17	-4.52658e-17
315.777	-0.08625	3.9627e-17	7.1664e-17	-3.2037e-17
315.953	-0.06249	1.28847e-16	6.33385e-17	6.5508e-17
316.129	-0.06294	-3.48057e-17	-9.31785e-17	5.83729e-17
316.305	-0.08556	-4.64079e-17	-1.74478e-17	-2.89601e-17
316.481	-0.09591	-1.76549e-17	3.94023e-17	-5.70572e-17
316.657	-0.06574	-1.02021e-16	-6.11042e-17	-4.09165e-17
316.833	-0.07897	5.92065e-17	2.82151e-17	3.09914e-17
317.009	-0.06144	1.40442e-16	1.25921e-16	1.45209e-17
317.185	-0.09215	1.17345e-16	9.32901e-17	2.40547e-17
317.361	-0.0954	-8.72451e-17	-6.62679e-17	-2.09772e-17
317.537	-0.11596	-2.49223e-17	-4.93624e-18	-1.99861e-17
317.713	-0.13213	4.78102e-17	1.49981e-17	3.28121e-17
317.889	-0.10136	7.52563e-17	3.28094e-17	4.24468e-17
318.065	-0.11481	-3.86428e-17	-1.08045e-17	-2.78384e-17
318.24	-0.09916	-2.01495e-17	1.46288e-17	-3.47783e-17
318.416	-0.10471	2.63025e-17	7.15443e-18	1.91481e-17
318.592	-0.10481	8.17605e-18	2.36955e-17	-1.55195e-17
318.768	-0.12856	-3.58986e-17	-2.07491e-17	-1.51495e-17
318.944	-0.1019	-7.25095e-17	-5.01113e-17	-2.23982e-17
319.12	-0.08851	4.78244e-17	3.48261e-17	1.29983e-17
319.296	-0.10009	5.41279e-17	8.21527e-17	-2.80248e-17
319.472	-0.0609	-7.40236e-17	-4.54364e-17	-2.85872e-17
319.648	-0.08306	-3.38815e-17	-1.83647e-17	-1.55167e-17
319.824	-0.08343	2.55989e-17	5.94234e-17	-3.38245e-17
320	-0.09881	2.74534e-17	4.49073e-17	-1.74539e-17
320.176	-0.07865	-3.76306e-17	6.51772e-18	-4.41484e-17
320.352	-0.09953	-9.75036e-17	-7.89061e-17	-1.85975e-17
320.528	-0.10376	-5.103e-18	-4.26502e-17	3.75472e-17
320.704	-0.08794	9.41875e-17	1.99724e-17	7.42151e-17
320.88	-0.1216	1.30446e-16	2.0538e-17	1.09908e-16
321.056	-0.09527	3.69814e-17	-3.82561e-17	7.52375e-17
321.232	-0.10077	1.31183e-18	-1.76699e-17	1.89817e-17
321.408	-0.08141	-5.65713e-17	-6.35119e-17	6.94055e-18
321.584	-0.07496	5.97075e-17	1.91442e-17	4.05633e-17
321.76	-0.08182	3.79678e-18	-8.36527e-17	8.74495e-17
321.935	-0.09199	-7.19245e-17	-1.94684e-16	1.2276e-16
322.111	-0.08723	4.58487e-17	-1.44197e-17	6.02684e-17
322.287	-0.0773	-2.11122e-17	2.27639e-18	-2.33886e-17
322.463	-0.05697	-6.3458e-17	-1.89601e-17	-4.44979e-17
322.639	-0.04353	-3.91362e-17	1.58172e-18	-4.0718e-17
322.815	-0.08548	7.72538e-17	1.1761e-16	-4.03563e-17
322.991	-0.06245	1.03584e-16	1.04565e-16	-9.81191e-19
323.167	-0.06729	7.84114e-17	1.06499e-16	-2.80875e-17
323.343	-0.05142	3.21476e-16	3.32047e-16	-1.05706e-17
323.519	-0.0773	7.39554e-16	7.66516e-16	-2.69623e-17
323.695	-0.08439	1.48417e-15	1.52763e-15	-4.34579e-17
323.871	-0.10589	2.82002e-15	2.82609e-15	-6.0741e-18
324.047	-0.08889	5.42275e-15	5.44441e-15	-2.16543e-17
324.223	-0.08159	1.04509e-14	1.0484e-14	-3.30122e-17
324.399	-0.09166	2.01476e-14	2.01779e-14	-3.03008e-17
324.575	-0.06527	3.85721e-14	3.84885e-14	8.36535e-17
324.751	-0.07233	7.29694e-14	7.29495e-14	1.99136e-17
324.927	-0.04977	1.37214e-13	1.37189e-13	2.47252e-17
325.103	-0.03891	2.56191e-13	2.56194e-13	-2.60328e-18
325.279	-0.00551	4.75259e-13	4.75258e-13	9.33947e-19
325.455	-0.03172	8.75632e-13	8.75662e-13	-2.98568e-17
325.63	-0.05988	1.60228e-12	1.60231e-12	-3.24501e-17
325.806	-0.03996	2.91204e-12	2.91207e-12	-2.2136e-17
325.982	-0.00502	5.25615e-12	5.25614e-12	7.49343e-18
326.158	-0.03397	9.42223e-12	9.42223e-12	-2.72432e-18
326.334	-0.06462	1.67745e-11	1.67745e-11	-8.93503e-18
326.51	-0.08537	2.96598e-11	2.96598e-11	1.6223e-17
326.686	-0.06764	5.20843e-11	5.20843e-11	-5.06607e-18
326.862	-0.06908	9.08373e-11	9.08373e-11	2.07277e-17
327.038	-0.07508	1.5734e-10	1.5734e-10	4.80299e-18
327.214	-0.06855	2.70667e-10	2.70667e-10	-7.18373e-18
327.39	-0.03482	4.62434e-10	4.62434e-10	-2.94303e-18
327.566	-0.00657	7.84664e-10	7.84664e-10	-2.16262e-17
327.742	-0.02052	1.32232e-09	1.32232e-09	3.13786e-17
327.918	-0.02547	2.21314e-09	2.21314e-09	4.86591e-17
328.094	-0.0368	3.67875e-09	3.67875e-09	3.82901e-17
328.27	-0.06871	6.07312e-09	6.07312e-09	1.94729e-17
328.446	-0.09803	9.95732e-09	9.95732e-09	7.24181e-18
328.622	-0.07717	1.62141e-08	1.62141e-08	1.06957e-17
328.798	-0.1106	2.62218e-08	2.62218e-08	1.08542e-17
328.974	-0.09174	4.21165e-08	4.21165e-08	5.54872e-17
329.15	-0.07954	6.71833e-08	6.71833e-08	-8.14979e-18
329.326	-0.13147	1.06437e-07	1.06437e-07	-5.21305e-17
329.501	-0.11629	1.67471e-07	1.67471e-07	-2.51447e-17
329.677	-0.13999	2.61704e-07	2.61704e-07	1.97961e-17
329.853	-0.12014	4.06163e-07	4.06163e-07	2.55402e-17
330.029	-0.11803	6.26053e-07	6.26053e-07	2.543e-17
330.205	-0.07938	9.58389e-07	9.58389e-07	-9.71001e-18
330.381	-0.05587	1.45711e-06	1.45711e-06	-5.76002e-18
330.557	-0.07555	2.20022e-06	2.20022e-06	-1.16113e-17
330.733	-0.09535	3.29959e-06	3.29959e-06	-2.8241e-17
330.909	-0.08018	4.91444e-06	4.91444e-06	7.85656e-18
331.085	-0.09821	7.26959e-06	7.26959e-06	-1.32708e-17
331.261	-0.10445	1.06799e-05	1.06799e-05	2.89571e-17
331.437	-0.04739	1.55829e-05	1.55829e-05	2.15324e-17
331.613	-0.06286	2.25813e-05	2.25813e-05	7.37824e-18
331.789	-0.0887	3.24991e-05	3.24991e-05	4.98195e-17
331.965	-0.09029	4.64534e-05	4.64534e-05	3.83336e-17
332.141	-0.11631	6.59457e-05	6.59457e-05	2.98414e-17
332.317	-0.06556	9.29775e-05	9.29775e-05	7.58086e-17
332.493	-0.04517	0.000130195	0.000130195	8.20563e-17
332.669	-0.01379	0.000181064	0.000181064	3.67574e-17
332.845	-0.04638	0.000250089	0.000250089	2.58619e-17
333.021	-0.04267	0.000343069	0.000343069	-4.41504e-17
333.196	-0.03166	0.000467405	0.000467405	-9.39205e-17
333.372	-0.01509	0.000632456	0.000632456	-1.03339e-16
333.548	-0.01665	0.000849949	0.000849949	-5.51881e-17
333.724	-0.03307	0.00113	0.00113	-6.17452e-17
333.9	-0.05545	0.0015	0.0015	-2.76015e-17
334.076	-0.05008	0.00198	0.00198	-1.45309e-17
334.252	-0.02946	0.00259	0.00259	-2.42266e-17
334.428	-0.02849	0.00336	0.00336	-1.46593e-17
334.604	-0.0268	0.00434	0.00434	-2.792e-17
334.78	-0.01885	0.00556	0.00556	-2.88675e-17
334.956	-0.02606	0.00707	0.00707	1.43609e-17
335.132	-0.05207	0.00893	0.00893	4.43515e-17
335.308	-0.0689	0.01121	0.01121	1.04608e-16
335.484	-0.06716	0.01397	0.01397	4.16111e-17
335.66	-0.0982	0.0173	0.0173	8.01168e-17
335.836	-0.08581	0.02127	0.02127	5.37565e-17
336.012	-0.07828	0.02597	0.02597	7.58691e-17
336.188	-0.10524	0.03151	0.03151	4.16463e-16
336.364	-0.09128	0.03796	0.03796	2.29802e-15
336.54	-0.08273	0.04542	0.04542	1.24532e-14
336.716	-0.06241	0.05397	0.05397	6.60981e-14
336.892	-0.04391	0.06371	0.06371	3.36231e-13
337.067	-0.07297	0.07469	0.07469	1.63713e-12
337.243	-0.08608	0.08698	0.08698	7.63014e-12
337.419	-0.07979	0.1006	0.1006	3.40408e-11
337.595	-0.03507	0.11557	0.11557	1.45369e-10
337.771	-0.04168	0.13188	0.13188	5.94196e-10
337.947	-0.0417	0.14947	0.14947	2.3246e-09
338.123	-0.03872	0.16827	0.16827	8.70368e-09
338.299	-0.04843	0.18817	0.18817	3.11865e-08
338.475	-0.05848	0.20902	0.20902	1.06932e-07
338.651	-0.05292	0.23063	0.23063	3.50826e-07
338.827	-0.00279	0.25278	0.25278	1.10124e-06
339.003	0.00161	0.27523	0.27523	3.30704e-06
339.179	0.03722	0.2977	0.29769	9.49975e-06
339.355	0.05973	0.31989	0.31987	2.61006e-05
339.531	0.06445	0.34152	0.34145	6.85795e-05
339.707	0.06383	0.36229	0.36212	0.000172297
339.883	0.07725	0.38197	0.38156	0.00041383
340.059	0.11734	0.40041	0.39946	0.000950041
340.235	0.14274	0.41763	0.41555	0.00208
340.411	0.22306	0.43393	0.42956	0.00437
340.587	0.27277	0.45002	0.44128	0.00874
340.762	0.31656	0.46724	0.45054	0.01671
340.938	0.39086	0.48767	0.45721	0.03046
341.114	0.51861	0.5142	0.46122	0.05297
341.29	0.62726	0.55038	0.46257	0.0878
341.466	0.72872	0.5999	0.46131	0.13859
341.642	0.8194	0.66564	0.45753	0.20812
341.818	0.94459	0.74829	0.45138	0.29692
341.994	1	0.84482	0.44307	0.40174
342.17	0.98804	0.94716	0.43284	0.51432
342.346	0.96421	1.04189	0.42097	0.62092
342.522	0.88584	1.11121	0.40774	0.70347
342.698	0.74795	1.13578	0.39348	0.74231
342.874	0.6039	1.09886	0.3785	0.72036
343.05	0.434	0.99097	0.36312	0.62784
343.226	0.19143	0.81363	0.34766	0.46597
343.402	-0.09317	0.58088	0.3324	0.24848
343.578	-0.29812	0.31762	0.31762	2.97399e-17
343.754	-0.51554	0.05508	0.30356	-0.24848
343.93	-0.65209	-0.17554	0.29043	-0.46597
344.106	-0.7493	-0.34943	0.27842	-0.62784
344.282	-0.7985	-0.45269	0.26767	-0.72036
344.457	-0.81675	-0.48399	0.25832	-0.74231
344.633	-0.80426	-0.45302	0.25045	-0.70347
344.809	-0.82147	-0.37679	0.24413	-0.62092
344.985	-0.77768	-0.27491	0.23941	-0.51432
345.161	-0.75209	-0.16543	0.23631	-0.40174
345.337	-0.70275	-0.06207	0.23484	-0.29692
345.513	-0.63851	0.02689	0.23501	-0.20812
345.689	-0.5569	0.0982	0.2368	-0.13859
345.865	-0.51903	0.1524	0.2402	-0.0878
346.041	-0.51162	0.19223	0.24521	-0.05297
346.217	-0.42775	0.22133	0.2518	-0.03046
346.393	-0.37295	0.24325	0.25996	-0.01671
346.569	-0.31442	0.26094	0.26969	-0.00874
346.745	-0.25788	0.27659	0.28096	-0.00437
346.921	-0.23801	0.29167	0.29376	-0.00208
347.097	-0.17122	0.30711	0.30806	-0.000950041
347.273	-0.2035	0.32342	0.32383	-0.00041383
347.449	-0.20224	0.34084	0.34101	-0.000172297
347.625	-0.17465	0.35945	0.35952	-6.85795e-05
347.801	-0.15937	0.37921	0.37924	-2.61006e-05
347.977	-0.16385	0.40001	0.40002	-9.49975e-06
348.152	-0.198	0.42166	0.42166	-3.30704e-06
348.328	-0.2099	0.4439	0.4439	-1.10124e-06
348.504	-0.2431	0.4664	0.4664	-3.50826e-07
348.68	-0.23681	0.48878	0.48879	-1.06932e-07
348.856	-0.24224	0.51057	0.51057	-3.11865e-08
349.032	-0.23169	0.53121	0.53121	-8.70368e-09
349.208	-0.23449	0.55008	0.55008	-2.3246e-09
349.384	-0.23777	0.56649	0.56649	-5.94196e-10
349.56	-0.24261	0.57966	0.57966	-1.45369e-10
349.736	-0.2406	0.5888	0.5888	-3.40407e-11
349.912	-0.25797	0.59304	0.59304	-7.63007e-12
350.088	-0.25403	0.59154	0.59154	-1.6371e-12
350.264	-0.26961	0.58344	0.58344	-3.36221e-13
350.44	-0.28109	0.56794	0.56794	-6.61201e-14
350.616	-0.32151	0.54429	0.54429	-1.24306e-14
350.792	-0.33686	0.51188	0.51188	-2.25932e-15
350.968	-0.3573	0.47021	0.47021	-4.50794e-16
351.144	-0.39329	0.41896	0.41896	-9.24663e-17
351.32	-0.39437	0.35801	0.35801	-4.96666e-17
351.496	-0.40383	0.28748	0.28748	-4.10845e-17
351.672	-0.41574	0.20771	0.20771	-3.1088e-17
351.848	-0.43803	0.11933	0.11933	2.57006e-18
352.023	-0.42506	0.02319	0.02319	5.44282e-18
352.199	-0.41882	-0.07958	-0.07958	-2.82723e-17
352.375	-0.42157	-0.18763	-0.18763	-5.18351e-18
352.551	-0.4226	-0.29939	-0.29939	-5.09477e-17
352.727	-0.47392	-0.41314	-0.41314	4.42198e-17
352.903	-0.48353	-0.527	-0.527	3.38253e-17
353.079	-0.5051	-0.63906	-0.63906	4.44065e-17
353.255	-0.55938	-0.74737	-0.74737	4.88558e-17
353.431	-0.62289	-0.85	-0.85	1.03878e-17
353.607	-0.67482	-0.94517	-0.94517	-3.14876e-17
353.783	-0.7456	-1.03121	-1.03121	-2.52672e-17
353.959	-0.77961	-1.10668	-1.10668	-3.06494e-17
354.135	-0.85617	-1.1704	-1.1704	-6.75513e-17
354.311	-0.9326	-1.22144	-1.22144	-2.95501e-17
354.487	-1.03932	-1.25921	-1.25921	-3.35589e-17
354.663	-1.09956	-1.28343	-1.28343	-1.71071e-17
354.839	-1.16866	-1.29414	-1.29414	2.05865e-18
355.015	-1.24786	-1.29169	-1.29169	3.2242e-17
355.191	-1.32644	-1.27672	-1.27672	3.9704e-17
355.367	-1.40466	-1.2501	-1.2501	3.75341e-17
355.543	-1.42956	-1.21295	-1.21295	1.70386e-17
355.718	-1.42688	-1.16655	-1.16655	1.80075e-17
355.894	-1.35971	-1.11229	-1.11229	1.21705e-17
356.07	-1.35183	-1.05165	-1.05165	2.08769e-17
356.246	-1.27755	-0.98613	-0.98613	1.97865e-17
356.422	-1.20596	-0.9172	-0.9172	5.44094e-17
356.598	-1.11201	-0.84629	-0.84629	2.19345e-17
356.774	-0.93996	-0.77472	-0.77472	-9.10757e-18
356.95	-0.80667	-0.70369	-0.70369	1.06859e-17
357.126	-0.68151	-0.63427	-0.63427	-4.58997e-17
357.302	-0.5657	-0.56734	-0.56734	-5.41184e-17
357.478	-0.47068	-0.50364	-0.50364	-2.06231e-17
357.654	-0.39249	-0.44375	-0.44375	3.5588e-17
357.83	-0.37307	-0.38808	-0.38808	-2.03708e-17
358.006	-0.31053	-0.33689	-0.33689	-1.25613e-17
358.182	-0.2716	-0.2903	-0.2903	-1.5899e-17
358.358	-0.25317	-0.24833	-0.24833	-1.81766e-17
358.534	-0.23378	-0.21089	-0.21089	3.37819e-18
358.71	-0.22913	-0.1778	-0.1778	3.73094e-17
358.886	-0.17917	-0.14882	-0.14882	2.32754e-17
359.062	-0.1824	-0.12367	-0.12367	4.05805e-18
359.238	-0.16026	-0.10204	-0.10204	-7.39242e-18
359.413	-0.16863	-0.08359	-0.08359	3.12252e-17
359.589	-0.20197	-0.06799	-0.06799	-5.3086e-18
359.765	-0.19737	-0.05491	-0.05491	-1.94884e-18
359.941	-0.18669	-0.04403	-0.04403	6.97523e-18
360.117	-0.19136	-0.03506	-0.03506	-6.26279e-18
360.293	-0.10711	-0.02772	-0.02772	1.69882e-17
360.469	-0.10479	-0.02177	-0.02177	3.22544e-17
360.645	-0.04963	-0.01697	-0.01697	1.47248e-17
360.821	-0.07339	-0.01314	-0.01314	-1.0193e-17
360.997	-0.03264	-0.0101	-0.0101	1.85758e-17
361.173	-0.0432	-0.00771	-0.00771	-1.30419e-18
361.349	-0.01948	-0.00585	-0.00585	-8.83443e-18
361.525	0.01426	-0.0044	-0.0044	3.62665e-17
361.701	0.04527	-0.00329	-0.00329	1.37875e-17
361.877	0.03956	-0.00244	-0.00244	4.38702e-17
362.053	0.05369	-0.0018	-0.0018	2.502e-17
362.229	0.0231	-0.00132	-0.00132	-2.21207e-17
362.405	0.01322	-0.000958753	-0.000958753	-3.06614e-17
362.581	0.04555	-0.000692319	-0.000692319	-2.72206e-17
362.757	0.03083	-0.000496476	-0.000496476	1.31617e-17
362.933	0.02853	-0.000353578	-0.000353578	3.22438e-17
363.108	0.01748	-0.000250075	-0.000250075	-1.30555e-17
363.284	0.00757	-0.000175652	-0.000175652	-2.34176e-17
363.46	0.00293	-0.000122529	-0.000122529	-3.04698e-17
363.636	0.02062	-8.4884e-05	-8.4884e-05	-1.68576e-17
363.812	0.04969	-5.84007e-05	-5.84007e-05	-2.11817e-18
363.988	0.03434	-3.9904e-05	-3.9904e-05	-2.66811e-17
364.164	0.05912	-2.70783e-05	-2.70783e-05	-2.91212e-17
364.34	0.02325	-1.82489e-05	-1.82489e-05	2.51423e-17
364.516	0.04028	-1.22141e-05	-1.22141e-05	3.33144e-17
364.692	0.02632	-8.11889e-06	-8.11889e-06	2.16943e-17
364.868	0.02988	-5.35976e-06	-5.35976e-06	-3.87629e-17
365.044	0.00548	-3.51404e-06	-3.51404e-06	-1.07548e-17
365.22	0.01296	-2.28814e-06	-2.28814e-06	-1.32747e-17
365.396	0.03235	-1.4797e-06	-1.4797e-06	1.95633e-18
365.572	-0.00147	-9.50346e-07	-9.50346e-07	-2.42337e-17
365.748	-0.0204	-6.06186e-07	-6.06186e-07	-9.77908e-18
365.924	0.00437	-3.84015e-07	-3.84015e-07	-2.44366e-17
366.1	0.01309	-2.41606e-07	-2.41606e-07	-1.08689e-16
366.276	0.03894	-1.50969e-07	-1.50969e-07	-1.14902e-16
366.452	0.01195	-9.36884e-08	-9.36884e-08	-8.49393e-17
366.628	0.0262	-5.77437e-08	-5.77437e-08	-4.00223e-17
366.804	0.06561	-3.53463e-08	-3.53463e-08	-3.67543e-17
366.979	0.07049	-2.14884e-08	-2.14884e-08	-6.98863e-17
367.155	0.03746	-1.29743e-08	-1.29743e-08	-7.33698e-17
367.331	0.02912	-7.78017e-09	-7.78017e-09	-1.8934e-17
367.507	0.01061	-4.63356e-09	-4.63356e-09	3.82707e-17
367.683	0.06292	-2.74071e-09	-2.74071e-09	1.77843e-17
367.859	0.03792	-1.61003e-09	-1.61003e-09	6.32899e-17
368.035	0.02626	-9.39353e-10	-9.39353e-10	5.58617e-17
368.211	0.02069	-5.4431e-10	-5.4431e-10	9.5664e-17
368.387	0.00941	-3.13248e-10	-3.13248e-10	7.80405e-17
368.563	0.00615	-1.79042e-10	-1.79042e-10	-1.54454e-17
368.739	0.02693	-1.01635e-10	-1.01635e-10	3.66227e-17
368.915	0.06092	-5.73003e-11	-5.73003e-11	4.89413e-17
369.091	0.07103	-3.20845e-11	-3.20845e-11	-9.31775e-18
369.267	0.10039	-1.78427e-11	-1.78426e-11	-2.61805e-17
369.443	0.06048	-9.85488e-12	-9.85486e-12	-2.54802e-17
369.619	0.06908	-5.40608e-12	-5.40609e-12	1.21324e-17
369.795	0.08438	-2.94538e-12	-2.94531e-12	-7.34075e-17
369.971	0.08496	-1.59367e-12	-1.59365e-12	-1.47318e-17
370.147	0.06989	-8.56378e-13	-8.56386e-13	8.38851e-18
370.323	0.03288	-4.57059e-13	-4.57037e-13	-2.22559e-17
370.499	0.02601	-2.42338e-13	-2.4232e-13	-1.79877e-17
370.674	0.04479	-1.27654e-13	-1.27663e-13	9.51819e-18
370.85	0.00625	-6.67577e-14	-6.67919e-14	3.41729e-17
371.026	0.02226	-3.48091e-14	-3.48216e-14	1.24867e-17
371.202	0.03688	-1.80155e-14	-1.80414e-14	2.59766e-17
371.378	0.03228	-9.11284e-15	-9.13711e-15	2.4273e-17
371.554	0.04836	-4.70797e-15	-4.7123e-15	4.33032e-18
371.73	0.0263	-2.44151e-15	-2.43778e-15	-3.7307e-18
371.906	0.04924	-1.22619e-15	-1.2386e-15	1.24098e-17
372.082	0.03225	-6.22072e-16	-6.44567e-16	2.24949e-17
372.258	0.01229	-3.20574e-16	-2.98538e-16	-2.20364e-17
372.434	0.02581	-3.15232e-16	-2.35326e-16	-7.99062e-17
372.61	-0.00637	-2.24568e-16	-1.84137e-16	-4.04311e-17
372.786	-0.05163	-1.29044e-16	-1.47032e-16	1.7988e-17
372.962	-0.03054	-1.02669e-16	-7.05879e-17	-3.20812e-17
373.138	-0.03095	-6.09258e-17	-6.16178e-17	6.92034e-19
373.314	-0.01494	-7.26597e-17	-6.03366e-17	-1.2323e-17
373.49	-0.0292	-4.68768e-17	-3.31449e-17	-1.3732e-17
373.666	-0.000680462	1.40075e-17	-1.31503e-17	2.71578e-17
373.842	-0.01298	-6.84168e-17	-5.91082e-17	-9.30852e-18
374.018	0.0454	-4.0847e-17	-8.24976e-17	4.16506e-17
374.194	0.02087	2.88167e-17	3.15634e-18	2.56603e-17
374.37	-0.02563	5.31005e-17	3.43076e-17	1.87929e-17
374.545	-0.02603	8.39677e-17	6.05863e-17	2.33815e-17
374.721	0.01189	1.64042e-16	1.06347e-16	5.7695e-17
374.897	-0.01263	-2.13298e-17	-4.28268e-19	-2.09015e-17
375.073	-0.01414	-2.7305e-17	-2.00183e-17	-7.28669e-18
375.249	-0.00704	-1.85824e-17	-5.21277e-18	-1.33697e-17
375.425	0.0294	1.21679e-17	4.33981e-17	-3.12302e-17
375.601	0.01357	4.47812e-17	9.92025e-17	-5.44214e-17
375.777	-0.03229	1.20854e-16	1.24262e-16	-3.40756e-18
375.953	0.01903	-3.85553e-17	-2.03763e-17	-1.81791e-17
376.129	0.03313	-1.41833e-16	-9.91438e-17	-4.26892e-17
376.305	0.05991	-2.13843e-17	-9.38649e-18	-1.19978e-17
376.481	0.06701	1.47217e-16	1.10858e-16	3.63598e-17
376.657	0.07021	1.54127e-16	1.3389e-16	2.02369e-17
376.833	0.03716	2.69296e-17	4.47335e-17	-1.78038e-17
377.009	0.01161	2.9653e-17	-3.32981e-17	6.29511e-17
377.185	0.00373	-4.37645e-17	-9.63155e-17	5.25511e-17
377.361	-0.00636	-2.28935e-17	-1.49331e-17	-7.96043e-18
377.537	0.04639	5.45984e-17	6.6602e-17	-1.20036e-17
377.713	0.04583	8.42531e-17	6.06154e-17	2.36377e-17
377.889	0.0376	-7.7799e-17	-7.30919e-17	-4.70704e-18
378.065	0.0382	-7.67896e-17	-4.57477e-17	-3.10419e-17
378.24	-0.00137	-2.16518e-17	2.34526e-17	-4.51043e-17
378.416	0.00559	-2.08935e-19	6.90268e-17	-6.92357e-17
378.592	0.0149	-7.38386e-17	-5.00739e-17	-2.37648e-17
378.768	0.01194	-1.10795e-16	-5.93889e-17	-5.14061e-17
378.944	0.00252	-8.45107e-17	3.79794e-18	-8.83087e-17
379.12	0.01902	8.5861e-17	9.57833e-17	-9.92225e-18
379.296	-0.02355	-2.83295e-18	-5.06531e-17	4.78202e-17
379.472	-0.00948	-1.00035e-16	-8.05582e-17	-1.94768e-17
379.648	0.01532	-7.33072e-17	-4.68187e-17	-2.64885e-17
379.824	0.0347	3.7041e-17	2.17535e-18	3.48656e-17
380	0.23819	8.29737e-17	6.13472e-17	2.16264e-17

## Sheet: Figure_2_g
Growth curves of Vibrio cholerae with Na+-NQR wildtype, or Na+-NQR-NqrF-C70A, or Na+-NQR-NqrD-C29A
V. cholerae with Na+-NQR wildtype				V. cholerae with Na+-NQR-NqrF-C70A				V. cholerae with Na+-NQR-NqrD-C29A
time / min	optical density 600 nm	standard deviation		time / min	optical density 600 nm	standard deviation		time / min	optical density 600 nm	standard deviation
	mean of n=3				mean of n=3				mean of n=3
0	0	0		0	0	0.00471		0	0.01	0.00943
85	0.04	0.00471		85	0.03	0		85	0.04	0.00471
114	0.04	0.00471		114	0.03	0.01247		114	0.04	0
145	0.06	0.00471		145	0.05	0.00471		145	0.04	0.00816
173	0.06	0		173	0.06	0		173	0.04	0.00816
202	0.07	0.00943		202	0.07	0.00471		202	0.07	0.00471
233	0.11	0.00816		233	0.1	0.00471		233	0.1	1.38778e-17
264	0.14	0.00471		264	0.13	0		264	0.13	0.00816
294	0.18	0.00943		294	0.16	0.00816		294	0.17	0.00816
323	0.24	0.02055		323	0.21	0.01247		323	0.22	0.00471
353	0.31	0.02055		353	0.24	0.017		353	0.25	0
383	0.35	0.02449		383	0.27	0.01633		383	0.28	0.017
414	0.39	0.017		414	0.26	0.01633		414	0.28	0.017
444	0.46	0.02055		444	0.33	0.017		444	0.34	0.00816
473	0.5	0.02055		473	0.35	0.01247		473	0.35	0.00471
503	0.51	0.033		503	0.36	0.00471		503	0.34	0.00943
542	0.51	0.01247		542	0.36	0.00943		542	0.35	0.02494
583	0.53	0.0432		583	0.36	0.01247		583	0.34	0.00471
623	0.53	0.04989		623	0.36	0.01247		623	0.34	0.00816
663	0.56	0.03559		663	0.41	0.00816		663	0.37	0.00816
695	0.56	0.04922		695	0.42	0.00471		695	0.38	0.02055
						0.04028				0.01247
