# Supplementary material for: Conformational coupling of redox-driven Na+-translocation in Vibrio cholerae NADH:quinone oxidoreductase
Source: Nat Struct Mol Biol. 2023 Sep 14;30(11):1686–94. doi: 10.1038/s41594-023-01099-0 (PMC10643135; doi:10.1038/s41594-023-01099-0)
Supplement: Supplementary file 9 — Data for FSC curves. [file 41594_2023_1099_MOESM9_ESM.xlsx]

## Sheet: Extended Data Figure 2 a
EM half maps FSC curve Na+-NQR Native
	d_inv	fsc
	0.0531971	0.998259
	0.090011	0.995852
	0.107443	0.993208
	0.12042	0.987199
	0.13097	0.977511
	0.14009	0.971134
	0.148102	0.962398
	0.155447	0.953246
	0.162112	0.946429
	0.168162	0.935385
	0.173873	0.933916
	0.179138	0.932681
	0.184291	0.937164
	0.189066	0.934386
	0.193556	0.930729
	0.197873	0.923978
	0.20207	0.924904
	0.206071	0.921105
	0.210021	0.922013
	0.213711	0.913379
	0.217323	0.907971
	0.22076	0.903626
	0.224078	0.884396
	0.227464	0.871573
	0.230615	0.849171
	0.233665	0.832561
	0.236684	0.821551
	0.239639	0.795442
	0.242477	0.760625
	0.245327	0.748224
	0.248079	0.689533
	0.250705	0.681929
	0.253386	0.631252
	0.255942	0.583737
	0.2585	0.532261
	0.260899	0.499345
	0.263396	0.460306
	0.26569	0.427318
	0.268071	0.360794
	0.270399	0.345102
	0.272559	0.292073
	0.274871	0.28772
	0.277067	0.235826
	0.279224	0.210667
	0.281306	0.176183
	0.283445	0.156776
	0.285516	0.1603
	0.287502	0.129303
	0.289571	0.0915189
	0.29148	0.080373
	0.293446	0.114685
	0.29542	0.124541
	0.297276	0.0981178
	0.299164	0.0413173
	0.301047	0.061526
	0.302835	0.0681994
	0.304641	0.0596199
	0.306464	0.0225808
	0.308201	0.048357
	0.309984	-0.000137517
	0.311696	0.0261437
	0.313358	0.0294901
	0.315079	0.0149065
	0.316747	0.045544
	0.318444	0.00575799
	0.320054	-0.0149016
	0.321648	-0.0109045
	0.323264	0.0423987
	0.324855	-0.0141828
	0.326453	0.043575
	0.327951	0.00478703
	0.329525	0.0265744
	0.331079	-0.034651
	0.332561	-0.00177873
	0.334066	-0.0296827
	0.335553	0.0227365
	0.337003	0.0461614
	0.338497	0.0102586
	0.339949	-0.00265378
	0.341394	0.0158845
	0.342812	0.0249233
	0.344223	0.0180144
	0.345626	0.00238971
	0.347031	0.0188277
	0.34839	-0.00355759
	0.349762	0.00386482
	0.351113	-0.000985358
	0.352475	0.0199589
	0.35379	0.00325408
	0.355102	0.0120046
	0.356462	0.0228052
	0.357763	0.0180704
	0.359036	-0.00413841
	0.360347	0.0179979
	0.361612	0.00985757
	0.362858	0.0244835
	0.364166	-0.0147636
	0.365427	0.00601067
	0.366658	-0.0366348
	0.367902	0.101207

## Sheet: Extended Data Figure 2 b
EM half maps FSC curve Na+-NQR DQA treated
	d_inv	fsc
	0.0556568	0.998413
	0.0943306	0.993124
	0.112539	0.986082
	0.126047	0.974264
	0.137172	0.961266
	0.146788	0.947614
	0.1552	0.93789
	0.162707	0.921315
	0.16966	0.91894
	0.176147	0.919587
	0.182059	0.918405
	0.187716	0.9256
	0.19303	0.922969
	0.198017	0.922346
	0.202794	0.926261
	0.207408	0.922804
	0.211786	0.924352
	0.215987	0.918717
	0.220045	0.910895
	0.223858	0.904704
	0.22759	0.892299
	0.231268	0.883126
	0.234805	0.873163
	0.238251	0.855479
	0.241578	0.837003
	0.244838	0.808895
	0.247952	0.798331
	0.251094	0.775905
	0.254026	0.745444
	0.257035	0.712736
	0.259913	0.669509
	0.26266	0.632624
	0.265379	0.610536
	0.268179	0.590751
	0.270845	0.506689
	0.273383	0.481526
	0.275957	0.44133
	0.27845	0.403706
	0.280909	0.352635
	0.283279	0.332426
	0.28566	0.267982
	0.287993	0.270364
	0.2903	0.240546
	0.292526	0.242517
	0.294759	0.202868
	0.296959	0.191208
	0.299108	0.154772
	0.301297	0.117601
	0.303375	0.133531
	0.305458	0.0939305
	0.307485	0.128198
	0.309454	0.0586181
	0.311468	0.096098
	0.313456	0.0697157
	0.315406	0.0327018
	0.317276	0.104321
	0.319192	0.0186336
	0.321107	0.0142358
	0.322908	0.0108087
	0.324712	0.0214045
	0.326581	0.0545786
	0.328347	0.0206215
	0.330094	8.89027e-05
	0.331861	-0.000358319
	0.333578	0.0307906
	0.335328	0.00812274
	0.336989	0.00328705
	0.338692	0.0352534
	0.340358	-7.92866e-05
	0.342014	0.022724
	0.343627	0.0115896
	0.345241	-0.0235312
	0.346868	0.060215
	0.348466	6.74138e-06
	0.350008	-0.0285414
	0.35157	-0.0129815
	0.353097	-0.00310175
	0.35463	0.000565223
	0.356184	0.0228105
	0.357691	0.0107496
	0.359165	-0.0103939
	0.36067	-0.00368262
	0.362151	-0.0120162
	0.363572	0.0156511
	0.36504	-0.0110233
	0.366445	0.0683806
	0.367845	0.0378924
	0.369278	0.00999688
	0.370679	-0.0254391
	0.372058	0.0186441
	0.373454	0.0149549
	0.374831	-0.00706446
	0.3762	0.0301144
	0.377506	-0.00544918
	0.378891	0.00993717
	0.380203	0.0165836
	0.381542	-0.0256848
	0.382875	-0.00559043
	0.384135	-0.0312067
	0.385421	0.0041917

## Sheet: Extended Data Figure 2 c
EM half maps FSC curve Na+-NQR with HQNO
	d_inv	fsc
	0.0539344	0.997938
	0.0913087	0.99049
	0.108708	0.979645
	0.121821	0.963189
	0.132638	0.939758
	0.14187	0.914766
	0.150076	0.883842
	0.157369	0.856258
	0.16402	0.8378
	0.170204	0.821147
	0.176066	0.813665
	0.181599	0.811087
	0.186613	0.808495
	0.191493	0.787483
	0.196019	0.777321
	0.200516	0.77661
	0.204677	0.777615
	0.208743	0.77477
	0.212717	0.764944
	0.216425	0.74356
	0.2201	0.729393
	0.223664	0.699574
	0.226989	0.693864
	0.230334	0.657892
	0.233552	0.620853
	0.236695	0.623289
	0.23973	0.561246
	0.242757	0.533249
	0.245644	0.525739
	0.248465	0.489066
	0.25124	0.474509
	0.253945	0.414429
	0.256615	0.382455
	0.259269	0.350632
	0.261787	0.327022
	0.264349	0.287087
	0.266769	0.255944
	0.269183	0.255215
	0.271555	0.221455
	0.273844	0.192908
	0.276159	0.159764
	0.278361	0.131657
	0.280631	0.141889
	0.282825	0.116456
	0.284951	0.119529
	0.287061	0.092111
	0.289178	0.0976254
	0.29124	0.102779
	0.293261	0.0686297
	0.295267	0.0813254
	0.297237	0.0707633
	0.299185	0.0597958
	0.301086	0.0478678
	0.303011	0.0695398
	0.304897	0.0608525
	0.306793	-0.000669084
	0.308553	0.0281022
	0.310405	0.0161049
	0.312209	0.0359913
	0.313935	0.0446581
	0.315671	0.0187395
	0.317401	0.032538
	0.319089	0.0285372
	0.320821	0.043201
	0.322529	0.00644161
	0.324165	0.0358676
	0.325829	0.03574
	0.327436	0.0447754
	0.329014	-0.00359927
	0.330639	0.00791564
	0.332197	0.0154946
	0.333772	0.000979281
	0.335345	-0.0146205
	0.336864	0.0148607
	0.338351	0.00959572
	0.339878	0.00764976
	0.34139	0.014927
	0.342835	0.0192724
	0.344316	-0.0016764
	0.345795	0.0175475
	0.347226	0.00828076
	0.348656	0.0065408
	0.350069	0.00187674
	0.351488	-0.0462568
	0.352892	-0.0051142
	0.354264	0.00654283
	0.355629	-0.00371824
	0.357013	0.0169899
	0.358352	0.0385535
	0.359708	0.0247542
	0.361054	-0.00818239
	0.362364	0.0171413
	0.363694	0.0279837
	0.364994	0.00130367
	0.366302	0.0378033
	0.367601	0.0104353
	0.368869	-0.00700298
	0.370128	0.00744883
	0.371406	0.0227397
	0.372628	-0.015318

## Sheet: Extended Data Figure 2 d
EM half maps FSC curve Na+-NQR with UQ-1
	d_inv	fsc
	0.0775476	0.999238
	0.131784	0.987061
	0.157198	0.971574
	0.1761	0.969187
	0.191559	0.969763
	0.204843	0.97264
	0.216663	0.971027
	0.22728	0.964981
	0.236941	0.957886
	0.245941	0.944936
	0.254224	0.92683
	0.262061	0.905602
	0.2695	0.880666
	0.276541	0.861366
	0.283218	0.84094
	0.28957	0.819156
	0.295676	0.801356
	0.301561	0.769936
	0.307206	0.74828
	0.312609	0.702101
	0.317881	0.680856
	0.322949	0.641275
	0.327863	0.608085
	0.332676	0.574093
	0.337309	0.54596
	0.341834	0.513765
	0.34623	0.469918
	0.350521	0.430966
	0.354769	0.381094
	0.358899	0.352867
	0.362848	0.31017
	0.36678	0.293802
	0.370614	0.286773
	0.374401	0.254198
	0.378141	0.232606
	0.381741	0.211893
	0.385257	0.208674
	0.388766	0.165277
	0.39218	0.139273
	0.395544	0.135828
	0.398838	0.119149
	0.402092	0.0967313
	0.405264	0.0980519
	0.408459	0.0857396
	0.411576	0.0672539
	0.414662	0.0776696
	0.417646	0.058739
	0.420585	0.0613803
	0.423528	0.0551319
	0.426419	0.0511023
	0.429279	0.0542131
	0.432101	0.040903
	0.434876	0.0453511
	0.43763	0.055137
	0.440339	0.0199953
	0.443014	0.0180321
	0.445682	0.0180467
	0.448282	0.0236437
	0.450864	0.0222995
	0.453421	0.0124703
	0.455927	0.0275938
	0.45843	0.0280555
	0.460882	0.00729323
	0.463338	0.00642071
	0.465768	0.017872
	0.468137	0.0318088
	0.470534	0.0185254
	0.472872	0.0246612
	0.475188	0.0145591
	0.477521	0.0211178
	0.479777	0.0109372
	0.482047	0.00824007
	0.484286	0.0157474
	0.486503	0.0202858
	0.488699	0.0154225
	0.490862	0.00730054
	0.493011	0.00511416
	0.495166	0.00511944
	0.497291	0.00705122
	0.499393	-0.00245524
	0.50146	-0.01314
	0.503555	-0.0110697
	0.505609	-0.0119943
	0.507659	-0.00329893
	0.509639	0.0131005
	0.511651	0.00457616
	0.513643	0.020648
	0.515614	0.00563796
	0.517575	-0.00525637
	0.519502	0.0181231
	0.521458	0.00310276
	0.523333	0.0151489
	0.525252	-0.00595608
	0.527139	-0.00615117
	0.529017	0.00290892
	0.530875	-0.0217983
	0.532716	-0.0108057
	0.534541	0.00356863
	0.536368	-0.0151312
	0.538167	0.0110085

## Sheet: Extended Data Figure 2 e
EM half maps FSC curve Na+-NQR with UQ-2
	d_inv	fsc
	0.06809	0.996838
	0.115464	0.989568
	0.137603	0.977791
	0.154257	0.968835
	0.167896	0.960863
	0.17951	0.961375
	0.189804	0.963565
	0.1991	0.962898
	0.207573	0.963505
	0.215352	0.962081
	0.222651	0.954156
	0.229505	0.949048
	0.23603	0.94122
	0.242176	0.932437
	0.247956	0.920472
	0.253603	0.904609
	0.25893	0.87596
	0.264055	0.855001
	0.268976	0.82306
	0.273748	0.801945
	0.278436	0.788997
	0.28287	0.765844
	0.287127	0.75781
	0.291331	0.735784
	0.295431	0.719698
	0.29934	0.696508
	0.303277	0.669188
	0.306984	0.625044
	0.310665	0.607039
	0.314324	0.600302
	0.31777	0.547349
	0.321182	0.524349
	0.324582	0.500345
	0.327893	0.472464
	0.331176	0.452115
	0.334298	0.447553
	0.33736	0.397781
	0.340448	0.387
	0.343491	0.362836
	0.346395	0.315563
	0.349295	0.291311
	0.352142	0.273646
	0.354957	0.242694
	0.357746	0.235873
	0.360422	0.230841
	0.36309	0.228573
	0.365785	0.229847
	0.368402	0.203032
	0.370944	0.187109
	0.373455	0.183174
	0.375998	0.150886
	0.378439	0.140502
	0.380892	0.12901
	0.383286	0.13429
	0.385659	0.14134
	0.387989	0.123458
	0.390314	0.112308
	0.392583	0.126745
	0.394852	0.0756156
	0.397076	0.0901468
	0.399303	0.0993093
	0.401489	0.0825421
	0.403631	0.0654654
	0.405786	0.069262
	0.407936	0.0819469
	0.41001	0.0655966
	0.412089	0.0424621
	0.414144	0.0775999
	0.416164	0.0675279
	0.41817	0.0567359
	0.420202	0.0491542
	0.42218	0.0334176
	0.42415	0.0363588
	0.426071	0.0402174
	0.427999	0.0228174
	0.429927	0.0291752
	0.431791	0.0560787
	0.433662	0.0336448
	0.435526	0.0152791
	0.437353	0.0479908
	0.439171	0.0179748
	0.440985	0.0230941
	0.442748	0.014242
	0.444566	0.0295473
	0.446322	0.0118922
	0.448099	0.0451121
	0.449812	0.0208842
	0.451527	0.0195576
	0.453277	-0.000951062
	0.454922	0.00760528
	0.456673	0.0138496
	0.458321	-0.000258685
	0.459994	0.00501951
	0.461628	-0.00371413
	0.463269	-0.017241
	0.464913	-0.00535762
	0.46653	-0.0276555
	0.468153	-0.00447017
	0.469741	0.00223879
	0.471324	-0.0175209

## Sheet: Extended Data Figure 2 f
EM half maps FSC curve Na+-NQR with NADH and UQ-2
	d_inv	fsc
	0.0560096	0.998667
	0.0949899	0.996489
	0.113337	0.99331
	0.126836	0.987965
	0.13801	0.982345
	0.147638	0.977591
	0.156037	0.972744
	0.163672	0.967936
	0.170622	0.966816
	0.177002	0.970021
	0.183084	0.972264
	0.188795	0.972992
	0.194033	0.972771
	0.199108	0.973425
	0.203868	0.97566
	0.20857	0.974638
	0.212965	0.975977
	0.217111	0.973768
	0.221153	0.96879
	0.225001	0.968005
	0.228834	0.963493
	0.232477	0.959625
	0.235987	0.956997
	0.2395	0.951382
	0.242891	0.95069
	0.246109	0.942617
	0.2493	0.936905
	0.252377	0.931676
	0.255384	0.917935
	0.258421	0.911151
	0.261327	0.905102
	0.264124	0.894854
	0.266842	0.876492
	0.26956	0.864909
	0.272235	0.856061
	0.274872	0.8499
	0.27742	0.825747
	0.279977	0.827345
	0.282375	0.81123
	0.284833	0.795583
	0.287227	0.773688
	0.289569	0.782353
	0.291836	0.743933
	0.294113	0.749125
	0.296371	0.741846
	0.29853	0.710264
	0.300733	0.70959
	0.30287	0.680922
	0.305001	0.651175
	0.307077	0.67045
	0.309112	0.641031
	0.311135	0.627973
	0.313149	0.609959
	0.315124	0.586919
	0.317058	0.57398
	0.319011	0.545041
	0.320922	0.53196
	0.322799	0.495533
	0.324641	0.502309
	0.326456	0.484006
	0.328308	0.457313
	0.330067	0.447358
	0.331879	0.447023
	0.333621	0.404516
	0.335357	0.413976
	0.337128	0.379153
	0.338817	0.337545
	0.34053	0.362224
	0.342221	0.304803
	0.343835	0.339528
	0.345492	0.287742
	0.34711	0.276222
	0.348715	0.278464
	0.350298	0.255783
	0.351905	0.248988
	0.353451	0.233964
	0.354978	0.224385
	0.356531	0.201402
	0.358087	0.213933
	0.359588	0.211876
	0.361116	0.151785
	0.362556	0.179959
	0.364047	0.173191
	0.365534	0.163217
	0.366962	0.122685
	0.368432	0.163207
	0.369864	0.15369
	0.371258	0.130753
	0.372674	0.110483
	0.374079	0.107487
	0.375437	0.105885
	0.376848	0.0905912
	0.378251	0.106529
	0.379556	0.0691331
	0.380928	0.0769194
	0.382252	0.0461325
	0.383619	0.0708735
	0.384895	0.0470065
	0.386223	0.0287473
	0.387532	0.0705753
