# Supplementary material for: Conformational coupling of redox-driven Na+-translocation in Vibrio cholerae NADH:quinone oxidoreductase
Source: Nat Struct Mol Biol. 2023 Sep 14;30(11):1686–94. doi: 10.1038/s41594-023-01099-0 (PMC10643135; doi:10.1038/s41594-023-01099-0)
Supplement: Supplementary file 10 — Kinetics and coupling of wildtype Na+-NQR and variants with engineered disulfide bonds; growth curves of wildtype Na+-NQR and variants. [file 41594_2023_1099_MOESM10_ESM.xlsx]

## Sheet: Extended Data Figure 5 c
Ratio of Q1 reduction versus NADH oxidation illustrating the coupling of electron transfer in Na+-NQR; effect of engineered disulfide bonds on coupling of electron transfer
		ratio Q1 reduction rate / NADH oxidation rate			all rates in micromol/(min * mg)
		mean n=4	SD (including error propagation)
	wt minus DTT	0.383	0.024
	wt plus DTT	0.437	0.044
	C-P174C--D-Q100C minus DTT	0.11	0.009
	C-P174C--D-Q100C plus DTT	0.202	0.016
	C-L226C--B-P376C minus DTT	0.107	0.012
	C-L226C--B-P376C plus DTT	0.191	0.033
	individual rates				individual rates
	wt plus DTT				wt minus DTT
	NADH oxidation	Q1 reduction			NADH oxidation	Q1 reduction
1st	16.6	7.21		1st	56.86	21.78
2nd	18.11	7.82		2nd	57.72	22.03
3rd	16.13	7.02		3rd	59.94	23.34
4th	17.16	7.65		4th	57.01
mean	17.01	7.43		mean	57.88	22.15
SD	0.84	0.37		SD	1.42	0.82
	individual rates				individual rates
	C-P174C--D-Q100C plus DTT				C-P174C--D-Q100C minus DTT
	NADH oxidation	Q1 reduction			NADH oxidation	Q1 reduction
1st	20.18	3.95		1st	41.72	4.62
2nd	20.56	4.48		2nd	39.08	4.34
3rd	21.02	3.99		3rd	39.55	4.25
4th	20.1	4.14		4th	38.23	4.2
mean	20.47	4.14		mean	39.65	4.35
SD	0.42	0.23		SD	1.48	0.19
	individual rates				individual rates
	C-L226C--B-P376C plus DTT				C-L226C--B-P376C minus DTT
	NADH oxidation	Q1 reduction			NADH oxidation	Q1 reduction
1st	18.45	3.56		1st	40.45	4.23
2nd	19.16	3.73		2nd	41.48	4.38
3rd	16.82	3.16		3rd	45.1	4.87
4th	16.31	3.04		4th	43.53	4.72
mean	17.68	3.37		mean	42.64	4.55
SD	1.34	0.32		SD	2.08	0.29

## Sheet: Extended Data Figure 5 d
Growth curves of Vibrio cholerae to evaluate the effect of engnieered disulfide bonds between subunits NqrC, subunit NqrB, and NqrD, respectively.
		time / min	Optical density 600 nm			time / min	Optical density 600 nm			time / min	Optical density 600 nm			time / min	Optical density 600 nm
			Vibrio cholerae delta NQR with NQR wildtype				Vibrio cholerae delta NQR with empty vector				Vibrio cholerae delta NQRNqrC-P174C : NqrD-Q100C				Vibrio cholerae delta NQRNqrC-L226C : NqrB-P376C
		0	mean n=3	SD		0	mean n=3	SD		0	mean n=3	SD			mean of 3?	standard deviation
		60	0.04333	0.00577		60	0.04667	0.00577		60	0.05667	0.00577			0.05	8.49837e-18
		120	0.05667	0.00577		120	0.04667	0.00577		120	0.05	8.49837e-18			0.05333	0.00577
		160	0.08667	0.00577		160	0.05	8.49837e-18		160	0.06	0			0.06	0
		200	0.11667	0.00577		200	0.05333	0.00577		200	0.07	0			0.06667	0.00577
		240	0.18333	0.01155		240	0.06333	0.00577		240	0.09667	0.00577			0.09667	0.00577
		280	0.24667	0.00577		280	0.07	0.01		280	0.12667	0.00577			0.12333	0.01155
		320	0.36	0.01		320	0.11333	0.01528		320	0.21667	0.00577			0.20667	0.01528
		360	0.43667	0.01155		360	0.17	0.02646		360	0.28667	0.01528			0.28	0.02
		400	0.53333	0.00577		400	0.24	0.03		400	0.35667	0.01155			0.36	0.02
		440	0.63	0.01		440	0.31	0.02646		440	0.41333	0.02309			0.41667	0.01528
		480	0.70667	0.01528		480	0.39	0.05292		480	0.48667	0.02082			0.48	0.02
		520	0.75333	0.01155		520	0.46333	0.07095		520	0.53	0.01			0.54333	0.02517
		560	0.81	0.01732		560	0.53	0.05568		560	0.55333	0.01155			0.57667	0.01155
		600	0.86333	0.02517		600	0.55	0.05		600	0.56333	0.01528			0.59	0.01
		640	0.9	0.01732		640	0.57333	0.05508		640	0.57333	0.01528			0.60333	0.01528
		680	0.92333	0.02517		680	0.58667	0.06028		680	0.58	0.01			0.61333	0.01528
		720	0.96	0.01732		720	0.60667	0.06028		720	0.59	0.01732			0.62667	0.01155
		760	0.96333	0.03512		760	0.61667	0.07506		760	0.59667	0.01155			0.64333	0.00577
		800	0.99	0.04		800	0.63333	0.07506		800	0.6	0.01			0.64667	0.00577
		860	1.01333	0.03512		860	0.64667	0.08505		860	0.60667	0.01155			0.65	0.01
		920	1.03333	0.04041		920	0.63333	0.09018		920	0.59	0.01			0.64667	0.00577
		990	1.06667	0.04509		990	0.63	0.08		990	0.58667	0.01155			0.64333	0.00577
		1050	1.09667	0.01155		1050	0.62333	0.07024		1050	0.57	0.01			0.63	0
		1090	1.08667	0.00577		1090	0.60667	0.06506		1090	0.56	0.01			0.62	0.01
		1350	1.08333	0.00577		1350	0.60667	0.06506		1350	0.55333	0.00577			0.62	0
		1410	0.99	0.03464		1410	0.52	0.07		1410	0.49333	0.01155			0.55667	0.00577
		1470	1.01667	0.00577		1470	0.49667	0.06028		1470	0.47333	0.01155			0.53667	0.00577
			1.01	0			0.48	0.05			0.46	0.01			0.52	0
