# Supplementary material for: Conformational coupling of redox-driven Na+-translocation in Vibrio cholerae NADH:quinone oxidoreductase
Source: Nat Struct Mol Biol. 2023 Sep 14;30(11):1686–94. doi: 10.1038/s41594-023-01099-0 (PMC10643135; doi:10.1038/s41594-023-01099-0)
Supplement: Supplementary file 12 — Voltage generation by wildtype Na+-NQR (wildtype is same as in Extended Data Fig. 10) and Na+-NQR variants NqrB-D346A; growth curves of wildtype Na+-NQR and variant NqrB-D346A. [file 41594_2023_1099_MOESM12_ESM.xlsx]

## Sheet: Extended Data Figure 6 d
Oxonol VI measurements to evaluate Na+ translocation in vesicles of Na+-NQR wildtype and Na+-NQR-NqrB-D346A variant
Difference of absorption at 600 nm minus 523 nm
		Na+-NQR wildtype								Na+-NQR-NqrB-D346A variant
		2 mM Na+								2 mM Na+
		time / sec	measurement 1	measurement 2	measurement 3	mean of n=3	SD			time / sec	measurement 1	measurement 2	measurement 3	mean of n=3	SD
		0	0	0	0	0.00188	0.00159			0	0	0	0	0	0
		1	0.00315	0.000254	0.0027	0.00109	0.000977011			1	-0.000161	-0.00023	0.00112	0.000241667	0.00075798
		2	0.00264	-9.9e-05	-0.000993	0.00157	0.000424272			2	-0.000877	-0.00151	0.00171	-0.000223667	0.00171
		3	0.0019	2.3e-05	0.00217	0	0			3	-0.000908	-0.00207	0.00108	-0.000634	0.00159
		4	0.00291	-0.000624	-0.000295	0.00223	0.00221			4	7.1e-05	0.00134	0.00151	0.000971333	0.000784385
		5	0.00198	8.6e-05	0.000359	0.00145	0.00166			5	-4.9e-05	0.000595	0.000999	0.000515	0.00052856
		6	0.000552	-0.000164	-0.000803	0.00155	0.00112			6	0.00155	2.7e-05	0.00149	0.00102	0.000861623
		7	0.00163	0.000545	0.00332	0.00164	0.00122			7	0.000375	-0.00054	0.00103	0.000286667	0.00078623
		8	0.000813	-0.000887	0.00212	0.00165	0.000672922			8	0.000192	-0.00067	0.0007	7.4e-05	0.000692581
		9	0.00213	-0.0006	0.00181	0.00639	0.00399			9	-0.00137	0.000819	0.00302	0.000825333	0.00219
		10	0.00232	0.00102	0.000305	0.01902	0.00114			10	0.00512	0.00414	0.00121	0.00349	0.00204
		11	0.000616	0.00129	-0.000343	0.02255	0.00355			11	0.00885	0.01161	0.000846	0.0071	0.00559
		12	0.00289	0.000574	0.000661	0.02725	0.00323			12	0.01524	0.01422	0.00686	0.0121	0.00457
		13	0.00207	0.000689	0.00182	0.02898	0.00157			13	0.01785	0.01658	0.01368	0.01604	0.00214
		14	0.00176	0.00136	0.00306	0.02966	0.00197			14	0.01988	0.01822	0.01646	0.01819	0.00171
		15	0.00247	-0.000772	0.000957	0.028	0.0022			15	0.01841	0.01719	0.01892	0.01817	0.000889526
		16	0.00383	0.00165	0.0021	0.02548	0.00434			16	0.01897	0.01713	0.01907	0.01839	0.00109
		17	0.00339	0.00115	0.00308	0.02266	0.00122			17	0.01532	0.01586	0.01899	0.01672	0.00198
		18	0.00298	-5.8e-05	0.00138	0.02226	0.00231			18	0.01685	0.01493	0.01721	0.01633	0.00123
		19	0.00361	-0.000419	0.000432	0.02	0.00134			19	0.01534	0.01512	0.01625	0.01557	0.000599661
		20	0.00291	0.000632	0.00366	0.0199	0.000352233			20	0.01517	0.01383	0.01552	0.01484	0.000890335
		21	0.000953	0.000472	0.0021	0.01931	0.00135			21	0.01674	0.01231	0.017	0.01535	0.00264
		22	0.00313	0.00256	0.00291	0.01936	0.0015			22	0.01484	0.01272	0.01583	0.01446	0.00159
		23	0.00134	0.000709	0.00229	0.01753	0.00121			23	0.01392	0.01061	0.01496	0.01316	0.00227
		24	0.00221	-0.000335	0.00191	0.01787	0.0016			24	0.01306	0.01136	0.01479	0.01307	0.00172
		25	0.00334	0.00188	0.0019	0.01682	0.0024			25	0.01487	0.0125	0.01458	0.01398	0.00129
		26	0.00425	-0.000579	0.00228	0.01717	0.00145			26	0.01344	0.01045	0.0141	0.01266	0.00195
		27	0.00472	-0.000291	0.000886	0.01641	0.000583992			27	0.01139	0.01075	0.01528	0.01247	0.00245
		28	0.00403	-0.00145	0.00261	0.01521	0.00137			28	0.01346	0.01405	0.01475	0.01409	0.000642271
		29	0.00243	-0.000652	-0.000144	0.0159	0.00104			29	0.01227	0.01168	0.01243	0.01213	0.00039673
		30	0.00205	0.00165	0.00221	0.01468	0.000825484			30	0.01205	0.01043	0.01318	0.01189	0.00138
		31	0.00298	0.000239	0.00243	0.01394	0.000308675			31	0.01098	0.01147	0.01232	0.01159	0.000674696
		32	0.00456	-0.000825	0.0035	0.01462	0.00178			32	0.01205	0.01002	0.01186	0.01131	0.00112
		33	0.00227	-0.0011	0.00366	0.01333	0.00179			33	0.01114	0.01053	0.01351	0.01173	0.00157
		34	0.00366	-0.00116	0.00253	0.015	0.0011			34	0.01184	0.00977	0.0127	0.01144	0.0015
		35	0.00281	0.000986	0.00335	0.01294	0.000620348			35	0.01153	0.01076	0.01225	0.01152	0.00074514
		36	0.00435	0.00212	0.0023	0.01486	0.000949311			36	0.01193	0.00933	0.01146	0.01091	0.00139
		37	0.00256	0.000228	0.00103	0.01206	0.00195			37	0.01136	0.01043	0.0108	0.01086	0.000465913
		38	0.00322	0.000819	0.00192	0.01336	0.00178			38	0.01018	0.00901	0.01054	0.00991	0.000795775
		39	0.00465	-0.00177	0.00239	0.01348	0.000286246			39	0.01203	0.01035	0.01113	0.01117	0.000843642
		40	0.00358	0.000122	0.00297	0.01287	0.00129			40	0.00992	0.00828	0.01287	0.01036	0.00233
		41	0.00303	0.00199	0.004	0.01342	0.000725528			41	0.01048	0.0099	0.01056	0.01031	0.000357206
		42	0.00454	-0.000533	0.00054	0.01152	0.0014			42	0.01015	0.00978	0.01057	0.01016	0.000397329
		43	0.00266	-5.5e-05	0.00215	0.01242	0.000469675			43	0.01109	0.01042	0.01053	0.01068	0.000354741
		44	0.00311	0.00138	0.00144	0.01112	0.00158			44	0.01122	0.00998	0.01046	0.01055	0.000624791
		45	0.00382	-0.00049	0.00276	0.0128	0.000333926			45	0.00967	0.00953	0.0119	0.01037	0.00133
		46	0.0034	0.000933	0.00364	0.0113	0.00201			46	0.00962	0.00847	0.01157	0.00989	0.00157
		47	0.00422	-0.00118	0.00357	0.01191	0.000847925			47	0.01101	0.00882	0.01213	0.01065	0.00169
		48	0.00459	0.0013	0.0029	0.01238	0.00183			48	0.00988	0.00956	0.01098	0.01014	0.000745763
		49	0.00413	0.000917	0.0027	0.01061	0.00129			49	0.00847	0.00922	0.01037	0.00935	0.000955192
		50	0.00364	0.000546	0.00201	0.01101	0.0016			50	0.00905	0.00964	0.00972	0.00947	0.000365372
		51	0.00572	0.00046	0.00161	0.01193	0.0014			51	0.00967	0.00825	0.01032	0.00941	0.00106
		52	0.0044	8e-06	0.00324	0.01061	0.00118			52	0.01013	0.00845	0.00981	0.00946	0.000888646
		53	0.00365	-0.000727	0.0021	0.0096	0.00121			53	0.01014	0.00857	0.0111	0.00994	0.00128
		54	0.00401	-0.000337	0.00284	0.01045	0.00126			54	0.0107	0.00795	0.00988	0.00951	0.00141
		55	0.00523	0.00123	0.0017	0.01248	0.000778199			55	0.00898	0.00789	0.01093	0.00926	0.00154
		56	0.00465	0.000998	0.00202	0.01147	0.00106			56	0.01029	0.00827	0.01016	0.00957	0.00113
		57	0.00423	0.000349	0.00254	0.01011	0.00129			57	0.00936	0.00758	0.01077	0.00924	0.0016
		58	0.00383	-0.000958	0.00267	0.01071	0.00142			58	0.00965	0.00924	0.00833	0.00907	0.000674018
		59	0.00388	0.000805	0.00271	0.01084	0.000532703			59	0.00913	0.00742	0.00953	0.00869	0.00112
		60	0.00791	-0.000126	0.00225	0.01093	0.00134			60	0.00969	0.00911	0.00991	0.00957	0.000413135
		61	0.00454	0.00131	0.00369	0.01007	0.00133			61	0.01045	0.00818	0.01038	0.00967	0.00129
		62	0.00526	0.000332	0.00177	0.01012	0.00137			62	0.01004	0.00932	0.00965	0.00967	0.000360416
		63	0.00474	-0.00189	0.000978	0.00896	0.00139			63	0.00982	0.01085	0.01025	0.0103	0.000516562
		64	0.00607	-6.6e-05	0.00341	0.00865	0.00133			64	0.00906	0.00811	0.00938	0.00885	0.00066053
		65	0.00549	-0.00227	0.0028	0.00983	0.00173			65	0.00873	0.00866	0.0106	0.00933	0.0011
		66	0.00377	-0.000444	0.00423	0.00939	0.000942745			66	0.0088	0.00717	0.01043	0.0088	0.00163
		67	0.00515	5e-06	0.00399	0.01027	0.00111			67	0.00722	0.00985	0.01023	0.0091	0.00164
		68	0.0076	-0.00165	0.00288	0.01023	0.000786093			68	0.0092	0.00711	0.00935	0.00855	0.00125
		69	0.00615	-0.000136	0.00159	0.00874	0.00178			69	0.00866	0.00799	0.00893	0.00853	0.000487998
		70	0.00663	0.00141	0.00188	0.01034	0.00247			70	0.00982	0.00918	0.01109	0.01003	0.000974682
		71	0.00525	-0.00108	0.00185	0.00983	0.00166			71	0.00944	0.00814	0.01105	0.00954	0.00145
		72	0.00662	0.000787	0.00248	0.01072	0.00176			72	0.00989	0.0092	0.00819	0.00909	0.000858209
		73	0.00676	0.00045	0.00362	0.00939	0.000708407			73	0.0078	0.0077	0.00954	0.00835	0.00104
		74	0.00811	0.000901	0.00125	0.00887	0.000631974			74	0.0079	0.00704	0.0087	0.00788	0.00083118
		75	0.00669	0.00204	0.00348	0.00931	0.000426858			75	0.00965	0.00897	0.01029	0.00964	0.000659569
		76	0.00649	0.000295	0.00354	0.00935	0.00322			76	0.00992	0.00852	0.00951	0.00932	0.000718791
		77	0.0046	-0.00306	0.00148	0.01056	0.000485241			77	0.00874	0.00843	0.01018	0.00912	0.000929676
		78	0.00658	-8.3e-05	0.00439	0.00977	0.0021			78	0.00899	0.0073	0.00905	0.00845	0.000992832
		79	0.00636	-0.00168	0.00445	0.00973	0.00205			79	0.00967	0.0072	0.00996	0.00894	0.00152
		80	0.006	-0.000366	0.00188	0.00913	0.000589831			80	0.00805	0.00802	0.00856	0.00821	0.000303698
		81	0.00578	0.000538	0.00251	0.00947	0.00112			81	0.00929	0.00897	0.01068	0.00965	0.000907556
		82	0.00584	-0.00124	0.00468	0.01046	0.00159			82	0.00803	0.00741	0.00975	0.0084	0.00121
		83	0.00654	-6e-05	0.00282	0.00815	0.000834771			83	0.00848	0.00768	0.00926	0.00847	0.000791025
		84	0.00412	-0.00137	0.00384	0.0099	0.0027			84	0.00913	0.00754	0.00895	0.00854	0.000870047
		85	0.00659	-0.00036	0.00222	0.0085	0.00203			85	0.00908	0.00844	0.00902	0.00884	0.000355102
		86	0.00549	0.000389	0.00477	0.00825	0.00227			86	0.00801	0.00788	0.00967	0.00852	0.000996385
		87	0.00569	0.00123	0.00339	0.0101	0.00244			87	0.00885	0.00726	0.01127	0.00913	0.00202
		88	0.0064	0.000659	0.0045	0.00905	0.00221			88	0.00848	0.0099	0.0101	0.00949	0.000882104
		89	0.00627	0.000255	0.0022	0.00901	0.00191			89	0.00863	0.00856	0.00928	0.00882	0.000395627
		90	0.00676	0.00269	0.00325	0.00866	0.00351			90	0.00918	0.00784	0.00937	0.0088	0.000835996
		91	0.00721	0.000776	0.00277	0.01037	0.00136			91	0.00722	0.00648	0.00913	0.00761	0.00137
		92	0.00685	-0.000229	0.00145	0.00782	0.00214			92	0.00887	0.00745	0.00848	0.00826	0.00073016
		93	0.00685	0.000748	0.00482	0.00901	0.00192			93	0.00748	0.00793	0.00972	0.00838	0.00118
		94	0.00658	0.00157	0.0046	0.00855	0.00297			94	0.0086	0.00801	0.00878	0.00846	0.000401263
		95	0.00624	0.000607	0.0044	0.01002	0.00218			95	0.00841	0.0083	0.00808	0.00827	0.000167375
		96	0.0061	0.000471	0.00473	0.00936	0.00212			96	0.00923	0.00631	0.00791	0.00782	0.00146
		97	0.00796	0.000339	0.00249	0.00903	0.00152			97	0.0071	0.00936	0.0092	0.00856	0.00126
		98	0.00702	-0.00208	0.00339	0.00775	0.0013			98	0.00901	0.00875	0.00847	0.00874	0.000272519
		99	0.00706	0.00265	0.00383	0.00934	0.00287			99	0.0084	0.00737	0.00971	0.00849	0.00117
		100	0.00651	0.000512	0.00391	0.00932	0.00244			100	0.00973	0.00824	0.00982	0.00926	0.000889523
		101	0.00723	-0.00021	0.00218	0.00885	0.00242			101	0.00967	0.00613	0.00823	0.00801	0.00178
		102	0.00846	-0.00201	0.00277	0.0092	0.00272			102	0.00866	0.00753	0.00855	0.00825	0.000624413
		103	0.0061	0.00128	0.00346	0.00873	0.0018			103	0.01042	0.00785	0.00861	0.00896	0.00132
		104	0.00659	-7.5e-05	0.00468	0.00844	0.00247			104	0.00558	0.00779	0.00963	0.00767	0.00203
		105	0.00721	0.000187	0.00208	0.00783	0.00169			105	0.00881	0.00619	0.01054	0.00851	0.00219
		106	0.00703	0.000564	0.0022	0.00781	0.00191			106	0.00801	0.00816	0.00914	0.00843	0.000616223
		107	0.00802	-2.7e-05	0.00479	0.0088	0.00139			107	0.00827	0.00872	0.01048	0.00916	0.00117
		108	0.00781	0.000323	0.00475	0.00861	0.00109			108	0.00872	0.00832	0.00968	0.00891	0.000697712
		109	0.00747	0.000211	0.00383	0.00767	0.00201			109	0.00841	0.00708	0.00933	0.00827	0.00113
		110	0.00885	-0.000609	0.00432	0.0085	0.000574311			110	0.00867	0.00781	0.00882	0.00844	0.000546645
		111	0.00556	0.000652	0.00383	0.00738	0.00316			111	0.00958	0.00876	0.00964	0.00933	0.00049115
		112	0.0075	-0.000528	0.00332	0.00839	0.0016			112	0.00819	0.0085	0.00991	0.00887	0.00091886
		113	0.00785	7.2e-05	0.00356	0.00892	0.0018			113	0.00735	0.00739	0.00838	0.00771	0.000583098
		114	0.00931	0.000653	0.00223	0.00915	0.0018			114	0.0066	0.00814	0.00929	0.00801	0.00135
		115	0.00841	-0.000203	0.00293	0.00895	0.00198			115	0.00873	0.00758	0.009	0.00844	0.000754246
		116	0.00533	0.0002	0.00354	0.00807	0.00273			116	0.00827	0.00735	0.00853	0.00805	0.000621727
		117	0.00921	0.00164	0.00379	0.00887	0.00336			117	0.00708	0.0089	0.01097	0.00898	0.00195
		118	0.00674	0.000934	0.00496	0.00818	0.00228			118	0.00919	0.00752	0.00857	0.00843	0.00084497
		119	0.00784	-0.000625	0.00497	0.00873	0.00142			119	0.00787	0.00992	0.00865	0.00881	0.00103
		120	0.00632	-0.0012	0.00423	0.00702	0.00206			120	0.00752	0.00732	0.00875	0.00786	0.000775124
		Na+-NQR wildtype								Na+-NQR-NqrB-D346A variant
		0 mM Na+								0 mM Na+
		time / sec	measurement 1	measurement 2	measurement 3	mean of n=3	SD			time / sec	measurement 1	measurement 2	measurement 3	mean of n=3	SD
		0	0	0	0	0.00188	0.00159			0	0	0	0	0	0
		1	0.00315	0.000254	0.0027	0.00109	0.000977011			1	-0.000424	0.000601	0.000267	0.000148	0.000522759
		2	0.00264	-9.9e-05	-0.000993	0.00157	0.000424272			2	-0.0012	-0.000553	-0.000195	-0.00065	0.00051046
		3	0.0019	2.3e-05	0.00217	0	0			3	-0.00238	-0.000237	0.000128	-0.000829333	0.00135
		4	0.00291	-0.000624	-0.000295	0.00223	0.00221			4	-0.000708	8e-05	-0.000815	-0.000481	0.000488777
		5	0.00198	8.6e-05	0.000359	0.00145	0.00166			5	-0.00189	-0.00248	-0.000355	-0.00158	0.0011
		6	0.000552	-0.000164	-0.000803	0.00155	0.00112			6	-0.00161	-0.000617	0.00109	-0.000379	0.00136
		7	0.00163	0.000545	0.00332	0.00164	0.00122			7	-0.000649	-0.000587	0.000834	-0.000134	0.000838886
		8	0.000813	-0.000887	0.00212	0.00165	0.000672922			8	-0.00157	-0.00285	-0.000472	-0.00163	0.00119
		9	0.00213	-0.0006	0.00181	0.00639	0.00399			9	-0.000613	-0.00275	0.00152	-0.000614333	0.00213
		10	0.00232	0.00102	0.000305	0.01902	0.00114			10	-0.02531	-0.00358	-0.00714	-0.01201	0.01166
		11	0.000616	0.00129	-0.000343	0.02255	0.00355			11	0.000116	0.000126	0.00111	0.000452	0.000573331
		12	0.00289	0.000574	0.000661	0.02725	0.00323			12	0.00146	-0.000388	0.00178	0.00095	0.00117
		13	0.00207	0.000689	0.00182	0.02898	0.00157			13	0.00125	-0.00156	0.000963	0.000216667	0.00155
		14	0.00176	0.00136	0.00306	0.02966	0.00197			14	-0.00149	0.000269	0.00212	0.000302667	0.0018
		15	0.00247	-0.000772	0.000957	0.028	0.0022			15	0.000884	0.00132	0.000447	0.000884	0.000437
		16	0.00383	0.00165	0.0021	0.02548	0.00434			16	0.00122	8.8e-05	0.00144	0.000915333	0.000724735
		17	0.00339	0.00115	0.00308	0.02266	0.00122			17	0.00151	-0.000265	0.00337	0.00154	0.00182
		18	0.00298	-5.8e-05	0.00138	0.02226	0.00231			18	0.00101	0.000247	0.00137	0.000876	0.000574172
		19	0.00361	-0.000419	0.000432	0.02	0.00134			19	0.00173	0.000936	0.00301	0.00189	0.00104
		20	0.00291	0.000632	0.00366	0.0199	0.000352233			20	0.000131	-0.00117	0.00175	0.000239	0.00146
		21	0.000953	0.000472	0.0021	0.01931	0.00135			21	0.000434	0.000683	0.00111	0.000743	0.000342959
		22	0.00313	0.00256	0.00291	0.01936	0.0015			22	0.000845	-0.00187	0.00162	0.000196667	0.00183
		23	0.00134	0.000709	0.00229	0.01753	0.00121			23	0.00256	-0.000591	0.000961	0.000975333	0.00157
		24	0.00221	-0.000335	0.00191	0.01787	0.0016			24	-0.000456	0.00092	0.0009	0.000454667	0.000788724
		25	0.00334	0.00188	0.0019	0.01682	0.0024			25	0.00117	0.00107	0.000939	0.00106	0.000114001
		26	0.00425	-0.000579	0.00228	0.01717	0.00145			26	0.000753	-0.00125	0.00255	0.000685667	0.0019
		27	0.00472	-0.000291	0.000886	0.01641	0.000583992			27	0.00234	0.00103	0.00286	0.00207	0.000945487
		28	0.00403	-0.00145	0.00261	0.01521	0.00137			28	-0.000727	0.000142	0.00134	0.000250667	0.00104
		29	0.00243	-0.000652	-0.000144	0.0159	0.00104			29	0.000981	0.00182	0.00113	0.00131	0.000450148
		30	0.00205	0.00165	0.00221	0.01468	0.000825484			30	0.000218	0.00127	0.00273	0.0014	0.00126
		31	0.00298	0.000239	0.00243	0.01394	0.000308675			31	0.00102	0.00122	0.00253	0.00159	0.000822597
		32	0.00456	-0.000825	0.0035	0.01462	0.00178			32	0.000316	-0.000457	0.00295	0.000936333	0.00179
		33	0.00227	-0.0011	0.00366	0.01333	0.00179			33	0.00165	0.000297	0.000858	0.000933333	0.00067715
		34	0.00366	-0.00116	0.00253	0.015	0.0011			34	0.00286	0.000426	0.00251	0.00193	0.00132
		35	0.00281	0.000986	0.00335	0.01294	0.000620348			35	0.000884	0.000513	0.0018	0.00107	0.000661899
		36	0.00435	0.00212	0.0023	0.01486	0.000949311			36	0.00176	-0.00201	0.00118	0.000308667	0.00203
		37	0.00256	0.000228	0.00103	0.01206	0.00195			37	0.00182	-0.000442	0.00259	0.00132	0.00157
		38	0.00322	0.000819	0.00192	0.01336	0.00178			38	0.00182	0.000759	0.00411	0.00223	0.00172
		39	0.00465	-0.00177	0.00239	0.01348	0.000286246			39	-0.00058	-1.9e-05	0.00253	0.000643	0.00166
		40	0.00358	0.000122	0.00297	0.01287	0.00129			40	0.00116	-0.000715	0.00422	0.00156	0.00249
		41	0.00303	0.00199	0.004	0.01342	0.000725528			41	0.00163	0.000246	0.00281	0.00156	0.00128
		42	0.00454	-0.000533	0.00054	0.01152	0.0014			42	0.000632	0.00189	0.00261	0.00171	0.001
		43	0.00266	-5.5e-05	0.00215	0.01242	0.000469675			43	0.000493	-0.00161	0.00141	9.93333e-05	0.00155
		44	0.00311	0.00138	0.00144	0.01112	0.00158			44	-0.0004	0.000757	0.0027	0.00102	0.00157
		45	0.00382	-0.00049	0.00276	0.0128	0.000333926			45	0.00172	0.000913	0.00164	0.00142	0.000444873
		46	0.0034	0.000933	0.00364	0.0113	0.00201			46	0.00268	0.00115	0.00184	0.00189	0.000765552
		47	0.00422	-0.00118	0.00357	0.01191	0.000847925			47	0.00148	-0.00115	0.00145	0.000592333	0.00151
		48	0.00459	0.0013	0.0029	0.01238	0.00183			48	0.000834	0.00106	0.00353	0.00181	0.0015
		49	0.00413	0.000917	0.0027	0.01061	0.00129			49	0.00218	-4.1e-05	0.0028	0.00165	0.00149
		50	0.00364	0.000546	0.00201	0.01101	0.0016			50	0.000265	0.000391	0.00308	0.00125	0.00159
		51	0.00572	0.00046	0.00161	0.01193	0.0014			51	0.00488	0.00132	0.00263	0.00294	0.0018
		52	0.0044	8e-06	0.00324	0.01061	0.00118			52	0.00189	-0.000576	0.00354	0.00162	0.00207
		53	0.00365	-0.000727	0.0021	0.0096	0.00121			53	0.0021	0.000709	0.00287	0.00189	0.00109
		54	0.00401	-0.000337	0.00284	0.01045	0.00126			54	0.000956	0.00118	0.00374	0.00196	0.00155
		55	0.00523	0.00123	0.0017	0.01248	0.000778199			55	0.00294	9.9e-05	0.00424	0.00243	0.00212
		56	0.00465	0.000998	0.00202	0.01147	0.00106			56	0.00267	0.000819	0.0023	0.00193	0.000979124
		57	0.00423	0.000349	0.00254	0.01011	0.00129			57	0.00226	6.6e-05	0.00367	0.002	0.00181
		58	0.00383	-0.000958	0.00267	0.01071	0.00142			58	0.00207	0.000317	0.00207	0.00149	0.00101
		59	0.00388	0.000805	0.00271	0.01084	0.000532703			59	0.00285	0.000902	0.0038	0.00252	0.00148
		60	0.00791	-0.000126	0.00225	0.01093	0.00134			60	0.00254	0.000125	0.00262	0.00176	0.00142
		61	0.00454	0.00131	0.00369	0.01007	0.00133			61	0.00192	6e-05	0.00314	0.00171	0.00155
		62	0.00526	0.000332	0.00177	0.01012	0.00137			62	0.000677	-0.000458	0.00459	0.0016	0.00265
		63	0.00474	-0.00189	0.000978	0.00896	0.00139			63	0.00184	0.000583	0.00381	0.00208	0.00163
		64	0.00607	-6.6e-05	0.00341	0.00865	0.00133			64	0.00316	-0.000655	0.00323	0.00191	0.00222
		65	0.00549	-0.00227	0.0028	0.00983	0.00173			65	0.00187	0.00157	0.00306	0.00217	0.000787494
		66	0.00377	-0.000444	0.00423	0.00939	0.000942745			66	0.00276	0.00114	0.00267	0.00219	0.000912338
		67	0.00515	5e-06	0.00399	0.01027	0.00111			67	0.00238	0.000696	0.00451	0.00253	0.00191
		68	0.0076	-0.00165	0.00288	0.01023	0.000786093			68	0.00251	-0.00125	0.0033	0.00152	0.00243
		69	0.00615	-0.000136	0.00159	0.00874	0.00178			69	0.00113	-0.00181	0.00278	0.000699	0.00232
		70	0.00663	0.00141	0.00188	0.01034	0.00247			70	0.00196	-0.000563	0.00262	0.00134	0.00168
		71	0.00525	-0.00108	0.00185	0.00983	0.00166			71	0.00122	-4.8e-05	0.00569	0.00229	0.00301
		72	0.00662	0.000787	0.00248	0.01072	0.00176			72	0.00197	-0.000242	0.00317	0.00163	0.00173
		73	0.00676	0.00045	0.00362	0.00939	0.000708407			73	0.00268	0.00116	0.00331	0.00238	0.0011
		74	0.00811	0.000901	0.00125	0.00887	0.000631974			74	0.00136	0.00145	0.00302	0.00194	0.000932882
		75	0.00669	0.00204	0.00348	0.00931	0.000426858			75	0.00304	0.000463	0.00521	0.0029	0.00237
		76	0.00649	0.000295	0.00354	0.00935	0.00322			76	0.0029	-0.00061	0.00332	0.00187	0.00216
		77	0.0046	-0.00306	0.00148	0.01056	0.000485241			77	0.00467	0.00123	0.00444	0.00345	0.00192
		78	0.00658	-8.3e-05	0.00439	0.00977	0.0021			78	0.00324	-3e-05	0.00416	0.00246	0.0022
		79	0.00636	-0.00168	0.00445	0.00973	0.00205			79	0.00355	0.00182	0.00424	0.0032	0.00125
		80	0.006	-0.000366	0.00188	0.00913	0.000589831			80	0.00285	0.000811	0.00276	0.00214	0.00115
		81	0.00578	0.000538	0.00251	0.00947	0.00112			81	0.00374	-0.000156	0.00374	0.00244	0.00225
		82	0.00584	-0.00124	0.00468	0.01046	0.00159			82	0.00145	0.000191	0.0041	0.00191	0.002
		83	0.00654	-6e-05	0.00282	0.00815	0.000834771			83	0.00271	5.5e-05	0.00441	0.00239	0.0022
		84	0.00412	-0.00137	0.00384	0.0099	0.0027			84	0.00364	-0.00108	0.00423	0.00226	0.00291
		85	0.00659	-0.00036	0.00222	0.0085	0.00203			85	0.00326	0.00138	0.0055	0.00338	0.00206
		86	0.00549	0.000389	0.00477	0.00825	0.00227			86	0.00376	-0.00069	0.00368	0.00225	0.00255
		87	0.00569	0.00123	0.00339	0.0101	0.00244			87	0.00384	-0.000358	0.00502	0.00283	0.00283
		88	0.0064	0.000659	0.0045	0.00905	0.00221			88	0.002	0.000881	0.00438	0.00242	0.00179
		89	0.00627	0.000255	0.0022	0.00901	0.00191			89	0.00412	0.000223	0.00334	0.00256	0.00206
		90	0.00676	0.00269	0.00325	0.00866	0.00351			90	0.00303	3.7e-05	0.00328	0.00211	0.0018
		91	0.00721	0.000776	0.00277	0.01037	0.00136			91	0.0029	0.000143	0.00547	0.00284	0.00267
		92	0.00685	-0.000229	0.00145	0.00782	0.00214			92	0.00592	6.9e-05	0.00475	0.00358	0.0031
		93	0.00685	0.000748	0.00482	0.00901	0.00192			93	0.00503	0.000719	0.00551	0.00375	0.00264
		94	0.00658	0.00157	0.0046	0.00855	0.00297			94	0.00173	0.00058	0.00484	0.00238	0.0022
		95	0.00624	0.000607	0.0044	0.01002	0.00218			95	0.00494	0.000968	0.00486	0.00359	0.00227
		96	0.0061	0.000471	0.00473	0.00936	0.00212			96	0.00372	0.00115	0.00471	0.00319	0.00184
		97	0.00796	0.000339	0.00249	0.00903	0.00152			97	0.00201	0.000164	0.00214	0.00144	0.00111
		98	0.00702	-0.00208	0.00339	0.00775	0.0013			98	0.00519	0.000377	0.00376	0.00311	0.00247
		99	0.00706	0.00265	0.00383	0.00934	0.00287			99	0.00334	0.000245	0.00386	0.00248	0.00195
		100	0.00651	0.000512	0.00391	0.00932	0.00244			100	0.0033	0.000235	0.00525	0.00293	0.00253
		101	0.00723	-0.00021	0.00218	0.00885	0.00242			101	0.00518	0.00263	0.00346	0.00376	0.0013
		102	0.00846	-0.00201	0.00277	0.0092	0.00272			102	0.00334	0.00063	0.00556	0.00318	0.00247
		103	0.0061	0.00128	0.00346	0.00873	0.0018			103	0.0036	0.00111	0.00384	0.00285	0.00151
		104	0.00659	-7.5e-05	0.00468	0.00844	0.00247			104	0.00347	0.000629	0.00493	0.00301	0.00219
		105	0.00721	0.000187	0.00208	0.00783	0.00169			105	0.00472	0.000141	0.0042	0.00302	0.00251
		106	0.00703	0.000564	0.0022	0.00781	0.00191			106	0.0036	-0.000883	0.00463	0.00245	0.00293
		107	0.00802	-2.7e-05	0.00479	0.0088	0.00139			107	0.00473	0.00175	0.00523	0.0039	0.00188
		108	0.00781	0.000323	0.00475	0.00861	0.00109			108	0.00333	0.00148	0.00514	0.00332	0.00183
		109	0.00747	0.000211	0.00383	0.00767	0.00201			109	0.00329	0.000551	0.00564	0.00316	0.00255
		110	0.00885	-0.000609	0.00432	0.0085	0.000574311			110	0.00604	0.00128	0.0054	0.00424	0.00258
		111	0.00556	0.000652	0.00383	0.00738	0.00316			111	0.00356	-0.000811	0.00522	0.00266	0.00311
		112	0.0075	-0.000528	0.00332	0.00839	0.0016			112	0.00326	0.00132	0.00498	0.00319	0.00183
		113	0.00785	7.2e-05	0.00356	0.00892	0.0018			113	0.00569	0.00107	0.00502	0.00393	0.00249
		114	0.00931	0.000653	0.00223	0.00915	0.0018			114	0.00396	-0.000531	0.00493	0.00279	0.00292
		115	0.00841	-0.000203	0.00293	0.00895	0.00198			115	0.00486	0.00093	0.00393	0.00324	0.00205
		116	0.00533	0.0002	0.00354	0.00807	0.00273			116	0.00326	0.00103	0.00604	0.00344	0.00251
		117	0.00921	0.00164	0.00379	0.00887	0.00336			117	0.0051	-0.000538	0.00511	0.00322	0.00326
		118	0.00674	0.000934	0.00496	0.00818	0.00228			118	0.0054	0.000756	0.00492	0.00369	0.00255
		119	0.00784	-0.000625	0.00497	0.00873	0.00142			119	0.00582	0.000409	0.00496	0.00373	0.00291
		120	0.00632	-0.0012	0.00423	0.00702	0.00206			120	0.00563	0.000973	0.00579	0.00413	0.00273

## Sheet: Extended Data Fig 6 e
Growth curves of Vibrio cholerae to evaluate the effect of mutation NqrB-D346A on energy metabolism and growth behaviour
	Vibrio cholerae expressing Na+-NQR wildtype				Vibrio cholerae expressing Na+-NQR-NqrB-D346A				Vibrio cholerae expressing Na+-NQR-deltaNqrB
	time / min	optical density 600 nm			time / min	optical density 600 nm			time / min	optical density 600 nm
		mean of n=3	SD			mean of n=3	SD			mean of n=3	SD
	0	0.03	0		0	0.035	0.00577		0	0.045	0.00577
	61	0.04	0		61	0.03	0		61	0.03	0
	119	0.0625	0.005		119	0.0425	0.005		119	0.0475	0.005
	150	0.1	0		150	0.0575	0.005		150	0.06	0
	180	0.14	0		180	0.075	0.00577		180	0.0975	0.015
	210	0.195	0.00577		210	0.105	0.00577		210	0.12	0.00816
	240	0.2375	0.00957		240	0.155	0.00577		240	0.1725	0.005
	275	0.2675	0.01708		275	0.19	0		275	0.2125	0.00957
	305	0.2925	0.0263		305	0.2175	0.00957		305	0.23	0.00816
	340	0.3125	0.01893		340	0.245	0.00577		340	0.26	0.00816
	370	0.345	0.03		370	0.265	0.00577		370	0.2825	0.015
	400	0.385	0.03109		400	0.2925	0.01258		400	0.305	0.01915
	432	0.4075	0.02872		432	0.2975	0.01708		432	0.3175	0.01708
	463	0.4275	0.02872		463	0.325	0.01		463	0.345	0.01915
	493	0.47	0.03367		493	0.3425	0.01258		493	0.3575	0.02217
	525	0.495	0.03786		525	0.3575	0.015		525	0.3775	0.01258
	557	0.54	0.02944		557	0.3875	0.02217		557	0.41	0.0216
	587	0.5525	0.0263		587	0.395	0.02517		587	0.4275	0.01893
	619	0.5725	0.03304		619	0.4	0.0216		619	0.44	0.02
	653	0.595	0.03109		653	0.4075	0.015		653	0.45	0.0216
	683	0.6175	0.02754		683	0.41	0.01414		683	0.4625	0.02217
	715	0.655	0.03512		715	0.4175	0.015		715	0.47	0.02449
	760	0.6975	0.03775		760	0.42	0.01414		760	0.4875	0.02062
	805	0.735	0.04203		805	0.4325	0.01258		805	0.5075	0.025
	849	0.765	0.03416		849	0.4425	0.01258		849	0.525	0.02517
	895	0.8175	0.055		895	0.445	0.01		895	0.5425	0.02986
	940	0.8575	0.05188		940	0.4525	0.01258		940	0.565	0.03109
	985	0.89	0.05354		985	0.455	0.01732		985	0.575	0.03109
	1030	0.9175	0.05188		1030	0.4575	0.01708		1030	0.5925	0.03304
	1075	0.9425	0.0556		1075	0.4625	0.01258		1075	0.6	0.03266
	1120	0.9675	0.05252		1120	0.4625	0.02062		1120	0.6075	0.03686
	1165	1.0025	0.07544		1165	0.4625	0.02062		1165	0.6225	0.03775
	1210	1.0275	0.08617		1210	0.4625	0.02062		1210	0.6275	0.03686
	1282	1.0825	0.08846		1282	0.465	0.01732		1282	0.6475	0.03403
	1312	1.085	0.08347		1312	0.4675	0.01708		1312	0.65	0.02944
	1342	1.0975	0.07182		1342	0.465	0.01732		1342	0.6525	0.03304
	1372	1.0925	0.06185		1372	0.4625	0.01258		1372	0.655	0.02517
	1614	1.1325	0.02217		1614	0.43	0.00816		1614	0.685	0.03873
	1679	1.11	0.0216		1679	0.4225	0.005		1679	0.6725	0.03096
