# Supplementary material for: Conformational coupling of redox-driven Na+-translocation in Vibrio cholerae NADH:quinone oxidoreductase
Source: Nat Struct Mol Biol. 2023 Sep 14;30(11):1686–94. doi: 10.1038/s41594-023-01099-0 (PMC10643135; doi:10.1038/s41594-023-01099-0)
Supplement: Supplementary file 13 — Kinetic characterization and voltage generation by wildtype Na+-NQR (voltage generation of wildtype is same as in Extended Data Fig. 5) and Na+-NQR variants NqrB-F338A and NqrB-F342A. [file 41594_2023_1099_MOESM13_ESM.xlsx]

## Sheet: Extended Data Figure 10 a
Na+-dependentNADH oxidation rate of Na+-NQRwildtype, Na+-NQR-NqrB-F338A variant, Na+-NQR-NqrB-F342A variant
	concentration Na+ / mM	NADH oxidation / micromol min-1 mg-1			concentration Na+ / mM	NADH oxidation / micromol min-1 mg-1			concentration Na+ / mM	NADH oxidation / micromol min-1 mg-1
		Na+-NQR wildtype				Na+-NQR-NqrB-F342A				Na+-NQR-NqrB-F338A
		mean of n=3	SD			mean of n=3	SD			mean of n=3	SD
	0	33.71	0.65187		0	39.16	0.19323		0	35.92	0.59188
	0.03	34.16	0.46903		0.03	39.18	0.34189		0.03	35.96	0.28203
	0.05	33.68	0.81844		0.05	39.29	0.56505		0.05	35.95	0.95423
	0.07	33.56	0.16185		0.07	39.36	0.30313		0.07	35.43	0.61645
	0.1	33.43	0.63679		0.1	39.04	1.39662		0.1	34.91	1.02089
	0.2	34.34	0.72688		0.2	40.59	0.33286		0.2	35.09	1.27504
	0.5	35.51	0.55548		0.5	41.78	0.15997		0.5	35.44	0.52307
	0.7	35.27	0.67124		0.7	41.49	0.41348		0.7	36.29	0.48529
	1	37.73	0.69166		1	42.56	0.13519		1	36.73	0.55317
	2	38.17	0.19165		2	41.43	0.73311		2	36.85	0.37636
	5	41.9	0.27842		5	45.45	0.25011		5	38.9	1.20066
	10	42.28	0.54421		10	45.96	0.3735		10	39.57	0.53133
	30	42.03	0.39004		30	46.57	1.54821		30	40.05	1.29074
	50	41.79	0.38356		50	44.41	0.428		50	40.41	0.87085
	fitted curve				fitted curve				fitted curve
	concentration Na+ / mM	NADH oxidation / micromol min-1 mg-1			concentration Na+ / mM	NADH oxidation / micromol min-1 mg-1			concentration Na+ / mM	NADH oxidation / micromol min-1 mg-1
	0	33.2178			0	39.0979			0	35.6859
	0.03	33.3965			0.03	39.3193			0.03	35.7131
	0.05	33.5121			0.05	39.459			0.05	35.7311
	0.05005	33.5123			0.05005	39.4594			0.05005	35.7311
	0.07	33.6248			0.07	39.593			0.07	35.749
	0.1	33.789			0.1	39.7838			0.1	35.7756
	0.1001	33.7895			0.1001	39.7844			0.1001	35.7757
	0.15015	34.0508			0.15015	40.0782			0.15015	35.8195
	0.2	34.2967			0.2	40.344			0.2	35.8625
	0.2002	34.2977			0.2002	40.345			0.2002	35.8626
	0.25025	34.5311			0.25025	40.5884			0.25025	35.9051
	0.3003	34.7523			0.3003	40.8114			0.3003	35.9469
	0.35035	34.9621			0.35035	41.0164			0.35035	35.9881
	0.4004	35.1615			0.4004	41.2056			0.4004	36.0287
	0.45045	35.3511			0.45045	41.3806			0.45045	36.0687
	0.5	35.5299			0.5	41.5414			0.5	36.1077
	0.5005	35.5317			0.5005	41.543			0.5005	36.1081
	0.55055	35.7039			0.55055	41.6941			0.55055	36.1469
	0.6006	35.8682			0.6006	41.8351			0.6006	36.1851
	0.65065	36.0253			0.65065	41.967			0.65065	36.2228
	0.7	36.1735			0.7	42.0889			0.7	36.2594
	0.7007	36.1755			0.7007	42.0906			0.7007	36.26
	0.75075	36.3193			0.75075	42.2066			0.75075	36.2966
	0.8008	36.4572			0.8008	42.3158			0.8008	36.3327
	0.85085	36.5894			0.85085	42.4187			0.85085	36.3683
	0.9009	36.7163			0.9009	42.5158			0.9009	36.4033
	0.95095	36.8383			0.95095	42.6077			0.95095	36.438
	1	36.9532			1	42.693			1	36.4714
	1.001	36.9555			1.001	42.6947			1.001	36.4721
	1.05105	37.0683			1.05105	42.7772			1.05105	36.5057
	1.1011	37.177			1.1011	42.8556			1.1011	36.5389
	1.15115	37.2817			1.15115	42.9301			1.15115	36.5717
	1.2012	37.3826			1.2012	43.0011			1.2012	36.604
	1.25125	37.4801			1.25125	43.0688			1.25125	36.6359
	1.3013	37.5741			1.3013	43.1334			1.3013	36.6674
	1.35135	37.665			1.35135	43.195			1.35135	36.6984
	1.4014	37.7528			1.4014	43.254			1.4014	36.7291
	1.45145	37.8378			1.45145	43.3105			1.45145	36.7593
	1.5015	37.92			1.5015	43.3646			1.5015	36.7892
	1.55155	37.9996			1.55155	43.4165			1.55155	36.8187
	1.6016	38.0767			1.6016	43.4663			1.6016	36.8478
	1.65165	38.1515			1.65165	43.5142			1.65165	36.8765
	1.7017	38.224			1.7017	43.5602			1.7017	36.9049
	1.75175	38.2943			1.75175	43.6044			1.75175	36.9329
	1.8018	38.3625			1.8018	43.6471			1.8018	36.9605
	1.85185	38.4288			1.85185	43.6881			1.85185	36.9879
	1.9019	38.4932			1.9019	43.7277			1.9019	37.0149
	1.95195	38.5557			1.95195	43.7659			1.95195	37.0416
	2	38.6142			2	43.8013			2	37.0668
	2.002	38.6166			2.002	43.8028			2.002	37.0679
	2.05205	38.6757			2.05205	43.8384			2.05205	37.0939
	2.1021	38.7333			2.1021	43.8728			2.1021	37.1196
	2.15215	38.7893			2.15215	43.9061			2.15215	37.145
	2.2022	38.8439			2.2022	43.9383			2.2022	37.1701
	2.25225	38.897			2.25225	43.9695			2.25225	37.195
	2.3023	38.9488			2.3023	43.9997			2.3023	37.2195
	2.35235	38.9992			2.35235	44.029			2.35235	37.2437
	2.4024	39.0484			2.4024	44.0574			2.4024	37.2677
	2.45245	39.0964			2.45245	44.0849			2.45245	37.2914
	2.5025	39.1432			2.5025	44.1117			2.5025	37.3148
	2.55255	39.1889			2.55255	44.1376			2.55255	37.3379
	2.6026	39.2335			2.6026	44.1628			2.6026	37.3608
	2.65265	39.2771			2.65265	44.1873			2.65265	37.3835
	2.7027	39.3196			2.7027	44.2112			2.7027	37.4058
	2.75275	39.3611			2.75275	44.2343			2.75275	37.428
	2.8028	39.4017			2.8028	44.2569			2.8028	37.4498
	2.85285	39.4415			2.85285	44.2788			2.85285	37.4715
	2.9029	39.4803			2.9029	44.3001			2.9029	37.4929
	2.95295	39.5182			2.95295	44.3209			2.95295	37.5141
	3.003	39.5554			3.003	44.3412			3.003	37.535
	3.05305	39.5917			3.05305	44.3609			3.05305	37.5558
	3.1031	39.6273			3.1031	44.3802			3.1031	37.5763
	3.15315	39.6621			3.15315	44.399			3.15315	37.5965
	3.2032	39.6962			3.2032	44.4173			3.2032	37.6166
	3.25325	39.7296			3.25325	44.4352			3.25325	37.6365
	3.3033	39.7623			3.3033	44.4526			3.3033	37.6561
	3.35335	39.7944			3.35335	44.4697			3.35335	37.6756
	3.4034	39.8257			3.4034	44.4863			3.4034	37.6948
	3.45345	39.8565			3.45345	44.5025			3.45345	37.7139
	3.5035	39.8867			3.5035	44.5184			3.5035	37.7327
	3.55355	39.9163			3.55355	44.534			3.55355	37.7514
	3.6036	39.9453			3.6036	44.5491			3.6036	37.7698
	3.65365	39.9738			3.65365	44.564			3.65365	37.7881
	3.7037	40.0018			3.7037	44.5785			3.7037	37.8062
	3.75375	40.0292			3.75375	44.5927			3.75375	37.8241
	3.8038	40.0561			3.8038	44.6066			3.8038	37.8419
	3.85385	40.0825			3.85385	44.6202			3.85385	37.8594
	3.9039	40.1084			3.9039	44.6336			3.9039	37.8768
	3.95395	40.1339			3.95395	44.6466			3.95395	37.8941
	4.004	40.1589			4.004	44.6594			4.004	37.9111
	4.05405	40.1835			4.05405	44.672			4.05405	37.928
	4.1041	40.2076			4.1041	44.6842			4.1041	37.9447
	4.15415	40.2313			4.15415	44.6963			4.15415	37.9613
	4.2042	40.2546			4.2042	44.7081			4.2042	37.9777
	4.25425	40.2775			4.25425	44.7196			4.25425	37.9939
	4.3043	40.3			4.3043	44.731			4.3043	38.01
	4.35435	40.3222			4.35435	44.7421			4.35435	38.026
	4.4044	40.344			4.4044	44.753			4.4044	38.0418
	4.45445	40.3654			4.45445	44.7638			4.45445	38.0574
	4.5045	40.3864			4.5045	44.7743			4.5045	38.0729
	4.55455	40.4072			4.55455	44.7846			4.55455	38.0883
	4.6046	40.4275			4.6046	44.7947			4.6046	38.1035
	4.65465	40.4476			4.65465	44.8047			4.65465	38.1186
	4.7047	40.4674			4.7047	44.8145			4.7047	38.1335
	4.75475	40.4868			4.75475	44.824			4.75475	38.1483
	4.8048	40.5059			4.8048	44.8335			4.8048	38.163
	4.85485	40.5247			4.85485	44.8428			4.85485	38.1775
	4.9049	40.5433			4.9049	44.8519			4.9049	38.1919
	4.95495	40.5615			4.95495	44.8608			4.95495	38.2062
	5	40.5777			5	44.8687			5	38.219
	5.00501	40.5795			5.00501	44.8696			5.00501	38.2204
	5.05506	40.5972			5.05506	44.8783			5.05506	38.2344
	5.10511	40.6147			5.10511	44.8868			5.10511	38.2483
	5.15516	40.6319			5.15516	44.8951			5.15516	38.2621
	5.20521	40.6488			5.20521	44.9034			5.20521	38.2758
	5.25526	40.6655			5.25526	44.9115			5.25526	38.2893
	5.30531	40.6819			5.30531	44.9194			5.30531	38.3027
	5.35536	40.6981			5.35536	44.9273			5.35536	38.316
	5.40541	40.7141			5.40541	44.935			5.40541	38.3292
	5.45546	40.7299			5.45546	44.9426			5.45546	38.3423
	5.50551	40.7454			5.50551	44.95			5.50551	38.3553
	5.55556	40.7607			5.55556	44.9574			5.55556	38.3682
	5.60561	40.7758			5.60561	44.9646			5.60561	38.3809
	5.65566	40.7907			5.65566	44.9718			5.65566	38.3936
	5.70571	40.8054			5.70571	44.9788			5.70571	38.4061
	5.75576	40.8199			5.75576	44.9857			5.75576	38.4186
	5.80581	40.8342			5.80581	44.9925			5.80581	38.4309
	5.85586	40.8483			5.85586	44.9992			5.85586	38.4431
	5.90591	40.8622			5.90591	45.0058			5.90591	38.4552
	5.95596	40.8759			5.95596	45.0124			5.95596	38.4673
	6.00601	40.8894			6.00601	45.0188			6.00601	38.4792
	6.05606	40.9028			6.05606	45.0251			6.05606	38.4911
	6.10611	40.916			6.10611	45.0314			6.10611	38.5028
	6.15616	40.929			6.15616	45.0375			6.15616	38.5144
	6.20621	40.9419			6.20621	45.0436			6.20621	38.526
	6.25626	40.9546			6.25626	45.0496			6.25626	38.5375
	6.30631	40.9671			6.30631	45.0554			6.30631	38.5488
	6.35636	40.9795			6.35636	45.0613			6.35636	38.5601
	6.40641	40.9917			6.40641	45.067			6.40641	38.5713
	6.45646	41.0038			6.45646	45.0727			6.45646	38.5824
	6.50651	41.0157			6.50651	45.0782			6.50651	38.5934
	6.55656	41.0275			6.55656	45.0837			6.55656	38.6043
	6.60661	41.0391			6.60661	45.0892			6.60661	38.6152
	6.65666	41.0506			6.65666	45.0945			6.65666	38.626
	6.70671	41.062			6.70671	45.0998			6.70671	38.6366
	6.75676	41.0732			6.75676	45.105			6.75676	38.6472
	6.80681	41.0842			6.80681	45.1102			6.80681	38.6577
	6.85686	41.0952			6.85686	45.1153			6.85686	38.6682
	6.90691	41.106			6.90691	45.1203			6.90691	38.6785
	6.95696	41.1167			6.95696	45.1253			6.95696	38.6888
	7.00701	41.1273			7.00701	45.1302			7.00701	38.699
	7.05706	41.1377			7.05706	45.135			7.05706	38.7091
	7.10711	41.1481			7.10711	45.1397			7.10711	38.7192
	7.15716	41.1583			7.15716	45.1445			7.15716	38.7291
	7.20721	41.1684			7.20721	45.1491			7.20721	38.739
	7.25726	41.1784			7.25726	45.1537			7.25726	38.7489
	7.30731	41.1882			7.30731	45.1583			7.30731	38.7586
	7.35736	41.198			7.35736	45.1627			7.35736	38.7683
	7.40741	41.2076			7.40741	45.1672			7.40741	38.7779
	7.45746	41.2172			7.45746	45.1716			7.45746	38.7874
	7.50751	41.2266			7.50751	45.1759			7.50751	38.7969
	7.55756	41.236			7.55756	45.1801			7.55756	38.8063
	7.60761	41.2452			7.60761	45.1844			7.60761	38.8157
	7.65766	41.2543			7.65766	45.1885			7.65766	38.8249
	7.70771	41.2634			7.70771	45.1927			7.70771	38.8341
	7.75776	41.2723			7.75776	45.1968			7.75776	38.8433
	7.80781	41.2811			7.80781	45.2008			7.80781	38.8523
	7.85786	41.2899			7.85786	45.2048			7.85786	38.8613
	7.90791	41.2985			7.90791	45.2087			7.90791	38.8703
	7.95796	41.3071			7.95796	45.2126			7.95796	38.8792
	8.00801	41.3156			8.00801	45.2165			8.00801	38.888
	8.05806	41.324			8.05806	45.2203			8.05806	38.8967
	8.10811	41.3323			8.10811	45.224			8.10811	38.9054
	8.15816	41.3405			8.15816	45.2278			8.15816	38.9141
	8.20821	41.3486			8.20821	45.2314			8.20821	38.9226
	8.25826	41.3567			8.25826	45.2351			8.25826	38.9312
	8.30831	41.3647			8.30831	45.2387			8.30831	38.9396
	8.35836	41.3725			8.35836	45.2422			8.35836	38.948
	8.40841	41.3804			8.40841	45.2458			8.40841	38.9563
	8.45846	41.3881			8.45846	45.2493			8.45846	38.9646
	8.50851	41.3958			8.50851	45.2527			8.50851	38.9729
	8.55856	41.4033			8.55856	45.2561			8.55856	38.981
	8.60861	41.4109			8.60861	45.2595			8.60861	38.9892
	8.65866	41.4183			8.65866	45.2629			8.65866	38.9972
	8.70871	41.4256			8.70871	45.2662			8.70871	39.0052
	8.75876	41.4329			8.75876	45.2694			8.75876	39.0132
	8.80881	41.4402			8.80881	45.2727			8.80881	39.0211
	8.85886	41.4473			8.85886	45.2759			8.85886	39.0289
	8.90891	41.4544			8.90891	45.2791			8.90891	39.0367
	8.95896	41.4614			8.95896	45.2822			8.95896	39.0445
	9.00901	41.4684			9.00901	45.2853			9.00901	39.0522
	9.05906	41.4753			9.05906	45.2884			9.05906	39.0598
	9.10911	41.4821			9.10911	45.2914			9.10911	39.0674
	9.15916	41.4888			9.15916	45.2945			9.15916	39.075
	9.20921	41.4955			9.20921	45.2974			9.20921	39.0825
	9.25926	41.5022			9.25926	45.3004			9.25926	39.0899
	9.30931	41.5087			9.30931	45.3033			9.30931	39.0973
	9.35936	41.5152			9.35936	45.3062			9.35936	39.1047
	9.40941	41.5217			9.40941	45.3091			9.40941	39.112
	9.45946	41.5281			9.45946	45.312			9.45946	39.1193
	9.50951	41.5344			9.50951	45.3148			9.50951	39.1265
	9.55956	41.5407			9.55956	45.3176			9.55956	39.1336
	9.60961	41.5469			9.60961	45.3203			9.60961	39.1408
	9.65966	41.5531			9.65966	45.3231			9.65966	39.1478
	9.70971	41.5592			9.70971	45.3258			9.70971	39.1549
	9.75976	41.5653			9.75976	45.3285			9.75976	39.1619
	9.80981	41.5713			9.80981	45.3311			9.80981	39.1688
	9.85986	41.5772			9.85986	45.3338			9.85986	39.1757
	9.90991	41.5831			9.90991	45.3364			9.90991	39.1826
	9.95996	41.589			9.95996	45.339			9.95996	39.1894
	10	41.5936			10	45.341			10	39.1948
	10.01	41.5948			10.01	45.3415			10.01	39.1962
	10.0601	41.6005			10.0601	45.3441			10.0601	39.2029
	10.1101	41.6062			10.1101	45.3466			10.1101	39.2096
	10.1602	41.6119			10.1602	45.3491			10.1602	39.2163
	10.2102	41.6175			10.2102	45.3516			10.2102	39.2229
	10.2603	41.6231			10.2603	45.354			10.2603	39.2295
	10.3103	41.6286			10.3103	45.3564			10.3103	39.236
	10.3604	41.634			10.3604	45.3588			10.3604	39.2425
	10.4104	41.6395			10.4104	45.3612			10.4104	39.2489
	10.4605	41.6448			10.4605	45.3636			10.4605	39.2554
	10.5105	41.6502			10.5105	45.3659			10.5105	39.2617
	10.5606	41.6555			10.5606	45.3683			10.5606	39.2681
	10.6106	41.6607			10.6106	45.3706			10.6106	39.2744
	10.6607	41.6659			10.6607	45.3728			10.6607	39.2807
	10.7107	41.6711			10.7107	45.3751			10.7107	39.2869
	10.7608	41.6762			10.7608	45.3773			10.7608	39.2931
	10.8108	41.6812			10.8108	45.3796			10.8108	39.2992
	10.8609	41.6863			10.8609	45.3818			10.8609	39.3053
	10.9109	41.6913			10.9109	45.384			10.9109	39.3114
	10.961	41.6962			10.961	45.3861			10.961	39.3175
	11.011	41.7011			11.011	45.3883			11.011	39.3235
	11.0611	41.706			11.0611	45.3904			11.0611	39.3295
	11.1111	41.7109			11.1111	45.3925			11.1111	39.3354
	11.1612	41.7157			11.1612	45.3946			11.1612	39.3413
	11.2112	41.7204			11.2112	45.3967			11.2112	39.3472
	11.2613	41.7251			11.2613	45.3988			11.2613	39.3531
	11.3113	41.7298			11.3113	45.4008			11.3113	39.3589
	11.3614	41.7345			11.3614	45.4029			11.3614	39.3646
	11.4114	41.7391			11.4114	45.4049			11.4114	39.3704
	11.4615	41.7437			11.4615	45.4068			11.4615	39.3761
	11.5115	41.7482			11.5115	45.4088			11.5115	39.3818
	11.5616	41.7527			11.5616	45.4108			11.5616	39.3874
	11.6116	41.7572			11.6116	45.4128			11.6116	39.3931
	11.6617	41.7617			11.6617	45.4147			11.6617	39.3986
	11.7117	41.7661			11.7117	45.4166			11.7117	39.4042
	11.7618	41.7705			11.7618	45.4185			11.7618	39.4097
	11.8118	41.7748			11.8118	45.4204			11.8118	39.4152
	11.8619	41.7791			11.8619	45.4223			11.8619	39.4207
	11.9119	41.7834			11.9119	45.4241			11.9119	39.4261
	11.962	41.7876			11.962	45.426			11.962	39.4315
	12.012	41.7919			12.012	45.4278			12.012	39.4369
	12.0621	41.7961			12.0621	45.4296			12.0621	39.4422
	12.1121	41.8002			12.1121	45.4314			12.1121	39.4475
	12.1622	41.8043			12.1622	45.4332			12.1622	39.4528
	12.2122	41.8084			12.2122	45.435			12.2122	39.4581
	12.2623	41.8125			12.2623	45.4367			12.2623	39.4633
	12.3123	41.8165			12.3123	45.4385			12.3123	39.4685
	12.3624	41.8205			12.3624	45.4402			12.3624	39.4737
	12.4124	41.8245			12.4124	45.4419			12.4124	39.4788
	12.4625	41.8285			12.4625	45.4436			12.4625	39.4839
	12.5125	41.8324			12.5125	45.4453			12.5125	39.489
	12.5626	41.8363			12.5626	45.447			12.5626	39.4941
	12.6126	41.8402			12.6126	45.4487			12.6126	39.4991
	12.6627	41.844			12.6627	45.4503			12.6627	39.5041
	12.7127	41.8478			12.7127	45.452			12.7127	39.5091
	12.7628	41.8516			12.7628	45.4536			12.7628	39.5141
	12.8128	41.8554			12.8128	45.4552			12.8128	39.519
	12.8629	41.8591			12.8629	45.4568			12.8629	39.5239
	12.9129	41.8628			12.9129	45.4584			12.9129	39.5288
	12.963	41.8665			12.963	45.46			12.963	39.5337
	13.013	41.8702			13.013	45.4616			13.013	39.5385
	13.0631	41.8738			13.0631	45.4632			13.0631	39.5433
	13.1131	41.8774			13.1131	45.4647			13.1131	39.5481
	13.1632	41.881			13.1632	45.4663			13.1632	39.5528
	13.2132	41.8845			13.2132	45.4678			13.2132	39.5575
	13.2633	41.8881			13.2633	45.4693			13.2633	39.5622
	13.3133	41.8916			13.3133	45.4708			13.3133	39.5669
	13.3634	41.8951			13.3634	45.4723			13.3634	39.5716
	13.4134	41.8986			13.4134	45.4738			13.4134	39.5762
	13.4635	41.902			13.4635	45.4753			13.4635	39.5808
	13.5135	41.9054			13.5135	45.4768			13.5135	39.5854
	13.5636	41.9088			13.5636	45.4782			13.5636	39.59
	13.6136	41.9122			13.6136	45.4796			13.6136	39.5945
	13.6637	41.9155			13.6637	45.4811			13.6637	39.599
	13.7137	41.9189			13.7137	45.4825			13.7137	39.6035
	13.7638	41.9222			13.7638	45.4839			13.7638	39.608
	13.8138	41.9255			13.8138	45.4853			13.8138	39.6125
	13.8639	41.9287			13.8639	45.4867			13.8639	39.6169
	13.9139	41.932			13.9139	45.4881			13.9139	39.6213
	13.964	41.9352			13.964	45.4895			13.964	39.6257
	14.014	41.9384			14.014	45.4909			14.014	39.63
	14.0641	41.9416			14.0641	45.4922			14.0641	39.6344
	14.1141	41.9448			14.1141	45.4936			14.1141	39.6387
	14.1642	41.9479			14.1642	45.4949			14.1642	39.643
	14.2142	41.951			14.2142	45.4963			14.2142	39.6473
	14.2643	41.9541			14.2643	45.4976			14.2643	39.6516
	14.3143	41.9572			14.3143	45.4989			14.3143	39.6558
	14.3644	41.9603			14.3644	45.5002			14.3644	39.66
	14.4144	41.9633			14.4144	45.5015			14.4144	39.6642
	14.4645	41.9663			14.4645	45.5028			14.4645	39.6684
	14.5145	41.9694			14.5145	45.5041			14.5145	39.6725
	14.5646	41.9723			14.5646	45.5054			14.5646	39.6767
	14.6146	41.9753			14.6146	45.5066			14.6146	39.6808
	14.6647	41.9783			14.6647	45.5079			14.6647	39.6849
	14.7147	41.9812			14.7147	45.5091			14.7147	39.6889
	14.7648	41.9841			14.7648	45.5104			14.7648	39.693
	14.8148	41.987			14.8148	45.5116			14.8148	39.697
	14.8649	41.9899			14.8649	45.5128			14.8649	39.7011
	14.9149	41.9928			14.9149	45.514			14.9149	39.7051
	14.965	41.9956			14.965	45.5153			14.965	39.709
	15.015	41.9984			15.015	45.5165			15.015	39.713
	15.0651	42.0013			15.0651	45.5177			15.0651	39.7169
	15.1151	42.004			15.1151	45.5189			15.1151	39.7209
	15.1652	42.0068			15.1652	45.52			15.1652	39.7248
	15.2152	42.0096			15.2152	45.5212			15.2152	39.7287
	15.2653	42.0123			15.2653	45.5224			15.2653	39.7325
	15.3153	42.0151			15.3153	45.5235			15.3153	39.7364
	15.3654	42.0178			15.3654	45.5247			15.3654	39.7402
	15.4154	42.0205			15.4154	45.5258			15.4154	39.744
	15.4655	42.0232			15.4655	45.527			15.4655	39.7478
	15.5155	42.0258			15.5155	45.5281			15.5155	39.7516
	15.5656	42.0285			15.5656	45.5292			15.5656	39.7554
	15.6156	42.0311			15.6156	45.5303			15.6156	39.7591
	15.6657	42.0337			15.6657	45.5314			15.6657	39.7629
	15.7157	42.0363			15.7157	45.5325			15.7157	39.7666
	15.7658	42.0389			15.7658	45.5336			15.7658	39.7703
	15.8158	42.0415			15.8158	45.5347			15.8158	39.774
	15.8659	42.0441			15.8659	45.5358			15.8659	39.7776
	15.9159	42.0466			15.9159	45.5369			15.9159	39.7813
	15.966	42.0491			15.966	45.538			15.966	39.7849
	16.016	42.0517			16.016	45.539			16.016	39.7885
	16.0661	42.0542			16.0661	45.5401			16.0661	39.7921
	16.1161	42.0566			16.1161	45.5411			16.1161	39.7957
	16.1662	42.0591			16.1662	45.5422			16.1662	39.7993
	16.2162	42.0616			16.2162	45.5432			16.2162	39.8028
	16.2663	42.064			16.2663	45.5442			16.2663	39.8063
	16.3163	42.0665			16.3163	45.5453			16.3163	39.8099
	16.3664	42.0689			16.3664	45.5463			16.3664	39.8134
	16.4164	42.0713			16.4164	45.5473			16.4164	39.8169
	16.4665	42.0737			16.4665	45.5483			16.4665	39.8203
	16.5165	42.0761			16.5165	45.5493			16.5165	39.8238
	16.5666	42.0784			16.5666	45.5503			16.5666	39.8272
	16.6166	42.0808			16.6166	45.5513			16.6166	39.8306
	16.6667	42.0831			16.6667	45.5523			16.6667	39.834
	16.7167	42.0854			16.7167	45.5533			16.7167	39.8374
	16.7668	42.0877			16.7668	45.5543			16.7668	39.8408
	16.8168	42.0901			16.8168	45.5552			16.8168	39.8442
	16.8669	42.0924			16.8669	45.5562			16.8669	39.8475
	16.9169	42.0946			16.9169	45.5572			16.9169	39.8509
	16.967	42.0969			16.967	45.5581			16.967	39.8542
	17.017	42.0991			17.017	45.5591			17.017	39.8575
	17.0671	42.1014			17.0671	45.56			17.0671	39.8608
	17.1171	42.1036			17.1171	45.5609			17.1171	39.8641
	17.1672	42.1058			17.1672	45.5619			17.1672	39.8674
	17.2172	42.108			17.2172	45.5628			17.2172	39.8706
	17.2673	42.1102			17.2673	45.5637			17.2673	39.8739
	17.3173	42.1124			17.3173	45.5646			17.3173	39.8771
	17.3674	42.1146			17.3674	45.5656			17.3674	39.8803
	17.4174	42.1167			17.4174	45.5665			17.4174	39.8835
	17.4675	42.1189			17.4675	45.5674			17.4675	39.8867
	17.5175	42.121			17.5175	45.5683			17.5175	39.8899
	17.5676	42.1232			17.5676	45.5692			17.5676	39.893
	17.6176	42.1253			17.6176	45.57			17.6176	39.8961
	17.6677	42.1274			17.6677	45.5709			17.6677	39.8993
	17.7177	42.1294			17.7177	45.5718			17.7177	39.9024
	17.7678	42.1315			17.7678	45.5727			17.7678	39.9055
	17.8178	42.1336			17.8178	45.5735			17.8178	39.9086
	17.8679	42.1357			17.8679	45.5744			17.8679	39.9117
	17.9179	42.1377			17.9179	45.5753			17.9179	39.9147
	17.968	42.1397			17.968	45.5761			17.968	39.9178
	18.018	42.1418			18.018	45.577			18.018	39.9209
	18.0681	42.1438			18.0681	45.5778			18.0681	39.9239
	18.1181	42.1458			18.1181	45.5787			18.1181	39.9269
	18.1682	42.1478			18.1682	45.5795			18.1682	39.9299
	18.2182	42.1498			18.2182	45.5803			18.2182	39.9329
	18.2683	42.1518			18.2683	45.5812			18.2683	39.9359
	18.3183	42.1537			18.3183	45.582			18.3183	39.9388
	18.3684	42.1557			18.3684	45.5828			18.3684	39.9418
	18.4184	42.1576			18.4184	45.5836			18.4184	39.9447
	18.4685	42.1596			18.4685	45.5844			18.4685	39.9477
	18.5185	42.1615			18.5185	45.5852			18.5185	39.9506
	18.5686	42.1634			18.5686	45.586			18.5686	39.9535
	18.6186	42.1653			18.6186	45.5868			18.6186	39.9564
	18.6687	42.1672			18.6687	45.5876			18.6687	39.9593
	18.7187	42.1691			18.7187	45.5884			18.7187	39.9622
	18.7688	42.171			18.7688	45.5892			18.7688	39.965
	18.8188	42.1729			18.8188	45.59			18.8188	39.9679
	18.8689	42.1748			18.8689	45.5908			18.8689	39.9707
	18.9189	42.1766			18.9189	45.5915			18.9189	39.9735
	18.969	42.1784			18.969	45.5923			18.969	39.9763
	19.019	42.1803			19.019	45.5931			19.019	39.9791
	19.0691	42.1821			19.0691	45.5939			19.0691	39.9819
	19.1191	42.1839			19.1191	45.5946			19.1191	39.9847
	19.1692	42.1857			19.1692	45.5954			19.1692	39.9875
	19.2192	42.1875			19.2192	45.5961			19.2192	39.9903
	19.2693	42.1893			19.2693	45.5969			19.2693	39.993
	19.3193	42.1911			19.3193	45.5976			19.3193	39.9958
	19.3694	42.1929			19.3694	45.5984			19.3694	39.9985
	19.4194	42.1947			19.4194	45.5991			19.4194	40.0012
	19.4695	42.1964			19.4695	45.5998			19.4695	40.0039
	19.5195	42.1982			19.5195	45.6005			19.5195	40.0066
	19.5696	42.1999			19.5696	45.6013			19.5696	40.0093
	19.6196	42.2016			19.6196	45.602			19.6196	40.012
	19.6697	42.2034			19.6697	45.6027			19.6697	40.0146
	19.7197	42.2051			19.7197	45.6034			19.7197	40.0173
	19.7698	42.2068			19.7698	45.6041			19.7698	40.0199
	19.8198	42.2085			19.8198	45.6049			19.8198	40.0226
	19.8699	42.2102			19.8699	45.6056			19.8699	40.0252
	19.9199	42.2119			19.9199	45.6063			19.9199	40.0278
	19.97	42.2135			19.97	45.607			19.97	40.0304
	20.02	42.2152			20.02	45.6077			20.02	40.033
	20.0701	42.2169			20.0701	45.6084			20.0701	40.0356
	20.1201	42.2185			20.1201	45.609			20.1201	40.0382
	20.1702	42.2202			20.1702	45.6097			20.1702	40.0408
	20.2202	42.2218			20.2202	45.6104			20.2202	40.0433
	20.2703	42.2235			20.2703	45.6111			20.2703	40.0459
	20.3203	42.2251			20.3203	45.6118			20.3203	40.0484
	20.3704	42.2267			20.3704	45.6124			20.3704	40.0509
	20.4204	42.2283			20.4204	45.6131			20.4204	40.0534
	20.4705	42.2299			20.4705	45.6138			20.4705	40.056
	20.5205	42.2315			20.5205	45.6144			20.5205	40.0585
	20.5706	42.2331			20.5706	45.6151			20.5706	40.0609
	20.6206	42.2347			20.6206	45.6157			20.6206	40.0634
	20.6707	42.2362			20.6707	45.6164			20.6707	40.0659
	20.7207	42.2378			20.7207	45.6171			20.7207	40.0684
	20.7708	42.2394			20.7708	45.6177			20.7708	40.0708
	20.8208	42.2409			20.8208	45.6183			20.8208	40.0733
	20.8709	42.2425			20.8709	45.619			20.8709	40.0757
	20.9209	42.244			20.9209	45.6196			20.9209	40.0781
	20.971	42.2455			20.971	45.6203			20.971	40.0805
	21.021	42.2471			21.021	45.6209			21.021	40.0829
	21.0711	42.2486			21.0711	45.6215			21.0711	40.0853
	21.1211	42.2501			21.1211	45.6222			21.1211	40.0877
	21.1712	42.2516			21.1712	45.6228			21.1712	40.0901
	21.2212	42.2531			21.2212	45.6234			21.2212	40.0925
	21.2713	42.2546			21.2713	45.624			21.2713	40.0949
	21.3213	42.2561			21.3213	45.6246			21.3213	40.0972
	21.3714	42.2576			21.3714	45.6253			21.3714	40.0996
	21.4214	42.259			21.4214	45.6259			21.4214	40.1019
	21.4715	42.2605			21.4715	45.6265			21.4715	40.1042
	21.5215	42.2619			21.5215	45.6271			21.5215	40.1065
	21.5716	42.2634			21.5716	45.6277			21.5716	40.1089
	21.6216	42.2649			21.6216	45.6283			21.6216	40.1112
	21.6717	42.2663			21.6717	45.6289			21.6717	40.1135
	21.7217	42.2677			21.7217	45.6295			21.7217	40.1158
	21.7718	42.2692			21.7718	45.6301			21.7718	40.118
	21.8218	42.2706			21.8218	45.6307			21.8218	40.1203
	21.8719	42.272			21.8719	45.6312			21.8719	40.1226
	21.9219	42.2734			21.9219	45.6318			21.9219	40.1248
	21.972	42.2748			21.972	45.6324			21.972	40.1271
	22.022	42.2762			22.022	45.633			22.022	40.1293
	22.0721	42.2776			22.0721	45.6336			22.0721	40.1316
	22.1221	42.279			22.1221	45.6341			22.1221	40.1338
	22.1722	42.2804			22.1722	45.6347			22.1722	40.136
	22.2222	42.2818			22.2222	45.6353			22.2222	40.1382
	22.2723	42.2831			22.2723	45.6358			22.2723	40.1404
	22.3223	42.2845			22.3223	45.6364			22.3223	40.1426
	22.3724	42.2858			22.3724	45.637			22.3724	40.1448
	22.4224	42.2872			22.4224	45.6375			22.4224	40.147
	22.4725	42.2885			22.4725	45.6381			22.4725	40.1491
	22.5225	42.2899			22.5225	45.6386			22.5225	40.1513
	22.5726	42.2912			22.5726	45.6392			22.5726	40.1535
	22.6226	42.2925			22.6226	45.6397			22.6226	40.1556
	22.6727	42.2939			22.6727	45.6403			22.6727	40.1578
	22.7227	42.2952			22.7227	45.6408			22.7227	40.1599
	22.7728	42.2965			22.7728	45.6414			22.7728	40.162
	22.8228	42.2978			22.8228	45.6419			22.8228	40.1641
	22.8729	42.2991			22.8729	45.6425			22.8729	40.1662
	22.9229	42.3004			22.9229	45.643			22.9229	40.1683
	22.973	42.3017			22.973	45.6435			22.973	40.1705
	23.023	42.303			23.023	45.6441			23.023	40.1725
	23.0731	42.3043			23.0731	45.6446			23.0731	40.1746
	23.1231	42.3055			23.1231	45.6451			23.1231	40.1767
	23.1732	42.3068			23.1732	45.6456			23.1732	40.1788
	23.2232	42.3081			23.2232	45.6462			23.2232	40.1808
	23.2733	42.3094			23.2733	45.6467			23.2733	40.1829
	23.3233	42.3106			23.3233	45.6472			23.3233	40.1849
	23.3734	42.3118			23.3734	45.6477			23.3734	40.187
	23.4234	42.3131			23.4234	45.6482			23.4234	40.189
	23.4735	42.3143			23.4735	45.6487			23.4735	40.191
	23.5235	42.3156			23.5235	45.6493			23.5235	40.193
	23.5736	42.3168			23.5736	45.6498			23.5736	40.1951
	23.6236	42.318			23.6236	45.6503			23.6236	40.1971
	23.6737	42.3193			23.6737	45.6508			23.6737	40.1991
	23.7237	42.3205			23.7237	45.6513			23.7237	40.2011
	23.7738	42.3217			23.7738	45.6518			23.7738	40.2031
	23.8238	42.3229			23.8238	45.6523			23.8238	40.205
	23.8739	42.3241			23.8739	45.6528			23.8739	40.207
	23.9239	42.3253			23.9239	45.6533			23.9239	40.209
	23.974	42.3265			23.974	45.6538			23.974	40.2109
	24.024	42.3277			24.024	45.6542			24.024	40.2129
	24.0741	42.3289			24.0741	45.6547			24.0741	40.2148
	24.1241	42.33			24.1241	45.6552			24.1241	40.2168
	24.1742	42.3312			24.1742	45.6557			24.1742	40.2187
	24.2242	42.3324			24.2242	45.6562			24.2242	40.2206
	24.2743	42.3336			24.2743	45.6567			24.2743	40.2226
	24.3243	42.3347			24.3243	45.6571			24.3243	40.2245
	24.3744	42.3359			24.3744	45.6576			24.3744	40.2264
	24.4244	42.337			24.4244	45.6581			24.4244	40.2283
	24.4745	42.3382			24.4745	45.6586			24.4745	40.2302
	24.5245	42.3393			24.5245	45.659			24.5245	40.2321
	24.5746	42.3404			24.5746	45.6595			24.5746	40.234
	24.6246	42.3416			24.6246	45.66			24.6246	40.2358
	24.6747	42.3427			24.6747	45.6604			24.6747	40.2377
	24.7247	42.3438			24.7247	45.6609			24.7247	40.2396
	24.7748	42.345			24.7748	45.6613			24.7748	40.2415
	24.8248	42.3461			24.8248	45.6618			24.8248	40.2433
	24.8749	42.3472			24.8749	45.6623			24.8749	40.2452
	24.9249	42.3483			24.9249	45.6627			24.9249	40.247
	24.975	42.3494			24.975	45.6632			24.975	40.2488
	25.025	42.3505			25.025	45.6636			25.025	40.2507
	25.0751	42.3516			25.0751	45.6641			25.0751	40.2525
	25.1251	42.3527			25.1251	45.6645			25.1251	40.2543
	25.1752	42.3538			25.1752	45.665			25.1752	40.2561
	25.2252	42.3549			25.2252	45.6654			25.2252	40.2579
	25.2753	42.3559			25.2753	45.6659			25.2753	40.2597
	25.3253	42.357			25.3253	45.6663			25.3253	40.2615
	25.3754	42.3581			25.3754	45.6668			25.3754	40.2633
	25.4254	42.3592			25.4254	45.6672			25.4254	40.2651
	25.4755	42.3602			25.4755	45.6676			25.4755	40.2669
	25.5255	42.3613			25.5255	45.6681			25.5255	40.2687
	25.5756	42.3623			25.5756	45.6685			25.5756	40.2704
	25.6256	42.3634			25.6256	45.6689			25.6256	40.2722
	25.6757	42.3644			25.6757	45.6694			25.6757	40.2739
	25.7257	42.3655			25.7257	45.6698			25.7257	40.2757
	25.7758	42.3665			25.7758	45.6702			25.7758	40.2775
	25.8258	42.3676			25.8258	45.6706			25.8258	40.2792
	25.8759	42.3686			25.8759	45.6711			25.8759	40.2809
	25.9259	42.3696			25.9259	45.6715			25.9259	40.2827
	25.976	42.3706			25.976	45.6719			25.976	40.2844
	26.026	42.3717			26.026	45.6723			26.026	40.2861
	26.0761	42.3727			26.0761	45.6728			26.0761	40.2878
	26.1261	42.3737			26.1261	45.6732			26.1261	40.2895
	26.1762	42.3747			26.1762	45.6736			26.1762	40.2912
	26.2262	42.3757			26.2262	45.674			26.2262	40.2929
	26.2763	42.3767			26.2763	45.6744			26.2763	40.2946
	26.3263	42.3777			26.3263	45.6748			26.3263	40.2963
	26.3764	42.3787			26.3764	45.6752			26.3764	40.298
	26.4264	42.3797			26.4264	45.6756			26.4264	40.2997
	26.4765	42.3807			26.4765	45.676			26.4765	40.3013
	26.5265	42.3817			26.5265	45.6764			26.5265	40.303
	26.5766	42.3827			26.5766	45.6768			26.5766	40.3047
	26.6266	42.3837			26.6266	45.6773			26.6266	40.3063
	26.6767	42.3846			26.6767	45.6776			26.6767	40.308
	26.7267	42.3856			26.7267	45.678			26.7267	40.3096
	26.7768	42.3866			26.7768	45.6784			26.7768	40.3113
	26.8268	42.3875			26.8268	45.6788			26.8268	40.3129
	26.8769	42.3885			26.8769	45.6792			26.8769	40.3145
	26.9269	42.3895			26.9269	45.6796			26.9269	40.3162
	26.977	42.3904			26.977	45.68			26.977	40.3178
	27.027	42.3914			27.027	45.6804			27.027	40.3194
	27.0771	42.3923			27.0771	45.6808			27.0771	40.321
	27.1271	42.3933			27.1271	45.6812			27.1271	40.3226
	27.1772	42.3942			27.1772	45.6816			27.1772	40.3242
	27.2272	42.3951			27.2272	45.682			27.2272	40.3258
	27.2773	42.3961			27.2773	45.6823			27.2773	40.3274
	27.3273	42.397			27.3273	45.6827			27.3273	40.329
	27.3774	42.3979			27.3774	45.6831			27.3774	40.3306
	27.4274	42.3989			27.4274	45.6835			27.4274	40.3322
	27.4775	42.3998			27.4775	45.6838			27.4775	40.3338
	27.5275	42.4007			27.5275	45.6842			27.5275	40.3353
	27.5776	42.4016			27.5776	45.6846			27.5776	40.3369
	27.6276	42.4025			27.6276	45.685			27.6276	40.3384
	27.6777	42.4034			27.6777	45.6853			27.6777	40.34
	27.7277	42.4044			27.7277	45.6857			27.7277	40.3415
	27.7778	42.4053			27.7778	45.6861			27.7778	40.3431
	27.8278	42.4062			27.8278	45.6865			27.8278	40.3446
	27.8779	42.4071			27.8779	45.6868			27.8779	40.3462
	27.9279	42.4079			27.9279	45.6872			27.9279	40.3477
	27.978	42.4088			27.978	45.6876			27.978	40.3492
	28.028	42.4097			28.028	45.6879			28.028	40.3508
	28.0781	42.4106			28.0781	45.6883			28.0781	40.3523
	28.1281	42.4115			28.1281	45.6886			28.1281	40.3538
	28.1782	42.4124			28.1782	45.689			28.1782	40.3553
	28.2282	42.4133			28.2282	45.6894			28.2282	40.3568
	28.2783	42.4141			28.2783	45.6897			28.2783	40.3583
	28.3283	42.415			28.3283	45.6901			28.3283	40.3598
	28.3784	42.4159			28.3784	45.6904			28.3784	40.3613
	28.4284	42.4167			28.4284	45.6908			28.4284	40.3628
	28.4785	42.4176			28.4785	45.6911			28.4785	40.3643
	28.5285	42.4185			28.5285	45.6915			28.5285	40.3658
	28.5786	42.4193			28.5786	45.6918			28.5786	40.3672
	28.6286	42.4202			28.6286	45.6922			28.6286	40.3687
	28.6787	42.421			28.6787	45.6925			28.6787	40.3702
	28.7287	42.4219			28.7287	45.6929			28.7287	40.3717
	28.7788	42.4227			28.7788	45.6932			28.7788	40.3731
	28.8288	42.4235			28.8288	45.6936			28.8288	40.3746
	28.8789	42.4244			28.8789	45.6939			28.8789	40.376
	28.9289	42.4252			28.9289	45.6942			28.9289	40.3775
	28.979	42.4261			28.979	45.6946			28.979	40.3789
	29.029	42.4269			29.029	45.6949			29.029	40.3803
	29.0791	42.4277			29.0791	45.6953			29.0791	40.3818
	29.1291	42.4286			29.1291	45.6956			29.1291	40.3832
	29.1792	42.4294			29.1792	45.6959			29.1792	40.3846
	29.2292	42.4302			29.2292	45.6963			29.2292	40.3861
	29.2793	42.431			29.2793	45.6966			29.2793	40.3875
	29.3293	42.4318			29.3293	45.6969			29.3293	40.3889
	29.3794	42.4326			29.3794	45.6973			29.3794	40.3903
	29.4294	42.4335			29.4294	45.6976			29.4294	40.3917
	29.4795	42.4343			29.4795	45.6979			29.4795	40.3931
	29.5295	42.4351			29.5295	45.6983			29.5295	40.3945
	29.5796	42.4359			29.5796	45.6986			29.5796	40.3959
	29.6296	42.4367			29.6296	45.6989			29.6296	40.3973
	29.6797	42.4375			29.6797	45.6992			29.6797	40.3987
	29.7297	42.4383			29.7297	45.6996			29.7297	40.4001
	29.7798	42.4391			29.7798	45.6999			29.7798	40.4014
	29.8298	42.4398			29.8298	45.7002			29.8298	40.4028
	29.8799	42.4406			29.8799	45.7005			29.8799	40.4042
	29.9299	42.4414			29.9299	45.7009			29.9299	40.4056
	29.98	42.4422			29.98	45.7012			29.98	40.4069
	30	42.4425			30	45.7013			30	40.4075
	30.03	42.443			30.03	45.7015			30.03	40.4083
	30.0801	42.4438			30.0801	45.7018			30.0801	40.4096
	30.1301	42.4445			30.1301	45.7021			30.1301	40.411
	30.1802	42.4453			30.1802	45.7024			30.1802	40.4124
	30.2302	42.4461			30.2302	45.7028			30.2302	40.4137
	30.2803	42.4468			30.2803	45.7031			30.2803	40.415
	30.3303	42.4476			30.3303	45.7034			30.3303	40.4164
	30.3804	42.4484			30.3804	45.7037			30.3804	40.4177
	30.4304	42.4491			30.4304	45.704			30.4304	40.419
	30.4805	42.4499			30.4805	45.7043			30.4805	40.4204
	30.5305	42.4506			30.5305	45.7046			30.5305	40.4217
	30.5806	42.4514			30.5806	45.7049			30.5806	40.423
	30.6306	42.4521			30.6306	45.7052			30.6306	40.4243
	30.6807	42.4529			30.6807	45.7055			30.6807	40.4256
	30.7307	42.4536			30.7307	45.7058			30.7307	40.427
	30.7808	42.4544			30.7808	45.7061			30.7808	40.4283
	30.8308	42.4551			30.8308	45.7064			30.8308	40.4296
	30.8809	42.4559			30.8809	45.7067			30.8809	40.4309
	30.9309	42.4566			30.9309	45.707			30.9309	40.4322
	30.981	42.4573			30.981	45.7073			30.981	40.4335
	31.031	42.4581			31.031	45.7076			31.031	40.4347
	31.0811	42.4588			31.0811	45.7079			31.0811	40.436
	31.1311	42.4595			31.1311	45.7082			31.1311	40.4373
	31.1812	42.4603			31.1812	45.7085			31.1812	40.4386
	31.2312	42.461			31.2312	45.7088			31.2312	40.4399
	31.2813	42.4617			31.2813	45.7091			31.2813	40.4411
	31.3313	42.4624			31.3313	45.7094			31.3313	40.4424
	31.3814	42.4631			31.3814	45.7097			31.3814	40.4437
	31.4314	42.4638			31.4314	45.71			31.4314	40.4449
	31.4815	42.4646			31.4815	45.7103			31.4815	40.4462
	31.5315	42.4653			31.5315	45.7106			31.5315	40.4474
	31.5816	42.466			31.5816	45.7109			31.5816	40.4487
	31.6316	42.4667			31.6316	45.7111			31.6316	40.4499
	31.6817	42.4674			31.6817	45.7114			31.6817	40.4512
	31.7317	42.4681			31.7317	45.7117			31.7317	40.4524
	31.7818	42.4688			31.7818	45.712			31.7818	40.4537
	31.8318	42.4695			31.8318	45.7123			31.8318	40.4549
	31.8819	42.4702			31.8819	45.7126			31.8819	40.4561
	31.9319	42.4709			31.9319	45.7128			31.9319	40.4574
	31.982	42.4716			31.982	45.7131			31.982	40.4586
	32.032	42.4723			32.032	45.7134			32.032	40.4598
	32.0821	42.4729			32.0821	45.7137			32.0821	40.461
	32.1321	42.4736			32.1321	45.714			32.1321	40.4622
	32.1822	42.4743			32.1822	45.7142			32.1822	40.4635
	32.2322	42.475			32.2322	45.7145			32.2322	40.4647
	32.2823	42.4757			32.2823	45.7148			32.2823	40.4659
	32.3323	42.4763			32.3323	45.7151			32.3323	40.4671
	32.3824	42.477			32.3824	45.7153			32.3824	40.4683
	32.4324	42.4777			32.4324	45.7156			32.4324	40.4695
	32.4825	42.4784			32.4825	45.7159			32.4825	40.4707
	32.5325	42.479			32.5325	45.7162			32.5325	40.4719
	32.5826	42.4797			32.5826	45.7164			32.5826	40.473
	32.6326	42.4804			32.6326	45.7167			32.6326	40.4742
	32.6827	42.481			32.6827	45.717			32.6827	40.4754
	32.7327	42.4817			32.7327	45.7172			32.7327	40.4766
	32.7828	42.4824			32.7828	45.7175			32.7828	40.4778
	32.8328	42.483			32.8328	45.7178			32.8328	40.4789
	32.8829	42.4837			32.8829	45.718			32.8829	40.4801
	32.9329	42.4843			32.9329	45.7183			32.9329	40.4813
	32.983	42.485			32.983	45.7186			32.983	40.4824
	33.033	42.4856			33.033	45.7188			33.033	40.4836
	33.0831	42.4863			33.0831	45.7191			33.0831	40.4847
	33.1331	42.4869			33.1331	45.7194			33.1331	40.4859
	33.1832	42.4876			33.1832	45.7196			33.1832	40.4871
	33.2332	42.4882			33.2332	45.7199			33.2332	40.4882
	33.2833	42.4888			33.2833	45.7201			33.2833	40.4894
	33.3333	42.4895			33.3333	45.7204			33.3333	40.4905
	33.3834	42.4901			33.3834	45.7207			33.3834	40.4916
	33.4334	42.4908			33.4334	45.7209			33.4334	40.4928
	33.4835	42.4914			33.4835	45.7212			33.4835	40.4939
	33.5335	42.492			33.5335	45.7214			33.5335	40.495
	33.5836	42.4927			33.5836	45.7217			33.5836	40.4962
	33.6336	42.4933			33.6336	45.7219			33.6336	40.4973
	33.6837	42.4939			33.6837	45.7222			33.6837	40.4984
	33.7337	42.4945			33.7337	45.7225			33.7337	40.4995
	33.7838	42.4952			33.7838	45.7227			33.7838	40.5007
	33.8338	42.4958			33.8338	45.723			33.8338	40.5018
	33.8839	42.4964			33.8839	45.7232			33.8839	40.5029
	33.9339	42.497			33.9339	45.7235			33.9339	40.504
	33.984	42.4976			33.984	45.7237			33.984	40.5051
	34.034	42.4982			34.034	45.724			34.034	40.5062
	34.0841	42.4989			34.0841	45.7242			34.0841	40.5073
	34.1341	42.4995			34.1341	45.7244			34.1341	40.5084
	34.1842	42.5001			34.1842	45.7247			34.1842	40.5095
	34.2342	42.5007			34.2342	45.7249			34.2342	40.5106
	34.2843	42.5013			34.2843	45.7252			34.2843	40.5117
	34.3343	42.5019			34.3343	45.7254			34.3343	40.5128
	34.3844	42.5025			34.3844	45.7257			34.3844	40.5138
	34.4344	42.5031			34.4344	45.7259			34.4344	40.5149
	34.4845	42.5037			34.4845	45.7262			34.4845	40.516
	34.5345	42.5043			34.5345	45.7264			34.5345	40.5171
	34.5846	42.5049			34.5846	45.7266			34.5846	40.5182
	34.6346	42.5055			34.6346	45.7269			34.6346	40.5192
	34.6847	42.5061			34.6847	45.7271			34.6847	40.5203
	34.7347	42.5067			34.7347	45.7274			34.7347	40.5214
	34.7848	42.5073			34.7848	45.7276			34.7848	40.5224
	34.8348	42.5078			34.8348	45.7278			34.8348	40.5235
	34.8849	42.5084			34.8849	45.7281			34.8849	40.5245
	34.9349	42.509			34.9349	45.7283			34.9349	40.5256
	34.985	42.5096			34.985	45.7286			34.985	40.5267
	35.035	42.5102			35.035	45.7288			35.035	40.5277
	35.0851	42.5108			35.0851	45.729			35.0851	40.5288
	35.1351	42.5113			35.1351	45.7293			35.1351	40.5298
	35.1852	42.5119			35.1852	45.7295			35.1852	40.5309
	35.2352	42.5125			35.2352	45.7297			35.2352	40.5319
	35.2853	42.5131			35.2853	45.73			35.2853	40.5329
	35.3353	42.5136			35.3353	45.7302			35.3353	40.534
	35.3854	42.5142			35.3854	45.7304			35.3854	40.535
	35.4354	42.5148			35.4354	45.7306			35.4354	40.536
	35.4855	42.5153			35.4855	45.7309			35.4855	40.5371
	35.5355	42.5159			35.5355	45.7311			35.5355	40.5381
	35.5856	42.5165			35.5856	45.7313			35.5856	40.5391
	35.6356	42.517			35.6356	45.7316			35.6356	40.5401
	35.6857	42.5176			35.6857	45.7318			35.6857	40.5411
	35.7357	42.5181			35.7357	45.732			35.7357	40.5422
	35.7858	42.5187			35.7858	45.7323			35.7858	40.5432
	35.8358	42.5193			35.8358	45.7325			35.8358	40.5442
	35.8859	42.5198			35.8859	45.7327			35.8859	40.5452
	35.9359	42.5204			35.9359	45.7329			35.9359	40.5462
	35.986	42.5209			35.986	45.7331			35.986	40.5472
	36.036	42.5215			36.036	45.7334			36.036	40.5482
	36.0861	42.522			36.0861	45.7336			36.0861	40.5492
	36.1361	42.5226			36.1361	45.7338			36.1361	40.5502
	36.1862	42.5231			36.1862	45.734			36.1862	40.5512
	36.2362	42.5237			36.2362	45.7343			36.2362	40.5522
	36.2863	42.5242			36.2863	45.7345			36.2863	40.5532
	36.3363	42.5247			36.3363	45.7347			36.3363	40.5542
	36.3864	42.5253			36.3864	45.7349			36.3864	40.5551
	36.4364	42.5258			36.4364	45.7351			36.4364	40.5561
	36.4865	42.5264			36.4865	45.7353			36.4865	40.5571
	36.5365	42.5269			36.5365	45.7356			36.5365	40.5581
	36.5866	42.5274			36.5866	45.7358			36.5866	40.5591
	36.6366	42.528			36.6366	45.736			36.6366	40.56
	36.6867	42.5285			36.6867	45.7362			36.6867	40.561
	36.7367	42.529			36.7367	45.7364			36.7367	40.562
	36.7868	42.5296			36.7868	45.7366			36.7868	40.563
	36.8368	42.5301			36.8368	45.7368			36.8368	40.5639
	36.8869	42.5306			36.8869	45.7371			36.8869	40.5649
	36.9369	42.5311			36.9369	45.7373			36.9369	40.5658
	36.987	42.5317			36.987	45.7375			36.987	40.5668
	37.037	42.5322			37.037	45.7377			37.037	40.5677
	37.0871	42.5327			37.0871	45.7379			37.0871	40.5687
	37.1371	42.5332			37.1371	45.7381			37.1371	40.5697
	37.1872	42.5337			37.1872	45.7383			37.1872	40.5706
	37.2372	42.5343			37.2372	45.7385			37.2372	40.5716
	37.2873	42.5348			37.2873	45.7388			37.2873	40.5725
	37.3373	42.5353			37.3373	45.739			37.3373	40.5734
	37.3874	42.5358			37.3874	45.7392			37.3874	40.5744
	37.4374	42.5363			37.4374	45.7394			37.4374	40.5753
	37.4875	42.5368			37.4875	45.7396			37.4875	40.5763
	37.5375	42.5373			37.5375	45.7398			37.5375	40.5772
	37.5876	42.5378			37.5876	45.74			37.5876	40.5781
	37.6376	42.5384			37.6376	45.7402			37.6376	40.5791
	37.6877	42.5388			37.6877	45.7404			37.6877	40.58
	37.7377	42.5394			37.7377	45.7406			37.7377	40.5809
	37.7878	42.5399			37.7878	45.7408			37.7878	40.5818
	37.8378	42.5404			37.8378	45.741			37.8378	40.5827
	37.8879	42.5409			37.8879	45.7412			37.8879	40.5837
	37.9379	42.5414			37.9379	45.7414			37.9379	40.5846
	37.988	42.5419			37.988	45.7416			37.988	40.5855
	38.038	42.5423			38.038	45.7418			38.038	40.5864
	38.0881	42.5429			38.0881	45.742			38.0881	40.5873
	38.1381	42.5433			38.1381	45.7422			38.1381	40.5882
	38.1882	42.5438			38.1882	45.7424			38.1882	40.5891
	38.2382	42.5443			38.2382	45.7426			38.2382	40.59
	38.2883	42.5448			38.2883	45.7428			38.2883	40.5909
	38.3383	42.5453			38.3383	45.743			38.3383	40.5919
	38.3884	42.5458			38.3884	45.7432			38.3884	40.5928
	38.4384	42.5463			38.4384	45.7434			38.4384	40.5936
	38.4885	42.5468			38.4885	45.7436			38.4885	40.5945
	38.5385	42.5472			38.5385	45.7438			38.5385	40.5954
	38.5886	42.5477			38.5886	45.744			38.5886	40.5963
	38.6386	42.5482			38.6386	45.7442			38.6386	40.5972
	38.6887	42.5487			38.6887	45.7444			38.6887	40.5981
	38.7387	42.5492			38.7387	45.7446			38.7387	40.599
	38.7888	42.5496			38.7888	45.7448			38.7888	40.5999
	38.8388	42.5501			38.8388	45.7449			38.8388	40.6007
	38.8889	42.5506			38.8889	45.7451			38.8889	40.6016
	38.9389	42.5511			38.9389	45.7453			38.9389	40.6025
	38.989	42.5515			38.989	45.7455			38.989	40.6034
	39.039	42.552			39.039	45.7457			39.039	40.6043
	39.0891	42.5525			39.0891	45.7459			39.0891	40.6051
	39.1391	42.553			39.1391	45.7461			39.1391	40.606
	39.1892	42.5534			39.1892	45.7463			39.1892	40.6069
	39.2392	42.5539			39.2392	45.7465			39.2392	40.6077
	39.2893	42.5544			39.2893	45.7467			39.2893	40.6086
	39.3393	42.5548			39.3393	45.7468			39.3393	40.6095
	39.3894	42.5553			39.3894	45.747			39.3894	40.6103
	39.4394	42.5558			39.4394	45.7472			39.4394	40.6112
	39.4895	42.5562			39.4895	45.7474			39.4895	40.612
	39.5395	42.5567			39.5395	45.7476			39.5395	40.6129
	39.5896	42.5571			39.5896	45.7478			39.5896	40.6137
	39.6396	42.5576			39.6396	45.748			39.6396	40.6146
	39.6897	42.5581			39.6897	45.7481			39.6897	40.6154
	39.7397	42.5585			39.7397	45.7483			39.7397	40.6163
	39.7898	42.559			39.7898	45.7485			39.7898	40.6171
	39.8398	42.5594			39.8398	45.7487			39.8398	40.618
	39.8899	42.5599			39.8899	45.7489			39.8899	40.6188
	39.9399	42.5603			39.9399	45.7491			39.9399	40.6197
	39.99	42.5608			39.99	45.7492			39.99	40.6205
	40.04	42.5612			40.04	45.7494			40.04	40.6213
	40.0901	42.5617			40.0901	45.7496			40.0901	40.6221
	40.1401	42.5621			40.1401	45.7498			40.1401	40.623
	40.1902	42.5626			40.1902	45.75			40.1902	40.6238
	40.2402	42.563			40.2402	45.7501			40.2402	40.6246
	40.2903	42.5635			40.2903	45.7503			40.2903	40.6255
	40.3403	42.5639			40.3403	45.7505			40.3403	40.6263
	40.3904	42.5643			40.3904	45.7507			40.3904	40.6271
	40.4404	42.5648			40.4404	45.7509			40.4404	40.6279
	40.4905	42.5652			40.4905	45.751			40.4905	40.6288
	40.5405	42.5657			40.5405	45.7512			40.5405	40.6296
	40.5906	42.5661			40.5906	45.7514			40.5906	40.6304
	40.6406	42.5665			40.6406	45.7516			40.6406	40.6312
	40.6907	42.567			40.6907	45.7517			40.6907	40.632
	40.7407	42.5674			40.7407	45.7519			40.7407	40.6328
	40.7908	42.5678			40.7908	45.7521			40.7908	40.6336
	40.8408	42.5683			40.8408	45.7523			40.8408	40.6345
	40.8909	42.5687			40.8909	45.7524			40.8909	40.6353
	40.9409	42.5691			40.9409	45.7526			40.9409	40.6361
	40.991	42.5696			40.991	45.7528			40.991	40.6369
	41.041	42.57			41.041	45.753			41.041	40.6377
	41.0911	42.5704			41.0911	45.7531			41.0911	40.6385
	41.1411	42.5709			41.1411	45.7533			41.1411	40.6393
	41.1912	42.5713			41.1912	45.7535			41.1912	40.6401
	41.2412	42.5717			41.2412	45.7536			41.2412	40.6409
	41.2913	42.5721			41.2913	45.7538			41.2913	40.6416
	41.3413	42.5725			41.3413	45.754			41.3413	40.6424
	41.3914	42.573			41.3914	45.7542			41.3914	40.6432
	41.4414	42.5734			41.4414	45.7543			41.4414	40.644
	41.4915	42.5738			41.4915	45.7545			41.4915	40.6448
	41.5415	42.5742			41.5415	45.7547			41.5415	40.6456
	41.5916	42.5746			41.5916	45.7548			41.5916	40.6464
	41.6416	42.5751			41.6416	45.755			41.6416	40.6471
	41.6917	42.5755			41.6917	45.7552			41.6917	40.6479
	41.7417	42.5759			41.7417	45.7553			41.7417	40.6487
	41.7918	42.5763			41.7918	45.7555			41.7918	40.6495
	41.8418	42.5767			41.8418	45.7557			41.8418	40.6502
	41.8919	42.5771			41.8919	45.7558			41.8919	40.651
	41.9419	42.5776			41.9419	45.756			41.9419	40.6518
	41.992	42.578			41.992	45.7562			41.992	40.6526
	42.042	42.5784			42.042	45.7563			42.042	40.6533
	42.0921	42.5788			42.0921	45.7565			42.0921	40.6541
	42.1421	42.5792			42.1421	45.7567			42.1421	40.6549
	42.1922	42.5796			42.1922	45.7568			42.1922	40.6556
	42.2422	42.58			42.2422	45.757			42.2422	40.6564
	42.2923	42.5804			42.2923	45.7571			42.2923	40.6572
	42.3423	42.5808			42.3423	45.7573			42.3423	40.6579
	42.3924	42.5812			42.3924	45.7575			42.3924	40.6587
	42.4424	42.5816			42.4424	45.7576			42.4424	40.6594
	42.4925	42.582			42.4925	45.7578			42.4925	40.6602
	42.5425	42.5824			42.5425	45.758			42.5425	40.6609
	42.5926	42.5828			42.5926	45.7581			42.5926	40.6617
	42.6426	42.5832			42.6426	45.7583			42.6426	40.6624
	42.6927	42.5836			42.6927	45.7584			42.6927	40.6632
	42.7427	42.584			42.7427	45.7586			42.7427	40.6639
	42.7928	42.5844			42.7928	45.7587			42.7928	40.6647
	42.8428	42.5848			42.8428	45.7589			42.8428	40.6654
	42.8929	42.5852			42.8929	45.7591			42.8929	40.6662
	42.9429	42.5856			42.9429	45.7592			42.9429	40.6669
	42.993	42.586			42.993	45.7594			42.993	40.6676
	43.043	42.5864			43.043	45.7595			43.043	40.6684
	43.0931	42.5868			43.0931	45.7597			43.0931	40.6691
	43.1431	42.5871			43.1431	45.7599			43.1431	40.6698
	43.1932	42.5875			43.1932	45.76			43.1932	40.6706
	43.2432	42.5879			43.2432	45.7602			43.2432	40.6713
	43.2933	42.5883			43.2933	45.7603			43.2933	40.672
	43.3433	42.5887			43.3433	45.7605			43.3433	40.6728
	43.3934	42.5891			43.3934	45.7606			43.3934	40.6735
	43.4434	42.5895			43.4434	45.7608			43.4434	40.6742
	43.4935	42.5898			43.4935	45.7609			43.4935	40.6749
	43.5435	42.5902			43.5435	45.7611			43.5435	40.6756
	43.5936	42.5906			43.5936	45.7612			43.5936	40.6764
	43.6436	42.591			43.6436	45.7614			43.6436	40.6771
	43.6937	42.5914			43.6937	45.7616			43.6937	40.6778
	43.7437	42.5917			43.7437	45.7617			43.7437	40.6785
	43.7938	42.5921			43.7938	45.7619			43.7938	40.6792
	43.8438	42.5925			43.8438	45.762			43.8438	40.6799
	43.8939	42.5929			43.8939	45.7622			43.8939	40.6807
	43.9439	42.5933			43.9439	45.7623			43.9439	40.6814
	43.994	42.5936			43.994	45.7625			43.994	40.6821
	44.044	42.594			44.044	45.7626			44.044	40.6828
	44.0941	42.5944			44.0941	45.7628			44.0941	40.6835
	44.1441	42.5947			44.1441	45.7629			44.1441	40.6842
	44.1942	42.5951			44.1942	45.7631			44.1942	40.6849
	44.2442	42.5955			44.2442	45.7632			44.2442	40.6856
	44.2943	42.5959			44.2943	45.7634			44.2943	40.6863
	44.3443	42.5962			44.3443	45.7635			44.3443	40.687
	44.3944	42.5966			44.3944	45.7637			44.3944	40.6877
	44.4444	42.597			44.4444	45.7638			44.4444	40.6884
	44.4945	42.5973			44.4945	45.764			44.4945	40.6891
	44.5445	42.5977			44.5445	45.7641			44.5445	40.6898
	44.5946	42.5981			44.5946	45.7642			44.5946	40.6905
	44.6446	42.5984			44.6446	45.7644			44.6446	40.6912
	44.6947	42.5988			44.6947	45.7645			44.6947	40.6919
	44.7447	42.5992			44.7447	45.7647			44.7447	40.6926
	44.7948	42.5995			44.7948	45.7648			44.7948	40.6932
	44.8448	42.5999			44.8448	45.765			44.8448	40.6939
	44.8949	42.6002			44.8949	45.7651			44.8949	40.6946
	44.9449	42.6006			44.9449	45.7653			44.9449	40.6953
	44.995	42.601			44.995	45.7654			44.995	40.696
	45.0451	42.6013			45.0451	45.7655			45.0451	40.6967
	45.0951	42.6017			45.0951	45.7657			45.0951	40.6973
	45.1452	42.602			45.1452	45.7658			45.1452	40.698
	45.1952	42.6024			45.1952	45.766			45.1952	40.6987
	45.2452	42.6028			45.2452	45.7661			45.2452	40.6994
	45.2953	42.6031			45.2953	45.7663			45.2953	40.7
	45.3454	42.6035			45.3454	45.7664			45.3454	40.7007
	45.3954	42.6038			45.3954	45.7666			45.3954	40.7014
	45.4455	42.6042			45.4455	45.7667			45.4455	40.7021
	45.4955	42.6045			45.4955	45.7668			45.4955	40.7027
	45.5455	42.6049			45.5455	45.767			45.5455	40.7034
	45.5956	42.6052			45.5956	45.7671			45.5956	40.7041
	45.6457	42.6056			45.6457	45.7673			45.6457	40.7047
	45.6957	42.6059			45.6957	45.7674			45.6957	40.7054
	45.7458	42.6063			45.7458	45.7675			45.7458	40.7061
	45.7958	42.6066			45.7958	45.7677			45.7958	40.7067
	45.8458	42.6069			45.8458	45.7678			45.8458	40.7074
	45.8959	42.6073			45.8959	45.7679			45.8959	40.708
	45.946	42.6076			45.946	45.7681			45.946	40.7087
	45.996	42.608			45.996	45.7682			45.996	40.7094
	46.0461	42.6083			46.0461	45.7684			46.0461	40.71
	46.0961	42.6087			46.0961	45.7685			46.0961	40.7107
	46.1461	42.609			46.1461	45.7686			46.1461	40.7113
	46.1962	42.6093			46.1962	45.7688			46.1962	40.712
	46.2463	42.6097			46.2463	45.7689			46.2463	40.7126
	46.2963	42.61			46.2963	45.7691			46.2963	40.7133
	46.3464	42.6104			46.3464	45.7692			46.3464	40.7139
	46.3964	42.6107			46.3964	45.7693			46.3964	40.7146
	46.4464	42.611			46.4464	45.7695			46.4464	40.7152
	46.4965	42.6114			46.4965	45.7696			46.4965	40.7158
	46.5466	42.6117			46.5466	45.7697			46.5466	40.7165
	46.5966	42.6121			46.5966	45.7699			46.5966	40.7171
	46.6467	42.6124			46.6467	45.77			46.6467	40.7178
	46.6967	42.6127			46.6967	45.7701			46.6967	40.7184
	46.7467	42.6131			46.7467	45.7703			46.7467	40.719
	46.7968	42.6134			46.7968	45.7704			46.7968	40.7197
	46.8469	42.6137			46.8469	45.7705			46.8469	40.7203
	46.8969	42.6141			46.8969	45.7707			46.8969	40.721
	46.947	42.6144			46.947	45.7708			46.947	40.7216
	46.997	42.6147			46.997	45.7709			46.997	40.7222
	47.047	42.615			47.047	45.7711			47.047	40.7228
	47.0971	42.6154			47.0971	45.7712			47.0971	40.7235
	47.1472	42.6157			47.1472	45.7713			47.1472	40.7241
	47.1972	42.616			47.1972	45.7715			47.1972	40.7247
	47.2473	42.6164			47.2473	45.7716			47.2473	40.7253
	47.2973	42.6167			47.2973	45.7717			47.2973	40.726
	47.3473	42.617			47.3473	45.7719			47.3473	40.7266
	47.3974	42.6173			47.3974	45.772			47.3974	40.7272
	47.4475	42.6177			47.4475	45.7721			47.4475	40.7278
	47.4975	42.618			47.4975	45.7722			47.4975	40.7285
	47.5476	42.6183			47.5476	45.7724			47.5476	40.7291
	47.5976	42.6186			47.5976	45.7725			47.5976	40.7297
	47.6476	42.6189			47.6476	45.7726			47.6476	40.7303
	47.6977	42.6193			47.6977	45.7728			47.6977	40.7309
	47.7478	42.6196			47.7478	45.7729			47.7478	40.7315
	47.7978	42.6199			47.7978	45.773			47.7978	40.7322
	47.8479	42.6202			47.8479	45.7731			47.8479	40.7328
	47.8979	42.6206			47.8979	45.7733			47.8979	40.7334
	47.9479	42.6209			47.9479	45.7734			47.9479	40.734
	47.998	42.6212			47.998	45.7735			47.998	40.7346
	48.0481	42.6215			48.0481	45.7737			48.0481	40.7352
	48.0981	42.6218			48.0981	45.7738			48.0981	40.7358
	48.1482	42.6221			48.1482	45.7739			48.1482	40.7364
	48.1982	42.6224			48.1982	45.774			48.1982	40.737
	48.2482	42.6228			48.2482	45.7742			48.2482	40.7376
	48.2983	42.6231			48.2983	45.7743			48.2983	40.7382
	48.3484	42.6234			48.3484	45.7744			48.3484	40.7388
	48.3984	42.6237			48.3984	45.7745			48.3984	40.7394
	48.4485	42.624			48.4485	45.7747			48.4485	40.74
	48.4985	42.6243			48.4985	45.7748			48.4985	40.7406
	48.5485	42.6246			48.5485	45.7749			48.5485	40.7412
	48.5986	42.6249			48.5986	45.775			48.5986	40.7418
	48.6487	42.6252			48.6487	45.7751			48.6487	40.7424
	48.6987	42.6255			48.6987	45.7753			48.6987	40.743
	48.7488	42.6259			48.7488	45.7754			48.7488	40.7436
	48.7988	42.6262			48.7988	45.7755			48.7988	40.7442
	48.8488	42.6265			48.8488	45.7756			48.8488	40.7448
	48.8989	42.6268			48.8989	45.7758			48.8989	40.7454
	48.949	42.6271			48.949	45.7759			48.949	40.746
	48.999	42.6274			48.999	45.776			48.999	40.7465
	49.0491	42.6277			49.0491	45.7761			49.0491	40.7471
	49.0991	42.628			49.0991	45.7762			49.0991	40.7477
	49.1491	42.6283			49.1491	45.7764			49.1491	40.7483
	49.1992	42.6286			49.1992	45.7765			49.1992	40.7489
	49.2493	42.6289			49.2493	45.7766			49.2493	40.7495
	49.2993	42.6292			49.2993	45.7767			49.2993	40.75
	49.3494	42.6295			49.3494	45.7769			49.3494	40.7506
	50	42.6334			50	45.7784			50	40.758

## Sheet: Extended Data Figure 10 b
Na+-dependent UQ-1 reduction rate of Na+-NQRwildtype, Na+-NQR-NqrB-F338A variant, Na+-NQR-NqrB-F342A variant
	concentration Na+ / mM	UQ-1 reduction / micromol min-1 mg-1			concentration Na+ / mM	UQ-1 reduction / micromol min-1 mg-1			concentration Na+ / mM	UQ-1 reduction / micromol min-1 mg-1
		Na+-NQR wildtype				Na+-NQR-NqrB-F342A				Na+-NQR-NqrB-F338A
		mean of n=3	SD			mean of n=3	SD			mean of n=3	SD
	0	3.69	0.13554		0	4.27	0.04635		0	3.86	0.09972
	0.03	4.12	0.07338		0.03	4.66	0.0371		0.03	4.16	0.02928
	0.05	4.23	0.15686		0.05	4.95	0.10061		0.05	4.42	0.00623
	0.07	4.51	0.02482		0.07	5.26	0.17636		0.07	4.54	0.14069
	0.1	4.83	0.12766		0.1	5.64	0.14307		0.1	4.74	0.09319
	0.2	5.86	0.1933		0.2	6.9	0.02827		0.2	5.62	0.27915
	0.5	7.72	0.14395		0.5	8.84	0.05157		0.5	7.08	0.19041
	0.7	8.33	0.20878		0.7	9.63	0.20715		0.7	7.62	0.48849
	1	10.14	0.41913		1	10.63	0.06305		1	8.82	0.15181
	2	11.66	0.08507		2	12.25	0.35241		2	10.23	0.15663
	5	14.58	0.08194		5	14.79	0.22876		5	12.21	0.27307
	10	15.77	0.17503		10	16.18	0.0219		10	13.33	0.38519
	30	16.94	0.1567		30	17.8	0.56264		30	14.36	0.5059
	50	17.18	0.22533		50	17.28	0.17045		50	14.87	0.22699
	fitted curve				fitted curve				fitted curve
	concentration Na+ / mM	UQ-1 reduction / micromol min-1 mg-1			concentration Na+ / mM	UQ-1 reduction / micromol min-1 mg-1			concentration Na+ / mM	UQ-1 reduction / micromol min-1 mg-1
	0	3.86638			0	4.37795			0	4.01357
	0.03	4.14865			0.03	4.78512			0.03	4.25784
	0.05	4.33044			0.05	5.04255			0.05	4.41461
	0.05005	4.33089			0.05005	5.04318			0.05005	4.41499
	0.07	4.50735			0.07	5.28956			0.07	4.56675
	0.1	4.764			0.1	5.64188			0.1	4.78676
	0.1001	4.76484			0.1001	5.64302			0.1001	4.78747
	0.15015	5.17116			0.15015	6.18666			0.15015	5.13403
	0.2	5.55093			0.2	6.67975			0.2	5.45604
	0.2002	5.55241			0.2002	6.68164			0.2002	5.45729
	0.25025	5.91083			0.25025	7.13422			0.25025	5.75951
	0.3003	6.24842			0.3003	7.54962			0.3003	6.04268
	0.35035	6.56694			0.35035	7.93224			0.35035	6.30856
	0.4004	6.86797			0.4004	8.28581			0.4004	6.55868
	0.45045	7.1529			0.45045	8.61353			0.45045	6.79439
	0.5	7.42036			0.5	8.91519			0.5	7.01475
	0.5005	7.42299			0.5005	8.91813			0.5005	7.01692
	0.55055	7.67938			0.55055	9.20196			0.55055	7.22733
	0.6006	7.92307			0.6006	9.46709			0.6006	7.42659
	0.65065	8.155			0.65065	9.7153			0.65065	7.61556
	0.7	8.37296			0.7	9.94501			0.7	7.79257
	0.7007	8.37599			0.7007	9.94817			0.7007	7.79502
	0.75075	8.58679			0.75075	10.1671			0.75075	7.96567
	0.8008	8.7881			0.8008	10.3732			0.8008	8.12814
	0.85085	8.98055			0.85085	10.5677			0.85085	8.28301
	0.9009	9.1647			0.9009	10.7515			0.9009	8.4308
	0.95095	9.34108			0.95095	10.9254			0.95095	8.57198
	1	9.50687			1	11.0871			1	8.70435
	1.001	9.51018			1.001	11.0903			1.001	8.70699
	1.05105	9.67243			1.05105	11.2468			1.05105	8.83622
	1.1011	9.82824			1.1011	11.3955			1.1011	8.96004
	1.15115	9.978			1.15115	11.5371			1.15115	9.07878
	1.2012	10.122			1.2012	11.6719			1.2012	9.19274
	1.25125	10.2607			1.25125	11.8006			1.25125	9.30221
	1.3013	10.3942			1.3013	11.9234			1.3013	9.40745
	1.35135	10.5229			1.35135	12.0408			1.35135	9.50869
	1.4014	10.6471			1.4014	12.1532			1.4014	9.60617
	1.45145	10.7669			1.45145	12.2607			1.45145	9.70009
	1.5015	10.8827			1.5015	12.3639			1.5015	9.79064
	1.55155	10.9945			1.55155	12.4629			1.55155	9.87799
	1.6016	11.1027			1.6016	12.5579			1.6016	9.96232
	1.65165	11.2073			1.65165	12.6492			1.65165	10.0438
	1.7017	11.3085			1.7017	12.7371			1.7017	10.1225
	1.75175	11.4066			1.75175	12.8216			1.75175	10.1987
	1.8018	11.5016			1.8018	12.9031			1.8018	10.2723
	1.85185	11.5937			1.85185	12.9816			1.85185	10.3437
	1.9019	11.6831			1.9019	13.0573			1.9019	10.4127
	1.95195	11.7698			1.95195	13.1304			1.95195	10.4797
	2	11.8506			2	13.1982			2	10.542
	2.002	11.8539			2.002	13.2009			2.002	10.5446
	2.05205	11.9356			2.05205	13.2691			2.05205	10.6076
	2.1021	12.0151			2.1021	13.335			2.1021	10.6687
	2.15215	12.0922			2.15215	13.3988			2.15215	10.728
	2.2022	12.1673			2.2022	13.4606			2.2022	10.7856
	2.25225	12.2403			2.25225	13.5203			2.25225	10.8416
	2.3023	12.3113			2.3023	13.5783			2.3023	10.8961
	2.35235	12.3805			2.35235	13.6344			2.35235	10.949
	2.4024	12.4479			2.4024	13.6889			2.4024	11.0005
	2.45245	12.5135			2.45245	13.7417			2.45245	11.0507
	2.5025	12.5774			2.5025	13.793			2.5025	11.0995
	2.55255	12.6397			2.55255	13.8428			2.55255	11.147
	2.6026	12.7005			2.6026	13.8912			2.6026	11.1933
	2.65265	12.7598			2.65265	13.9383			2.65265	11.2384
	2.7027	12.8176			2.7027	13.984			2.7027	11.2824
	2.75275	12.8741			2.75275	14.0285			2.75275	11.3254
	2.8028	12.9292			2.8028	14.0718			2.8028	11.3672
	2.85285	12.9831			2.85285	14.114			2.85285	11.4081
	2.9029	13.0356			2.9029	14.155			2.9029	11.4479
	2.95295	13.087			2.95295	14.195			2.95295	11.4869
	3.003	13.1372			3.003	14.234			3.003	11.5249
	3.05305	13.1863			3.05305	14.2719			3.05305	11.562
	3.1031	13.2343			3.1031	14.309			3.1031	11.5983
	3.15315	13.2813			3.15315	14.3451			3.15315	11.6338
	3.2032	13.3272			3.2032	14.3803			3.2032	11.6685
	3.25325	13.3722			3.25325	14.4147			3.25325	11.7025
	3.3033	13.4162			3.3033	14.4483			3.3033	11.7356
	3.35335	13.4593			3.35335	14.4811			3.35335	11.7681
	3.4034	13.5015			3.4034	14.5132			3.4034	11.7999
	3.45345	13.5428			3.45345	14.5445			3.45345	11.831
	3.5035	13.5833			3.5035	14.5751			3.5035	11.8614
	3.55355	13.6229			3.55355	14.605			3.55355	11.8913
	3.6036	13.6618			3.6036	14.6342			3.6036	11.9205
	3.65365	13.6999			3.65365	14.6629			3.65365	11.9491
	3.7037	13.7373			3.7037	14.6908			3.7037	11.9772
	3.75375	13.7739			3.75375	14.7182			3.75375	12.0047
	3.8038	13.8099			3.8038	14.7451			3.8038	12.0316
	3.85385	13.8452			3.85385	14.7713			3.85385	12.0581
	3.9039	13.8797			3.9039	14.797			3.9039	12.084
	3.95395	13.9137			3.95395	14.8222			3.95395	12.1094
	4.004	13.947			4.004	14.8468			4.004	12.1343
	4.05405	13.9798			4.05405	14.871			4.05405	12.1588
	4.1041	14.0119			4.1041	14.8947			4.1041	12.1829
	4.15415	14.0434			4.15415	14.9179			4.15415	12.2064
	4.2042	14.0744			4.2042	14.9407			4.2042	12.2296
	4.25425	14.1049			4.25425	14.963			4.25425	12.2523
	4.3043	14.1348			4.3043	14.9849			4.3043	12.2746
	4.35435	14.1642			4.35435	15.0064			4.35435	12.2966
	4.4044	14.193			4.4044	15.0274			4.4044	12.3181
	4.45445	14.2214			4.45445	15.0481			4.45445	12.3393
	4.5045	14.2493			4.5045	15.0684			4.5045	12.3601
	4.55455	14.2768			4.55455	15.0884			4.55455	12.3805
	4.6046	14.3038			4.6046	15.1079			4.6046	12.4006
	4.65465	14.3303			4.65465	15.1271			4.65465	12.4204
	4.7047	14.3565			4.7047	15.146			4.7047	12.4398
	4.75475	14.3821			4.75475	15.1646			4.75475	12.4589
	4.8048	14.4074			4.8048	15.1828			4.8048	12.4777
	4.85485	14.4323			4.85485	15.2007			4.85485	12.4962
	4.9049	14.4568			4.9049	15.2183			4.9049	12.5144
	4.95495	14.4809			4.95495	15.2356			4.95495	12.5323
	5	14.5022			5	15.2509			5	12.5482
	5.00501	14.5046			5.00501	15.2526			5.00501	12.5499
	5.05506	14.5279			5.05506	15.2693			5.05506	12.5673
	5.10511	14.5509			5.10511	15.2857			5.10511	12.5843
	5.15516	14.5736			5.15516	15.3019			5.15516	12.6011
	5.20521	14.5959			5.20521	15.3178			5.20521	12.6177
	5.25526	14.6179			5.25526	15.3334			5.25526	12.634
	5.30531	14.6395			5.30531	15.3488			5.30531	12.65
	5.35536	14.6608			5.35536	15.364			5.35536	12.6658
	5.40541	14.6818			5.40541	15.3789			5.40541	12.6814
	5.45546	14.7025			5.45546	15.3936			5.45546	12.6967
	5.50551	14.7229			5.50551	15.408			5.50551	12.7118
	5.55556	14.743			5.55556	15.4222			5.55556	12.7267
	5.60561	14.7629			5.60561	15.4362			5.60561	12.7414
	5.65566	14.7824			5.65566	15.45			5.65566	12.7558
	5.70571	14.8017			5.70571	15.4636			5.70571	12.7701
	5.75576	14.8207			5.75576	15.477			5.75576	12.7841
	5.80581	14.8394			5.80581	15.4902			5.80581	12.798
	5.85586	14.8579			5.85586	15.5031			5.85586	12.8116
	5.90591	14.8761			5.90591	15.5159			5.90591	12.8251
	5.95596	14.8941			5.95596	15.5285			5.95596	12.8384
	6.00601	14.9119			6.00601	15.541			6.00601	12.8514
	6.05606	14.9294			6.05606	15.5532			6.05606	12.8644
	6.10611	14.9466			6.10611	15.5653			6.10611	12.8771
	6.15616	14.9637			6.15616	15.5772			6.15616	12.8897
	6.20621	14.9805			6.20621	15.5889			6.20621	12.9021
	6.25626	14.9971			6.25626	15.6005			6.25626	12.9143
	6.30631	15.0135			6.30631	15.6119			6.30631	12.9264
	6.35636	15.0296			6.35636	15.6232			6.35636	12.9383
	6.40641	15.0456			6.40641	15.6343			6.40641	12.9501
	6.45646	15.0614			6.45646	15.6452			6.45646	12.9617
	6.50651	15.0769			6.50651	15.656			6.50651	12.9732
	6.55656	15.0923			6.55656	15.6667			6.55656	12.9845
	6.60661	15.1075			6.60661	15.6772			6.60661	12.9957
	6.65666	15.1225			6.65666	15.6876			6.65666	13.0067
	6.70671	15.1373			6.70671	15.6978			6.70671	13.0176
	6.75676	15.1519			6.75676	15.7079			6.75676	13.0283
	6.80681	15.1663			6.80681	15.7179			6.80681	13.039
	6.85686	15.1806			6.85686	15.7277			6.85686	13.0495
	6.90691	15.1947			6.90691	15.7375			6.90691	13.0598
	6.95696	15.2086			6.95696	15.7471			6.95696	13.0701
	7.00701	15.2224			7.00701	15.7565			7.00701	13.0802
	7.05706	15.236			7.05706	15.7659			7.05706	13.0902
	7.10711	15.2494			7.10711	15.7751			7.10711	13.1001
	7.15716	15.2627			7.15716	15.7843			7.15716	13.1098
	7.20721	15.2759			7.20721	15.7933			7.20721	13.1195
	7.25726	15.2888			7.25726	15.8022			7.25726	13.129
	7.30731	15.3017			7.30731	15.811			7.30731	13.1384
	7.35736	15.3143			7.35736	15.8197			7.35736	13.1477
	7.40741	15.3269			7.40741	15.8283			7.40741	13.157
	7.45746	15.3393			7.45746	15.8367			7.45746	13.1661
	7.50751	15.3515			7.50751	15.8451			7.50751	13.175
	7.55756	15.3637			7.55756	15.8534			7.55756	13.1839
	7.60761	15.3757			7.60761	15.8616			7.60761	13.1927
	7.65766	15.3875			7.65766	15.8697			7.65766	13.2014
	7.70771	15.3993			7.70771	15.8777			7.70771	13.21
	7.75776	15.4108			7.75776	15.8856			7.75776	13.2185
	7.80781	15.4223			7.80781	15.8934			7.80781	13.2269
	7.85786	15.4337			7.85786	15.9011			7.85786	13.2353
	7.90791	15.4449			7.90791	15.9087			7.90791	13.2435
	7.95796	15.456			7.95796	15.9163			7.95796	13.2516
	8.00801	15.467			8.00801	15.9238			8.00801	13.2597
	8.05806	15.4779			8.05806	15.9311			8.05806	13.2676
	8.10811	15.4886			8.10811	15.9384			8.10811	13.2755
	8.15816	15.4993			8.15816	15.9457			8.15816	13.2833
	8.20821	15.5098			8.20821	15.9528			8.20821	13.291
	8.25826	15.5203			8.25826	15.9599			8.25826	13.2987
	8.30831	15.5306			8.30831	15.9668			8.30831	13.3062
	8.35836	15.5408			8.35836	15.9738			8.35836	13.3137
	8.40841	15.5509			8.40841	15.9806			8.40841	13.3211
	8.45846	15.5609			8.45846	15.9873			8.45846	13.3284
	8.50851	15.5708			8.50851	15.994			8.50851	13.3357
	8.55856	15.5806			8.55856	16.0007			8.55856	13.3428
	8.60861	15.5903			8.60861	16.0072			8.60861	13.3499
	8.65866	15.5999			8.65866	16.0137			8.65866	13.357
	8.70871	15.6095			8.70871	16.0201			8.70871	13.3639
	8.75876	15.6189			8.75876	16.0265			8.75876	13.3708
	8.80881	15.6282			8.80881	16.0327			8.80881	13.3776
	8.85886	15.6375			8.85886	16.039			8.85886	13.3844
	8.90891	15.6466			8.90891	16.0451			8.90891	13.3911
	8.95896	15.6557			8.95896	16.0512			8.95896	13.3977
	9.00901	15.6647			9.00901	16.0572			9.00901	13.4043
	9.05906	15.6736			9.05906	16.0632			9.05906	13.4108
	9.10911	15.6824			9.10911	16.0691			9.10911	13.4172
	9.15916	15.6911			9.15916	16.075			9.15916	13.4236
	9.20921	15.6997			9.20921	16.0808			9.20921	13.4299
	9.25926	15.7083			9.25926	16.0865			9.25926	13.4361
	9.30931	15.7168			9.30931	16.0922			9.30931	13.4423
	9.35936	15.7252			9.35936	16.0978			9.35936	13.4484
	9.40941	15.7335			9.40941	16.1034			9.40941	13.4545
	9.45946	15.7417			9.45946	16.1089			9.45946	13.4605
	9.50951	15.7499			9.50951	16.1144			9.50951	13.4665
	9.55956	15.758			9.55956	16.1198			9.55956	13.4724
	9.60961	15.766			9.60961	16.1252			9.60961	13.4783
	9.65966	15.774			9.65966	16.1305			9.65966	13.4841
	9.70971	15.7819			9.70971	16.1357			9.70971	13.4898
	9.75976	15.7897			9.75976	16.1409			9.75976	13.4955
	9.80981	15.7974			9.80981	16.1461			9.80981	13.5012
	9.85986	15.8051			9.85986	16.1512			9.85986	13.5068
	9.90991	15.8127			9.90991	16.1563			9.90991	13.5123
	9.95996	15.8202			9.95996	16.1613			9.95996	13.5178
	10	15.8262			10	16.1653			10	13.5221
	10.01	15.8277			10.01	16.1663			10.01	13.5232
	10.0601	15.8351			10.0601	16.1712			10.0601	13.5286
	10.1101	15.8425			10.1101	16.1761			10.1101	13.534
	10.1602	15.8497			10.1602	16.1809			10.1602	13.5393
	10.2102	15.8569			10.2102	16.1857			10.2102	13.5445
	10.2603	15.8641			10.2603	16.1905			10.2603	13.5498
	10.3103	15.8712			10.3103	16.1952			10.3103	13.5549
	10.3604	15.8782			10.3604	16.1999			10.3604	13.56
	10.4104	15.8852			10.4104	16.2045			10.4104	13.5651
	10.4605	15.8921			10.4605	16.2091			10.4605	13.5702
	10.5105	15.899			10.5105	16.2136			10.5105	13.5752
	10.5606	15.9058			10.5606	16.2182			10.5606	13.5801
	10.6106	15.9125			10.6106	16.2226			10.6106	13.585
	10.6607	15.9192			10.6607	16.227			10.6607	13.5899
	10.7107	15.9258			10.7107	16.2314			10.7107	13.5947
	10.7608	15.9324			10.7608	16.2358			10.7608	13.5995
	10.8108	15.9389			10.8108	16.2401			10.8108	13.6042
	10.8609	15.9454			10.8609	16.2444			10.8609	13.609
	10.9109	15.9518			10.9109	16.2486			10.9109	13.6136
	10.961	15.9582			10.961	16.2528			10.961	13.6182
	11.011	15.9645			11.011	16.257			11.011	13.6228
	11.0611	15.9708			11.0611	16.2612			11.0611	13.6274
	11.1111	15.977			11.1111	16.2653			11.1111	13.6319
	11.1612	15.9831			11.1612	16.2693			11.1612	13.6364
	11.2112	15.9893			11.2112	16.2734			11.2112	13.6409
	11.2613	15.9953			11.2613	16.2774			11.2613	13.6453
	11.3113	16.0013			11.3113	16.2813			11.3113	13.6496
	11.3614	16.0073			11.3614	16.2853			11.3614	13.654
	11.4114	16.0132			11.4114	16.2892			11.4114	13.6583
	11.4615	16.0191			11.4615	16.2931			11.4615	13.6626
	11.5115	16.025			11.5115	16.2969			11.5115	13.6668
	11.5616	16.0308			11.5616	16.3007			11.5616	13.671
	11.6116	16.0365			11.6116	16.3045			11.6116	13.6752
	11.6617	16.0422			11.6617	16.3083			11.6617	13.6793
	11.7117	16.0479			11.7117	16.312			11.7117	13.6834
	11.7618	16.0535			11.7618	16.3157			11.7618	13.6875
	11.8118	16.059			11.8118	16.3193			11.8118	13.6916
	11.8619	16.0646			11.8619	16.323			11.8619	13.6956
	11.9119	16.07			11.9119	16.3266			11.9119	13.6996
	11.962	16.0755			11.962	16.3302			11.962	13.7035
	12.012	16.0809			12.012	16.3337			12.012	13.7074
	12.0621	16.0863			12.0621	16.3372			12.0621	13.7113
	12.1121	16.0916			12.1121	16.3407			12.1121	13.7152
	12.1622	16.0969			12.1622	16.3442			12.1622	13.7191
	12.2122	16.1021			12.2122	16.3476			12.2122	13.7229
	12.2623	16.1074			12.2623	16.3511			12.2623	13.7266
	12.3123	16.1125			12.3123	16.3544			12.3123	13.7304
	12.3624	16.1177			12.3624	16.3578			12.3624	13.7341
	12.4124	16.1227			12.4124	16.3612			12.4124	13.7378
	12.4625	16.1278			12.4625	16.3645			12.4625	13.7415
	12.5125	16.1328			12.5125	16.3678			12.5125	13.7452
	12.5626	16.1378			12.5626	16.371			12.5626	13.7488
	12.6126	16.1428			12.6126	16.3743			12.6126	13.7524
	12.6627	16.1477			12.6627	16.3775			12.6627	13.7559
	12.7127	16.1526			12.7127	16.3807			12.7127	13.7595
	12.7628	16.1574			12.7628	16.3839			12.7628	13.763
	12.8128	16.1622			12.8128	16.387			12.8128	13.7665
	12.8629	16.167			12.8629	16.3901			12.8629	13.77
	12.9129	16.1718			12.9129	16.3932			12.9129	13.7734
	12.963	16.1765			12.963	16.3963			12.963	13.7768
	13.013	16.1812			13.013	16.3994			13.013	13.7802
	13.0631	16.1858			13.0631	16.4024			13.0631	13.7836
	13.1131	16.1904			13.1131	16.4054			13.1131	13.7869
	13.1632	16.195			13.1632	16.4084			13.1632	13.7903
	13.2132	16.1996			13.2132	16.4114			13.2132	13.7936
	13.2633	16.2041			13.2633	16.4143			13.2633	13.7968
	13.3133	16.2086			13.3133	16.4173			13.3133	13.8001
	13.3634	16.213			13.3634	16.4202			13.3634	13.8033
	13.4134	16.2175			13.4134	16.4231			13.4134	13.8065
	13.4635	16.2219			13.4635	16.426			13.4635	13.8097
	13.5135	16.2263			13.5135	16.4288			13.5135	13.8129
	13.5636	16.2306			13.5636	16.4316			13.5636	13.8161
	13.6136	16.2349			13.6136	16.4344			13.6136	13.8192
	13.6637	16.2392			13.6637	16.4372			13.6637	13.8223
	13.7137	16.2435			13.7137	16.44			13.7137	13.8254
	13.7638	16.2477			13.7638	16.4428			13.7638	13.8284
	13.8138	16.2519			13.8138	16.4455			13.8138	13.8315
	13.8639	16.2561			13.8639	16.4482			13.8639	13.8345
	13.9139	16.2602			13.9139	16.4509			13.9139	13.8375
	13.964	16.2643			13.964	16.4536			13.964	13.8405
	14.014	16.2684			14.014	16.4562			14.014	13.8435
	14.0641	16.2725			14.0641	16.4589			14.0641	13.8464
	14.1141	16.2765			14.1141	16.4615			14.1141	13.8493
	14.1642	16.2806			14.1642	16.4641			14.1642	13.8522
	14.2142	16.2845			14.2142	16.4667			14.2142	13.8551
	14.2643	16.2885			14.2643	16.4693			14.2643	13.858
	14.3143	16.2924			14.3143	16.4718			14.3143	13.8608
	14.3644	16.2964			14.3644	16.4744			14.3644	13.8637
	14.4144	16.3002			14.4144	16.4769			14.4144	13.8665
	14.4645	16.3041			14.4645	16.4794			14.4645	13.8693
	14.5145	16.3079			14.5145	16.4819			14.5145	13.8721
	14.5646	16.3118			14.5646	16.4844			14.5646	13.8748
	14.6146	16.3156			14.6146	16.4868			14.6146	13.8776
	14.6647	16.3193			14.6647	16.4893			14.6647	13.8803
	14.7147	16.3231			14.7147	16.4917			14.7147	13.883
	14.7648	16.3268			14.7648	16.4941			14.7648	13.8857
	14.8148	16.3305			14.8148	16.4965			14.8148	13.8884
	14.8649	16.3342			14.8649	16.4989			14.8649	13.8911
	14.9149	16.3378			14.9149	16.5013			14.9149	13.8937
	14.965	16.3414			14.965	16.5036			14.965	13.8963
	15.015	16.3451			15.015	16.506			15.015	13.8989
	15.0651	16.3486			15.0651	16.5083			15.0651	13.9015
	15.1151	16.3522			15.1151	16.5106			15.1151	13.9041
	15.1652	16.3558			15.1652	16.5129			15.1652	13.9067
	15.2152	16.3593			15.2152	16.5152			15.2152	13.9092
	15.2653	16.3628			15.2653	16.5174			15.2653	13.9118
	15.3153	16.3663			15.3153	16.5197			15.3153	13.9143
	15.3654	16.3697			15.3654	16.5219			15.3654	13.9168
	15.4154	16.3732			15.4154	16.5241			15.4154	13.9193
	15.4655	16.3766			15.4655	16.5264			15.4655	13.9217
	15.5155	16.38			15.5155	16.5285			15.5155	13.9242
	15.5656	16.3834			15.5656	16.5307			15.5656	13.9267
	15.6156	16.3867			15.6156	16.5329			15.6156	13.9291
	15.6657	16.39			15.6657	16.5351			15.6657	13.9315
	15.7157	16.3934			15.7157	16.5372			15.7157	13.9339
	15.7658	16.3967			15.7658	16.5393			15.7658	13.9363
	15.8158	16.4			15.8158	16.5415			15.8158	13.9387
	15.8659	16.4032			15.8659	16.5436			15.8659	13.941
	15.9159	16.4065			15.9159	16.5456			15.9159	13.9434
	15.966	16.4097			15.966	16.5477			15.966	13.9457
	16.016	16.4129			16.016	16.5498			16.016	13.948
	16.0661	16.4161			16.0661	16.5519			16.0661	13.9503
	16.1161	16.4192			16.1161	16.5539			16.1161	13.9526
	16.1662	16.4224			16.1662	16.5559			16.1662	13.9549
	16.2162	16.4255			16.2162	16.558			16.2162	13.9571
	16.2663	16.4287			16.2663	16.56			16.2663	13.9594
	16.3163	16.4317			16.3163	16.562			16.3163	13.9616
	16.3664	16.4348			16.3664	16.5639			16.3664	13.9639
	16.4164	16.4379			16.4164	16.5659			16.4164	13.9661
	16.4665	16.4409			16.4665	16.5679			16.4665	13.9683
	16.5165	16.444			16.5165	16.5698			16.5165	13.9705
	16.5666	16.447			16.5666	16.5718			16.5666	13.9726
	16.6166	16.45			16.6166	16.5737			16.6166	13.9748
	16.6667	16.453			16.6667	16.5756			16.6667	13.977
	16.7167	16.4559			16.7167	16.5775			16.7167	13.9791
	16.7668	16.4589			16.7668	16.5794			16.7668	13.9812
	16.8168	16.4618			16.8168	16.5813			16.8168	13.9833
	16.8669	16.4647			16.8669	16.5832			16.8669	13.9855
	16.9169	16.4676			16.9169	16.585			16.9169	13.9876
	16.967	16.4705			16.967	16.5869			16.967	13.9896
	17.017	16.4733			17.017	16.5888			17.017	13.9917
	17.0671	16.4762			17.0671	16.5906			17.0671	13.9938
	17.1171	16.479			17.1171	16.5924			17.1171	13.9958
	17.1672	16.4819			17.1672	16.5942			17.1672	13.9978
	17.2172	16.4847			17.2172	16.596			17.2172	13.9999
	17.2673	16.4875			17.2673	16.5978			17.2673	14.0019
	17.3173	16.4902			17.3173	16.5996			17.3173	14.0039
	17.3674	16.493			17.3674	16.6014			17.3674	14.0059
	17.4174	16.4957			17.4174	16.6031			17.4174	14.0079
	17.4675	16.4985			17.4675	16.6049			17.4675	14.0098
	17.5175	16.5012			17.5175	16.6066			17.5175	14.0118
	17.5676	16.5039			17.5676	16.6084			17.5676	14.0137
	17.6176	16.5066			17.6176	16.6101			17.6176	14.0157
	17.6677	16.5093			17.6677	16.6118			17.6677	14.0176
	17.7177	16.5119			17.7177	16.6135			17.7177	14.0196
	17.7678	16.5146			17.7678	16.6152			17.7678	14.0215
	17.8178	16.5172			17.8178	16.6169			17.8178	14.0234
	17.8679	16.5198			17.8679	16.6186			17.8679	14.0252
	17.9179	16.5224			17.9179	16.6203			17.9179	14.0271
	17.968	16.525			17.968	16.6219			17.968	14.029
	18.018	16.5276			18.018	16.6236			18.018	14.0309
	18.0681	16.5302			18.0681	16.6252			18.0681	14.0327
	18.1181	16.5327			18.1181	16.6269			18.1181	14.0346
	18.1682	16.5353			18.1682	16.6285			18.1682	14.0364
	18.2182	16.5378			18.2182	16.6301			18.2182	14.0382
	18.2683	16.5403			18.2683	16.6317			18.2683	14.04
	18.3183	16.5428			18.3183	16.6333			18.3183	14.0418
	18.3684	16.5453			18.3684	16.6349			18.3684	14.0436
	18.4184	16.5478			18.4184	16.6365			18.4184	14.0454
	18.4685	16.5502			18.4685	16.6381			18.4685	14.0472
	18.5185	16.5527			18.5185	16.6396			18.5185	14.049
	18.5686	16.5551			18.5686	16.6412			18.5686	14.0507
	18.6186	16.5575			18.6186	16.6428			18.6186	14.0525
	18.6687	16.56			18.6687	16.6443			18.6687	14.0542
	18.7187	16.5623			18.7187	16.6458			18.7187	14.0559
	18.7688	16.5647			18.7688	16.6474			18.7688	14.0577
	18.8188	16.5671			18.8188	16.6489			18.8188	14.0594
	18.8689	16.5695			18.8689	16.6504			18.8689	14.0611
	18.9189	16.5719			18.9189	16.6519			18.9189	14.0628
	18.969	16.5742			18.969	16.6534			18.969	14.0645
	19.019	16.5765			19.019	16.6549			19.019	14.0662
	19.0691	16.5788			19.0691	16.6564			19.0691	14.0678
	19.1191	16.5812			19.1191	16.6579			19.1191	14.0695
	19.1692	16.5834			19.1692	16.6593			19.1692	14.0712
	19.2192	16.5857			19.2192	16.6608			19.2192	14.0728
	19.2693	16.588			19.2693	16.6623			19.2693	14.0745
	19.3193	16.5903			19.3193	16.6637			19.3193	14.0761
	19.3694	16.5925			19.3694	16.6652			19.3694	14.0777
	19.4194	16.5948			19.4194	16.6666			19.4194	14.0793
	19.4695	16.597			19.4695	16.668			19.4695	14.0809
	19.5195	16.5992			19.5195	16.6694			19.5195	14.0825
	19.5696	16.6014			19.5696	16.6708			19.5696	14.0841
	19.6196	16.6036			19.6196	16.6722			19.6196	14.0857
	19.6697	16.6058			19.6697	16.6736			19.6697	14.0873
	19.7197	16.608			19.7197	16.675			19.7197	14.0889
	19.7698	16.6102			19.7698	16.6764			19.7698	14.0904
	19.8198	16.6123			19.8198	16.6778			19.8198	14.092
	19.8699	16.6145			19.8699	16.6792			19.8699	14.0936
	19.9199	16.6166			19.9199	16.6805			19.9199	14.0951
	19.97	16.6188			19.97	16.6819			19.97	14.0966
	20.02	16.6209			20.02	16.6833			20.02	14.0982
	20.0701	16.623			20.0701	16.6846			20.0701	14.0997
	20.1201	16.6251			20.1201	16.6859			20.1201	14.1012
	20.1702	16.6272			20.1702	16.6873			20.1702	14.1027
	20.2202	16.6293			20.2202	16.6886			20.2202	14.1042
	20.2703	16.6313			20.2703	16.6899			20.2703	14.1057
	20.3203	16.6334			20.3203	16.6912			20.3203	14.1072
	20.3704	16.6354			20.3704	16.6925			20.3704	14.1087
	20.4204	16.6375			20.4204	16.6938			20.4204	14.1101
	20.4705	16.6395			20.4705	16.6951			20.4705	14.1116
	20.5205	16.6415			20.5205	16.6964			20.5205	14.113
	20.5706	16.6436			20.5706	16.6977			20.5706	14.1145
	20.6206	16.6456			20.6206	16.699			20.6206	14.1159
	20.6707	16.6476			20.6707	16.7003			20.6707	14.1174
	20.7207	16.6496			20.7207	16.7015			20.7207	14.1188
	20.7708	16.6515			20.7708	16.7028			20.7708	14.1202
	20.8208	16.6535			20.8208	16.704			20.8208	14.1217
	20.8709	16.6554			20.8709	16.7053			20.8709	14.1231
	20.9209	16.6574			20.9209	16.7065			20.9209	14.1245
	20.971	16.6593			20.971	16.7078			20.971	14.1259
	21.021	16.6613			21.021	16.709			21.021	14.1273
	21.0711	16.6632			21.0711	16.7102			21.0711	14.1287
	21.1211	16.6651			21.1211	16.7114			21.1211	14.13
	21.1712	16.667			21.1712	16.7127			21.1712	14.1314
	21.2212	16.6689			21.2212	16.7139			21.2212	14.1328
	21.2713	16.6708			21.2713	16.7151			21.2713	14.1341
	21.3213	16.6727			21.3213	16.7163			21.3213	14.1355
	21.3714	16.6746			21.3714	16.7175			21.3714	14.1369
	21.4214	16.6764			21.4214	16.7187			21.4214	14.1382
	21.4715	16.6783			21.4715	16.7198			21.4715	14.1395
	21.5215	16.6802			21.5215	16.721			21.5215	14.1409
	21.5716	16.682			21.5716	16.7222			21.5716	14.1422
	21.6216	16.6838			21.6216	16.7233			21.6216	14.1435
	21.6717	16.6857			21.6717	16.7245			21.6717	14.1448
	21.7217	16.6875			21.7217	16.7257			21.7217	14.1461
	21.7718	16.6893			21.7718	16.7268			21.7718	14.1474
	21.8218	16.6911			21.8218	16.728			21.8218	14.1487
	21.8719	16.6929			21.8719	16.7291			21.8719	14.15
	21.9219	16.6947			21.9219	16.7303			21.9219	14.1513
	21.972	16.6965			21.972	16.7314			21.972	14.1526
	22.022	16.6982			22.022	16.7325			22.022	14.1539
	22.0721	16.7			22.0721	16.7336			22.0721	14.1552
	22.1221	16.7018			22.1221	16.7347			22.1221	14.1564
	22.1722	16.7035			22.1722	16.7358			22.1722	14.1577
	22.2222	16.7052			22.2222	16.737			22.2222	14.1589
	22.2723	16.707			22.2723	16.7381			22.2723	14.1602
	22.3223	16.7087			22.3223	16.7392			22.3223	14.1614
	22.3724	16.7104			22.3724	16.7402			22.3724	14.1627
	22.4224	16.7122			22.4224	16.7413			22.4224	14.1639
	22.4725	16.7139			22.4725	16.7424			22.4725	14.1651
	22.5225	16.7156			22.5225	16.7435			22.5225	14.1663
	22.5726	16.7172			22.5726	16.7446			22.5726	14.1676
	22.6226	16.7189			22.6226	16.7457			22.6226	14.1688
	22.6727	16.7206			22.6727	16.7467			22.6727	14.17
	22.7227	16.7223			22.7227	16.7478			22.7227	14.1712
	22.7728	16.7239			22.7728	16.7488			22.7728	14.1724
	22.8228	16.7256			22.8228	16.7499			22.8228	14.1736
	22.8729	16.7273			22.8729	16.7509			22.8729	14.1748
	22.9229	16.7289			22.9229	16.752			22.9229	14.176
	22.973	16.7305			22.973	16.753			22.973	14.1771
	23.023	16.7322			23.023	16.754			23.023	14.1783
	23.0731	16.7338			23.0731	16.7551			23.0731	14.1795
	23.1231	16.7354			23.1231	16.7561			23.1231	14.1806
	23.1732	16.737			23.1732	16.7571			23.1732	14.1818
	23.2232	16.7386			23.2232	16.7581			23.2232	14.1829
	23.2733	16.7402			23.2733	16.7592			23.2733	14.1841
	23.3233	16.7418			23.3233	16.7602			23.3233	14.1852
	23.3734	16.7434			23.3734	16.7612			23.3734	14.1864
	23.4234	16.745			23.4234	16.7622			23.4234	14.1875
	23.4735	16.7465			23.4735	16.7632			23.4735	14.1887
	23.5235	16.7481			23.5235	16.7642			23.5235	14.1898
	23.5736	16.7497			23.5736	16.7651			23.5736	14.1909
	23.6236	16.7512			23.6236	16.7661			23.6236	14.192
	23.6737	16.7528			23.6737	16.7671			23.6737	14.1931
	23.7237	16.7543			23.7237	16.7681			23.7237	14.1942
	23.7738	16.7558			23.7738	16.7691			23.7738	14.1953
	23.8238	16.7574			23.8238	16.77			23.8238	14.1964
	23.8739	16.7589			23.8739	16.771			23.8739	14.1975
	23.9239	16.7604			23.9239	16.7719			23.9239	14.1986
	23.974	16.7619			23.974	16.7729			23.974	14.1997
	24.024	16.7634			24.024	16.7738			24.024	14.2008
	24.0741	16.7649			24.0741	16.7748			24.0741	14.2019
	24.1241	16.7664			24.1241	16.7757			24.1241	14.2029
	24.1742	16.7679			24.1742	16.7767			24.1742	14.204
	24.2242	16.7694			24.2242	16.7776			24.2242	14.2051
	24.2743	16.7708			24.2743	16.7786			24.2743	14.2061
	24.3243	16.7723			24.3243	16.7795			24.3243	14.2072
	24.3744	16.7738			24.3744	16.7804			24.3744	14.2083
	24.4244	16.7752			24.4244	16.7813			24.4244	14.2093
	24.4745	16.7767			24.4745	16.7823			24.4745	14.2104
	24.5245	16.7781			24.5245	16.7832			24.5245	14.2114
	24.5746	16.7796			24.5746	16.7841			24.5746	14.2124
	24.6246	16.781			24.6246	16.785			24.6246	14.2135
	24.6747	16.7825			24.6747	16.7859			24.6747	14.2145
	24.7247	16.7839			24.7247	16.7868			24.7247	14.2155
	24.7748	16.7853			24.7748	16.7877			24.7748	14.2165
	24.8248	16.7867			24.8248	16.7886			24.8248	14.2175
	24.8749	16.7881			24.8749	16.7895			24.8749	14.2186
	24.9249	16.7895			24.9249	16.7904			24.9249	14.2196
	24.975	16.7909			24.975	16.7913			24.975	14.2206
	25.025	16.7923			25.025	16.7921			25.025	14.2216
	25.0751	16.7937			25.0751	16.793			25.0751	14.2226
	25.1251	16.7951			25.1251	16.7939			25.1251	14.2236
	25.1752	16.7965			25.1752	16.7948			25.1752	14.2246
	25.2252	16.7978			25.2252	16.7956			25.2252	14.2256
	25.2753	16.7992			25.2753	16.7965			25.2753	14.2265
	25.3253	16.8006			25.3253	16.7974			25.3253	14.2275
	25.3754	16.8019			25.3754	16.7982			25.3754	14.2285
	25.4254	16.8033			25.4254	16.7991			25.4254	14.2295
	25.4755	16.8046			25.4755	16.7999			25.4755	14.2304
	25.5255	16.8059			25.5255	16.8008			25.5255	14.2314
	25.5756	16.8073			25.5756	16.8016			25.5756	14.2324
	25.6256	16.8086			25.6256	16.8024			25.6256	14.2333
	25.6757	16.8099			25.6757	16.8033			25.6757	14.2343
	25.7257	16.8113			25.7257	16.8041			25.7257	14.2352
	25.7758	16.8126			25.7758	16.8049			25.7758	14.2362
	25.8258	16.8139			25.8258	16.8058			25.8258	14.2371
	25.8759	16.8152			25.8759	16.8066			25.8759	14.238
	25.9259	16.8165			25.9259	16.8074			25.9259	14.239
	25.976	16.8178			25.976	16.8082			25.976	14.2399
	26.026	16.8191			26.026	16.8091			26.026	14.2408
	26.0761	16.8204			26.0761	16.8099			26.0761	14.2418
	26.1261	16.8217			26.1261	16.8107			26.1261	14.2427
	26.1762	16.8229			26.1762	16.8115			26.1762	14.2436
	26.2262	16.8242			26.2262	16.8123			26.2262	14.2445
	26.2763	16.8255			26.2763	16.8131			26.2763	14.2454
	26.3263	16.8268			26.3263	16.8139			26.3263	14.2463
	26.3764	16.828			26.3764	16.8147			26.3764	14.2472
	26.4264	16.8293			26.4264	16.8155			26.4264	14.2482
	26.4765	16.8305			26.4765	16.8163			26.4765	14.2491
	26.5265	16.8318			26.5265	16.817			26.5265	14.25
	26.5766	16.833			26.5766	16.8178			26.5766	14.2508
	26.6266	16.8342			26.6266	16.8186			26.6266	14.2517
	26.6767	16.8355			26.6767	16.8194			26.6767	14.2526
	26.7267	16.8367			26.7267	16.8202			26.7267	14.2535
	26.7768	16.8379			26.7768	16.8209			26.7768	14.2544
	26.8268	16.8392			26.8268	16.8217			26.8268	14.2553
	26.8769	16.8404			26.8769	16.8225			26.8769	14.2561
	26.9269	16.8416			26.9269	16.8233			26.9269	14.257
	26.977	16.8428			26.977	16.824			26.977	14.2579
	27.027	16.844			27.027	16.8248			27.027	14.2587
	27.0771	16.8452			27.0771	16.8255			27.0771	14.2596
	27.1271	16.8464			27.1271	16.8263			27.1271	14.2605
	27.1772	16.8476			27.1772	16.827			27.1772	14.2613
	27.2272	16.8488			27.2272	16.8278			27.2272	14.2622
	27.2773	16.8499			27.2773	16.8285			27.2773	14.263
	27.3273	16.8511			27.3273	16.8293			27.3273	14.2639
	27.3774	16.8523			27.3774	16.83			27.3774	14.2647
	27.4274	16.8535			27.4274	16.8307			27.4274	14.2655
	27.4775	16.8546			27.4775	16.8315			27.4775	14.2664
	27.5275	16.8558			27.5275	16.8322			27.5275	14.2672
	27.5776	16.857			27.5776	16.8329			27.5776	14.2681
	27.6276	16.8581			27.6276	16.8337			27.6276	14.2689
	27.6777	16.8593			27.6777	16.8344			27.6777	14.2697
	27.7277	16.8604			27.7277	16.8351			27.7277	14.2705
	27.7778	16.8615			27.7778	16.8358			27.7778	14.2713
	27.8278	16.8627			27.8278	16.8365			27.8278	14.2722
	27.8779	16.8638			27.8779	16.8373			27.8779	14.273
	27.9279	16.865			27.9279	16.838			27.9279	14.2738
	27.978	16.8661			27.978	16.8387			27.978	14.2746
	28.028	16.8672			28.028	16.8394			28.028	14.2754
	28.0781	16.8683			28.0781	16.8401			28.0781	14.2762
	28.1281	16.8694			28.1281	16.8408			28.1281	14.277
	28.1782	16.8705			28.1782	16.8415			28.1782	14.2778
	28.2282	16.8716			28.2282	16.8422			28.2282	14.2786
	28.2783	16.8727			28.2783	16.8429			28.2783	14.2794
	28.3283	16.8739			28.3283	16.8436			28.3283	14.2802
	28.3784	16.8749			28.3784	16.8443			28.3784	14.281
	28.4284	16.876			28.4284	16.845			28.4284	14.2818
	28.4785	16.8771			28.4785	16.8456			28.4785	14.2825
	28.5285	16.8782			28.5285	16.8463			28.5285	14.2833
	28.5786	16.8793			28.5786	16.847			28.5786	14.2841
	28.6286	16.8804			28.6286	16.8477			28.6286	14.2849
	28.6787	16.8815			28.6787	16.8484			28.6787	14.2857
	28.7287	16.8825			28.7287	16.849			28.7287	14.2864
	28.7788	16.8836			28.7788	16.8497			28.7788	14.2872
	28.8288	16.8847			28.8288	16.8504			28.8288	14.288
	28.8789	16.8857			28.8789	16.8511			28.8789	14.2887
	28.9289	16.8868			28.9289	16.8517			28.9289	14.2895
	28.979	16.8878			28.979	16.8524			28.979	14.2902
	29.029	16.8889			29.029	16.853			29.029	14.291
	29.0791	16.8899			29.0791	16.8537			29.0791	14.2917
	29.1291	16.891			29.1291	16.8544			29.1291	14.2925
	29.1792	16.892			29.1792	16.855			29.1792	14.2932
	29.2292	16.893			29.2292	16.8557			29.2292	14.294
	29.2793	16.8941			29.2793	16.8563			29.2793	14.2947
	29.3293	16.8951			29.3293	16.857			29.3293	14.2955
	29.3794	16.8961			29.3794	16.8576			29.3794	14.2962
	29.4294	16.8971			29.4294	16.8582			29.4294	14.2969
	29.4795	16.8982			29.4795	16.8589			29.4795	14.2977
	29.5295	16.8992			29.5295	16.8595			29.5295	14.2984
	29.5796	16.9002			29.5796	16.8602			29.5796	14.2991
	29.6296	16.9012			29.6296	16.8608			29.6296	14.2998
	29.6797	16.9022			29.6797	16.8614			29.6797	14.3006
	29.7297	16.9032			29.7297	16.8621			29.7297	14.3013
	29.7798	16.9042			29.7798	16.8627			29.7798	14.302
	29.8298	16.9052			29.8298	16.8633			29.8298	14.3027
	29.8799	16.9062			29.8799	16.8639			29.8799	14.3034
	29.9299	16.9072			29.9299	16.8646			29.9299	14.3041
	29.98	16.9082			29.98	16.8652			29.98	14.3049
	30	16.9086			30	16.8654			30	14.3051
	30.03	16.9092			30.03	16.8658			30.03	14.3056
	30.0801	16.9102			30.0801	16.8664			30.0801	14.3063
	30.1301	16.9111			30.1301	16.867			30.1301	14.307
	30.1802	16.9121			30.1802	16.8676			30.1802	14.3077
	30.2302	16.9131			30.2302	16.8682			30.2302	14.3084
	30.2803	16.914			30.2803	16.8689			30.2803	14.3091
	30.3303	16.915			30.3303	16.8695			30.3303	14.3097
	30.3804	16.916			30.3804	16.8701			30.3804	14.3104
	30.4304	16.9169			30.4304	16.8707			30.4304	14.3111
	30.4805	16.9179			30.4805	16.8713			30.4805	14.3118
	30.5305	16.9188			30.5305	16.8719			30.5305	14.3125
	30.5806	16.9198			30.5806	16.8725			30.5806	14.3132
	30.6306	16.9208			30.6306	16.8731			30.6306	14.3139
	30.6807	16.9217			30.6807	16.8737			30.6807	14.3145
	30.7307	16.9226			30.7307	16.8742			30.7307	14.3152
	30.7808	16.9236			30.7808	16.8748			30.7808	14.3159
	30.8308	16.9245			30.8308	16.8754			30.8308	14.3166
	30.8809	16.9254			30.8809	16.876			30.8809	14.3172
	30.9309	16.9264			30.9309	16.8766			30.9309	14.3179
	30.981	16.9273			30.981	16.8772			30.981	14.3186
	31.031	16.9282			31.031	16.8778			31.031	14.3192
	31.0811	16.9291			31.0811	16.8783			31.0811	14.3199
	31.1311	16.9301			31.1311	16.8789			31.1311	14.3206
	31.1812	16.931			31.1812	16.8795			31.1812	14.3212
	31.2312	16.9319			31.2312	16.8801			31.2312	14.3219
	31.2813	16.9328			31.2813	16.8806			31.2813	14.3225
	31.3313	16.9337			31.3313	16.8812			31.3313	14.3232
	31.3814	16.9346			31.3814	16.8818			31.3814	14.3238
	31.4314	16.9355			31.4314	16.8823			31.4314	14.3245
	31.4815	16.9364			31.4815	16.8829			31.4815	14.3251
	31.5315	16.9373			31.5315	16.8835			31.5315	14.3257
	31.5816	16.9382			31.5816	16.884			31.5816	14.3264
	31.6316	16.9391			31.6316	16.8846			31.6316	14.327
	31.6817	16.94			31.6817	16.8851			31.6817	14.3277
	31.7317	16.9409			31.7317	16.8857			31.7317	14.3283
	31.7818	16.9418			31.7818	16.8863			31.7818	14.3289
	31.8318	16.9426			31.8318	16.8868			31.8318	14.3296
	31.8819	16.9435			31.8819	16.8874			31.8819	14.3302
	31.9319	16.9444			31.9319	16.8879			31.9319	14.3308
	31.982	16.9453			31.982	16.8884			31.982	14.3315
	32.032	16.9461			32.032	16.889			32.032	14.3321
	32.0821	16.947			32.0821	16.8895			32.0821	14.3327
	32.1321	16.9479			32.1321	16.8901			32.1321	14.3333
	32.1822	16.9487			32.1822	16.8906			32.1822	14.3339
	32.2322	16.9496			32.2322	16.8912			32.2322	14.3346
	32.2823	16.9504			32.2823	16.8917			32.2823	14.3352
	32.3323	16.9513			32.3323	16.8922			32.3323	14.3358
	32.3824	16.9521			32.3824	16.8928			32.3824	14.3364
	32.4324	16.953			32.4324	16.8933			32.4324	14.337
	32.4825	16.9538			32.4825	16.8938			32.4825	14.3376
	32.5325	16.9547			32.5325	16.8944			32.5325	14.3382
	32.5826	16.9555			32.5826	16.8949			32.5826	14.3388
	32.6326	16.9564			32.6326	16.8954			32.6326	14.3394
	32.6827	16.9572			32.6827	16.8959			32.6827	14.34
	32.7327	16.958			32.7327	16.8965			32.7327	14.3406
	32.7828	16.9589			32.7828	16.897			32.7828	14.3412
	32.8328	16.9597			32.8328	16.8975			32.8328	14.3418
	32.8829	16.9605			32.8829	16.898			32.8829	14.3424
	32.9329	16.9614			32.9329	16.8985			32.9329	14.343
	32.983	16.9622			32.983	16.8991			32.983	14.3436
	33.033	16.963			33.033	16.8996			33.033	14.3442
	33.0831	16.9638			33.0831	16.9001			33.0831	14.3448
	33.1331	16.9646			33.1331	16.9006			33.1331	14.3454
	33.1832	16.9655			33.1832	16.9011			33.1832	14.3459
	33.2332	16.9663			33.2332	16.9016			33.2332	14.3465
	33.2833	16.9671			33.2833	16.9021			33.2833	14.3471
	33.3333	16.9679			33.3333	16.9026			33.3333	14.3477
	33.3834	16.9687			33.3834	16.9031			33.3834	14.3483
	33.4334	16.9695			33.4334	16.9036			33.4334	14.3488
	33.4835	16.9703			33.4835	16.9041			33.4835	14.3494
	33.5335	16.9711			33.5335	16.9046			33.5335	14.35
	33.5836	16.9719			33.5836	16.9051			33.5836	14.3506
	33.6336	16.9727			33.6336	16.9056			33.6336	14.3511
	33.6837	16.9734			33.6837	16.9061			33.6837	14.3517
	33.7337	16.9742			33.7337	16.9066			33.7337	14.3522
	33.7838	16.975			33.7838	16.9071			33.7838	14.3528
	33.8338	16.9758			33.8338	16.9076			33.8338	14.3534
	33.8839	16.9766			33.8839	16.9081			33.8839	14.3539
	33.9339	16.9774			33.9339	16.9086			33.9339	14.3545
	33.984	16.9781			33.984	16.9091			33.984	14.3551
	34.034	16.9789			34.034	16.9095			34.034	14.3556
	34.0841	16.9797			34.0841	16.91			34.0841	14.3562
	34.1341	16.9805			34.1341	16.9105			34.1341	14.3567
	34.1842	16.9812			34.1842	16.911			34.1842	14.3573
	34.2342	16.982			34.2342	16.9115			34.2342	14.3578
	34.2843	16.9827			34.2843	16.9119			34.2843	14.3584
	34.3343	16.9835			34.3343	16.9124			34.3343	14.3589
	34.3844	16.9843			34.3844	16.9129			34.3844	14.3595
	34.4344	16.985			34.4344	16.9134			34.4344	14.36
	34.4845	16.9858			34.4845	16.9138			34.4845	14.3605
	34.5345	16.9865			34.5345	16.9143			34.5345	14.3611
	34.5846	16.9873			34.5846	16.9148			34.5846	14.3616
	34.6346	16.988			34.6346	16.9153			34.6346	14.3621
	34.6847	16.9888			34.6847	16.9157			34.6847	14.3627
	34.7347	16.9895			34.7347	16.9162			34.7347	14.3632
	34.7848	16.9903			34.7848	16.9167			34.7848	14.3637
	34.8348	16.991			34.8348	16.9171			34.8348	14.3643
	34.8849	16.9917			34.8849	16.9176			34.8849	14.3648
	34.9349	16.9925			34.9349	16.918			34.9349	14.3653
	34.985	16.9932			34.985	16.9185			34.985	14.3659
	35.035	16.994			35.035	16.9189			35.035	14.3664
	35.0851	16.9947			35.0851	16.9194			35.0851	14.3669
	35.1351	16.9954			35.1351	16.9199			35.1351	14.3674
	35.1852	16.9961			35.1852	16.9203			35.1852	14.368
	35.2352	16.9969			35.2352	16.9208			35.2352	14.3685
	35.2853	16.9976			35.2853	16.9212			35.2853	14.369
	35.3353	16.9983			35.3353	16.9217			35.3353	14.3695
	35.3854	16.999			35.3854	16.9221			35.3854	14.37
	35.4354	16.9997			35.4354	16.9226			35.4354	14.3705
	35.4855	17.0005			35.4855	16.923			35.4855	14.3711
	35.5355	17.0012			35.5355	16.9235			35.5355	14.3716
	35.5856	17.0019			35.5856	16.9239			35.5856	14.3721
	35.6356	17.0026			35.6356	16.9244			35.6356	14.3726
	35.6857	17.0033			35.6857	16.9248			35.6857	14.3731
	35.7357	17.004			35.7357	16.9252			35.7357	14.3736
	35.7858	17.0047			35.7858	16.9257			35.7858	14.3741
	35.8358	17.0054			35.8358	16.9261			35.8358	14.3746
	35.8859	17.0061			35.8859	16.9265			35.8859	14.3751
	35.9359	17.0068			35.9359	16.927			35.9359	14.3756
	35.986	17.0075			35.986	16.9274			35.986	14.3761
	36.036	17.0082			36.036	16.9279			36.036	14.3766
	36.0861	17.0089			36.0861	16.9283			36.0861	14.3771
	36.1361	17.0096			36.1361	16.9287			36.1361	14.3776
	36.1862	17.0103			36.1862	16.9291			36.1862	14.3781
	36.2362	17.011			36.2362	16.9296			36.2362	14.3786
	36.2863	17.0116			36.2863	16.93			36.2863	14.3791
	36.3363	17.0123			36.3363	16.9304			36.3363	14.3796
	36.3864	17.013			36.3864	16.9309			36.3864	14.38
	36.4364	17.0137			36.4364	16.9313			36.4364	14.3805
	36.4865	17.0144			36.4865	16.9317			36.4865	14.381
	36.5365	17.015			36.5365	16.9321			36.5365	14.3815
	36.5866	17.0157			36.5866	16.9325			36.5866	14.382
	36.6366	17.0164			36.6366	16.933			36.6366	14.3825
	36.6867	17.0171			36.6867	16.9334			36.6867	14.3829
	36.7367	17.0177			36.7367	16.9338			36.7367	14.3834
	36.7868	17.0184			36.7868	16.9342			36.7868	14.3839
	36.8368	17.0191			36.8368	16.9346			36.8368	14.3844
	36.8869	17.0197			36.8869	16.9351			36.8869	14.3849
	36.9369	17.0204			36.9369	16.9355			36.9369	14.3853
	36.987	17.021			36.987	16.9359			36.987	14.3858
	37.037	17.0217			37.037	16.9363			37.037	14.3863
	37.0871	17.0223			37.0871	16.9367			37.0871	14.3867
	37.1371	17.023			37.1371	16.9371			37.1371	14.3872
	37.1872	17.0236			37.1872	16.9375			37.1872	14.3877
	37.2372	17.0243			37.2372	16.9379			37.2372	14.3881
	37.2873	17.025			37.2873	16.9383			37.2873	14.3886
	37.3373	17.0256			37.3373	16.9387			37.3373	14.3891
	37.3874	17.0263			37.3874	16.9391			37.3874	14.3895
	37.4374	17.0269			37.4374	16.9395			37.4374	14.39
	37.4875	17.0275			37.4875	16.9399			37.4875	14.3905
	37.5375	17.0282			37.5375	16.9403			37.5375	14.3909
	37.5876	17.0288			37.5876	16.9407			37.5876	14.3914
	37.6376	17.0295			37.6376	16.9411			37.6376	14.3918
	37.6877	17.0301			37.6877	16.9415			37.6877	14.3923
	37.7377	17.0307			37.7377	16.9419			37.7377	14.3927
	37.7878	17.0314			37.7878	16.9423			37.7878	14.3932
	37.8378	17.032			37.8378	16.9427			37.8378	14.3937
	37.8879	17.0326			37.8879	16.9431			37.8879	14.3941
	37.9379	17.0332			37.9379	16.9435			37.9379	14.3946
	37.988	17.0339			37.988	16.9439			37.988	14.395
	38.038	17.0345			38.038	16.9443			38.038	14.3955
	38.0881	17.0351			38.0881	16.9447			38.0881	14.3959
	38.1381	17.0358			38.1381	16.9451			38.1381	14.3963
	38.1882	17.0364			38.1882	16.9455			38.1882	14.3968
	38.2382	17.037			38.2382	16.9458			38.2382	14.3972
	38.2883	17.0376			38.2883	16.9462			38.2883	14.3977
	38.3383	17.0382			38.3383	16.9466			38.3383	14.3981
	38.3884	17.0388			38.3884	16.947			38.3884	14.3986
	38.4384	17.0394			38.4384	16.9474			38.4384	14.399
	38.4885	17.0401			38.4885	16.9478			38.4885	14.3994
	38.5385	17.0407			38.5385	16.9481			38.5385	14.3999
	38.5886	17.0413			38.5886	16.9485			38.5886	14.4003
	38.6386	17.0419			38.6386	16.9489			38.6386	14.4008
	38.6887	17.0425			38.6887	16.9493			38.6887	14.4012
	38.7387	17.0431			38.7387	16.9496			38.7387	14.4016
	38.7888	17.0437			38.7888	16.95			38.7888	14.402
	38.8388	17.0443			38.8388	16.9504			38.8388	14.4025
	38.8889	17.0449			38.8889	16.9508			38.8889	14.4029
	38.9389	17.0455			38.9389	16.9511			38.9389	14.4033
	38.989	17.0461			38.989	16.9515			38.989	14.4038
	39.039	17.0467			39.039	16.9519			39.039	14.4042
	39.0891	17.0473			39.0891	16.9523			39.0891	14.4046
	39.1391	17.0479			39.1391	16.9526			39.1391	14.405
	39.1892	17.0484			39.1892	16.953			39.1892	14.4055
	39.2392	17.049			39.2392	16.9534			39.2392	14.4059
	39.2893	17.0496			39.2893	16.9537			39.2893	14.4063
	39.3393	17.0502			39.3393	16.9541			39.3393	14.4067
	39.3894	17.0508			39.3894	16.9545			39.3894	14.4071
	39.4394	17.0514			39.4394	16.9548			39.4394	14.4076
	39.4895	17.052			39.4895	16.9552			39.4895	14.408
	39.5395	17.0525			39.5395	16.9555			39.5395	14.4084
	39.5896	17.0531			39.5896	16.9559			39.5896	14.4088
	39.6396	17.0537			39.6396	16.9563			39.6396	14.4092
	39.6897	17.0543			39.6897	16.9566			39.6897	14.4096
	39.7397	17.0548			39.7397	16.957			39.7397	14.41
	39.7898	17.0554			39.7898	16.9574			39.7898	14.4105
	39.8398	17.056			39.8398	16.9577			39.8398	14.4109
	39.8899	17.0566			39.8899	16.9581			39.8899	14.4113
	39.9399	17.0571			39.9399	16.9584			39.9399	14.4117
	39.99	17.0577			39.99	16.9588			39.99	14.4121
	40.04	17.0583			40.04	16.9591			40.04	14.4125
	40.0901	17.0588			40.0901	16.9595			40.0901	14.4129
	40.1401	17.0594			40.1401	16.9598			40.1401	14.4133
	40.1902	17.06			40.1902	16.9602			40.1902	14.4137
	40.2402	17.0605			40.2402	16.9605			40.2402	14.4141
	40.2903	17.0611			40.2903	16.9609			40.2903	14.4145
	40.3403	17.0616			40.3403	16.9612			40.3403	14.4149
	40.3904	17.0622			40.3904	16.9616			40.3904	14.4153
	40.4404	17.0628			40.4404	16.9619			40.4404	14.4157
	40.4905	17.0633			40.4905	16.9623			40.4905	14.4161
	40.5405	17.0638			40.5405	16.9626			40.5405	14.4165
	40.5906	17.0644			40.5906	16.9629			40.5906	14.4169
	40.6406	17.065			40.6406	16.9633			40.6406	14.4173
	40.6907	17.0655			40.6907	16.9636			40.6907	14.4177
	40.7407	17.0661			40.7407	16.964			40.7407	14.4181
	40.7908	17.0666			40.7908	16.9643			40.7908	14.4185
	40.8408	17.0671			40.8408	16.9646			40.8408	14.4189
	40.8909	17.0677			40.8909	16.965			40.8909	14.4192
	40.9409	17.0682			40.9409	16.9653			40.9409	14.4196
	40.991	17.0688			40.991	16.9657			40.991	14.42
	41.041	17.0693			41.041	16.966			41.041	14.4204
	41.0911	17.0698			41.0911	16.9663			41.0911	14.4208
	41.1411	17.0704			41.1411	16.9667			41.1411	14.4212
	41.1912	17.0709			41.1912	16.967			41.1912	14.4216
	41.2412	17.0715			41.2412	16.9673			41.2412	14.4219
	41.2913	17.072			41.2913	16.9677			41.2913	14.4223
	41.3413	17.0725			41.3413	16.968			41.3413	14.4227
	41.3914	17.073			41.3914	16.9683			41.3914	14.4231
	41.4414	17.0736			41.4414	16.9687			41.4414	14.4235
	41.4915	17.0741			41.4915	16.969			41.4915	14.4238
	41.5415	17.0746			41.5415	16.9693			41.5415	14.4242
	41.5916	17.0752			41.5916	16.9697			41.5916	14.4246
	41.6416	17.0757			41.6416	16.97			41.6416	14.425
	41.6917	17.0762			41.6917	16.9703			41.6917	14.4253
	41.7417	17.0767			41.7417	16.9706			41.7417	14.4257
	41.7918	17.0773			41.7918	16.9709			41.7918	14.4261
	41.8418	17.0778			41.8418	16.9713			41.8418	14.4265
	41.8919	17.0783			41.8919	16.9716			41.8919	14.4268
	41.9419	17.0788			41.9419	16.9719			41.9419	14.4272
	41.992	17.0793			41.992	16.9722			41.992	14.4276
	42.042	17.0798			42.042	16.9726			42.042	14.4279
	42.0921	17.0804			42.0921	16.9729			42.0921	14.4283
	42.1421	17.0809			42.1421	16.9732			42.1421	14.4287
	42.1922	17.0814			42.1922	16.9735			42.1922	14.4291
	42.2422	17.0819			42.2422	16.9738			42.2422	14.4294
	42.2923	17.0824			42.2923	16.9742			42.2923	14.4298
	42.3423	17.0829			42.3423	16.9745			42.3423	14.4301
	42.3924	17.0834			42.3924	16.9748			42.3924	14.4305
	42.4424	17.0839			42.4424	16.9751			42.4424	14.4309
	42.4925	17.0844			42.4925	16.9754			42.4925	14.4312
	42.5425	17.0849			42.5425	16.9757			42.5425	14.4316
	42.5926	17.0854			42.5926	16.9761			42.5926	14.432
	42.6426	17.0859			42.6426	16.9764			42.6426	14.4323
	42.6927	17.0864			42.6927	16.9767			42.6927	14.4327
	42.7427	17.0869			42.7427	16.977			42.7427	14.433
	42.7928	17.0874			42.7928	16.9773			42.7928	14.4334
	42.8428	17.0879			42.8428	16.9776			42.8428	14.4337
	42.8929	17.0884			42.8929	16.9779			42.8929	14.4341
	42.9429	17.0889			42.9429	16.9782			42.9429	14.4345
	42.993	17.0894			42.993	16.9785			42.993	14.4348
	43.043	17.0899			43.043	16.9788			43.043	14.4352
	43.0931	17.0904			43.0931	16.9791			43.0931	14.4355
	43.1431	17.0909			43.1431	16.9794			43.1431	14.4359
	43.1932	17.0914			43.1932	16.9797			43.1932	14.4362
	43.2432	17.0919			43.2432	16.98			43.2432	14.4366
	43.2933	17.0923			43.2933	16.9804			43.2933	14.4369
	43.3433	17.0928			43.3433	16.9807			43.3433	14.4373
	43.3934	17.0933			43.3934	16.9809			43.3934	14.4376
	43.4434	17.0938			43.4434	16.9812			43.4434	14.438
	43.4935	17.0943			43.4935	16.9815			43.4935	14.4383
	43.5435	17.0948			43.5435	16.9819			43.5435	14.4386
	43.5936	17.0953			43.5936	16.9822			43.5936	14.439
	43.6436	17.0957			43.6436	16.9825			43.6436	14.4393
	43.6937	17.0962			43.6937	16.9827			43.6937	14.4397
	43.7437	17.0967			43.7437	16.983			43.7437	14.44
	43.7938	17.0972			43.7938	16.9833			43.7938	14.4404
	43.8438	17.0976			43.8438	16.9836			43.8438	14.4407
	43.8939	17.0981			43.8939	16.9839			43.8939	14.441
	43.9439	17.0986			43.9439	16.9842			43.9439	14.4414
	43.994	17.099			43.994	16.9845			43.994	14.4417
	44.044	17.0995			44.044	16.9848			44.044	14.442
	44.0941	17.1			44.0941	16.9851			44.0941	14.4424
	44.1441	17.1005			44.1441	16.9854			44.1441	14.4427
	44.1942	17.1009			44.1942	16.9857			44.1942	14.443
	44.2442	17.1014			44.2442	16.986			44.2442	14.4434
	44.2943	17.1019			44.2943	16.9863			44.2943	14.4437
	44.3443	17.1023			44.3443	16.9866			44.3443	14.4441
	44.3944	17.1028			44.3944	16.9868			44.3944	14.4444
	44.4444	17.1032			44.4444	16.9871			44.4444	14.4447
	44.4945	17.1037			44.4945	16.9874			44.4945	14.445
	44.5445	17.1042			44.5445	16.9877			44.5445	14.4454
	44.5946	17.1046			44.5946	16.988			44.5946	14.4457
	44.6446	17.1051			44.6446	16.9883			44.6446	14.446
	44.6947	17.1056			44.6947	16.9886			44.6947	14.4464
	44.7447	17.106			44.7447	16.9888			44.7447	14.4467
	44.7948	17.1065			44.7948	16.9891			44.7948	14.447
	44.8448	17.1069			44.8448	16.9894			44.8448	14.4473
	44.8949	17.1074			44.8949	16.9897			44.8949	14.4477
	44.9449	17.1078			44.9449	16.99			44.9449	14.448
	44.995	17.1083			44.995	16.9903			44.995	14.4483
	45.0451	17.1087			45.0451	16.9905			45.0451	14.4486
	45.0951	17.1092			45.0951	16.9908			45.0951	14.4489
	45.1452	17.1096			45.1452	16.9911			45.1452	14.4493
	45.1952	17.1101			45.1952	16.9914			45.1952	14.4496
	45.2452	17.1105			45.2452	16.9916			45.2452	14.4499
	45.2953	17.111			45.2953	16.9919			45.2953	14.4502
	45.3454	17.1114			45.3454	16.9922			45.3454	14.4505
	45.3954	17.1119			45.3954	16.9925			45.3954	14.4509
	45.4455	17.1123			45.4455	16.9928			45.4455	14.4512
	45.4955	17.1127			45.4955	16.993			45.4955	14.4515
	45.5455	17.1132			45.5455	16.9933			45.5455	14.4518
	45.5956	17.1136			45.5956	16.9936			45.5956	14.4521
	45.6457	17.1141			45.6457	16.9938			45.6457	14.4525
	45.6957	17.1145			45.6957	16.9941			45.6957	14.4528
	45.7458	17.1149			45.7458	16.9944			45.7458	14.4531
	45.7958	17.1154			45.7958	16.9947			45.7958	14.4534
	45.8458	17.1158			45.8458	16.9949			45.8458	14.4537
	45.8959	17.1162			45.8959	16.9952			45.8959	14.454
	45.946	17.1167			45.946	16.9955			45.946	14.4543
	45.996	17.1171			45.996	16.9958			45.996	14.4546
	46.0461	17.1175			46.0461	16.996			46.0461	14.4549
	46.0961	17.118			46.0961	16.9963			46.0961	14.4552
	46.1461	17.1184			46.1461	16.9965			46.1461	14.4556
	46.1962	17.1188			46.1962	16.9968			46.1962	14.4559
	46.2463	17.1193			46.2463	16.9971			46.2463	14.4562
	46.2963	17.1197			46.2963	16.9974			46.2963	14.4565
	46.3464	17.1201			46.3464	16.9976			46.3464	14.4568
	46.3964	17.1205			46.3964	16.9979			46.3964	14.4571
	46.4464	17.121			46.4464	16.9981			46.4464	14.4574
	46.4965	17.1214			46.4965	16.9984			46.4965	14.4577
	46.5466	17.1218			46.5466	16.9987			46.5466	14.458
	46.5966	17.1222			46.5966	16.9989			46.5966	14.4583
	46.6467	17.1227			46.6467	16.9992			46.6467	14.4586
	46.6967	17.1231			46.6967	16.9994			46.6967	14.4589
	46.7467	17.1235			46.7467	16.9997			46.7467	14.4592
	46.7968	17.1239			46.7968	17			46.7968	14.4595
	46.8469	17.1243			46.8469	17.0002			46.8469	14.4598
	46.8969	17.1247			46.8969	17.0005			46.8969	14.4601
	46.947	17.1252			46.947	17.0008			46.947	14.4604
	46.997	17.1256			46.997	17.001			46.997	14.4607
	47.047	17.126			47.047	17.0013			47.047	14.461
	47.0971	17.1264			47.0971	17.0015			47.0971	14.4613
	47.1472	17.1268			47.1472	17.0018			47.1472	14.4616
	47.1972	17.1272			47.1972	17.002			47.1972	14.4619
	47.2473	17.1276			47.2473	17.0023			47.2473	14.4622
	47.2973	17.1281			47.2973	17.0025			47.2973	14.4625
	47.3473	17.1285			47.3473	17.0028			47.3473	14.4628
	47.3974	17.1289			47.3974	17.0031			47.3974	14.4631
	47.4475	17.1293			47.4475	17.0033			47.4475	14.4633
	47.4975	17.1297			47.4975	17.0036			47.4975	14.4636
	47.5476	17.1301			47.5476	17.0038			47.5476	14.4639
	47.5976	17.1305			47.5976	17.0041			47.5976	14.4642
	47.6476	17.1309			47.6476	17.0043			47.6476	14.4645
	47.6977	17.1313			47.6977	17.0046			47.6977	14.4648
	47.7478	17.1317			47.7478	17.0048			47.7478	14.4651
	47.7978	17.1321			47.7978	17.0051			47.7978	14.4654
	47.8479	17.1325			47.8479	17.0053			47.8479	14.4657
	47.8979	17.1329			47.8979	17.0056			47.8979	14.4659
	47.9479	17.1333			47.9479	17.0058			47.9479	14.4662
	47.998	17.1337			47.998	17.0061			47.998	14.4665
	48.0481	17.1341			48.0481	17.0063			48.0481	14.4668
	48.0981	17.1345			48.0981	17.0066			48.0981	14.4671
	48.1482	17.1349			48.1482	17.0068			48.1482	14.4674
	48.1982	17.1353			48.1982	17.007			48.1982	14.4677
	48.2482	17.1357			48.2482	17.0073			48.2482	14.4679
	48.2983	17.1361			48.2983	17.0075			48.2983	14.4682
	48.3484	17.1365			48.3484	17.0078			48.3484	14.4685
	48.3984	17.1369			48.3984	17.008			48.3984	14.4688
	48.4485	17.1373			48.4485	17.0083			48.4485	14.469
	48.4985	17.1376			48.4985	17.0085			48.4985	14.4693
	48.5485	17.138			48.5485	17.0087			48.5485	14.4696
	48.5986	17.1384			48.5986	17.009			48.5986	14.4699
	48.6487	17.1388			48.6487	17.0092			48.6487	14.4702
	48.6987	17.1392			48.6987	17.0095			48.6987	14.4704
	48.7488	17.1396			48.7488	17.0097			48.7488	14.4707
	48.7988	17.14			48.7988	17.0099			48.7988	14.471
	48.8488	17.1404			48.8488	17.0102			48.8488	14.4713
	48.8989	17.1407			48.8989	17.0104			48.8989	14.4716
	48.949	17.1411			48.949	17.0107			48.949	14.4718
	48.999	17.1415			48.999	17.0109			48.999	14.4721
	49.0491	17.1419			49.0491	17.0111			49.0491	14.4724
	49.0991	17.1423			49.0991	17.0114			49.0991	14.4726
	49.1491	17.1426			49.1491	17.0116			49.1491	14.4729
	49.1992	17.143			49.1992	17.0118			49.1992	14.4732
	49.2493	17.1434			49.2493	17.0121			49.2493	14.4735
	49.2993	17.1438			49.2993	17.0123			49.2993	14.4737
	49.3494	17.1442			49.3494	17.0126			49.3494	14.474
	50	17.149			50	17.0156			50	14.4775

## Sheet: Extended Data Figure 10 c
Oxonol VI measurements to evaluate Na+ translocation in vesicles of Na+-NQR wildtype, Na+-NQR-NqrB-F338A variant, and Na+-NQR-NqrB-F342A variant
Difference of absorption at 600 nm minus 523 nm
	Na+-NQR wildtype				Na+-NQR-NqrB-F338A				Na+-NQR-NqrB-F342A
	2 mM Na+				2 mM Na+				2 mM Na+
	time / sec	mean of n=3	SD		time / sec	mean of n=3	SD		time / sec	mean of n=3	SD
	0	0	0		0	-7.13333e-05	0.000123553		0	7.73333e-05	0.000133945
	1	-0.000784667	0.000672467		1	0.00102	0.00102		1	0.000486667	0.00101
	2	-0.000307667	0.00138		2	0.000347	0.000981363		2	0.00126	0.000969001
	3	-0.00187	0.00159		3	0.00178	0.000680607		3	0.000889333	0.00172
	4	0.000359	0.00373		4	0.000997333	0.00261		4	0.000632	0.000471984
	5	-0.000424333	0.00315		5	0.0014	0.00151		5	0.000695333	0.00123
	6	-0.000328333	0.00238		6	0.000196333	0.000427226		6	0.00155	0.000837547
	7	-0.000234	0.00147		7	0.00117	0.000197757		7	0.000871333	0.000532504
	8	-0.000224667	0.00205		8	0.0013	0.00172		8	0.000959	0.000591835
	9	0.00452	0.00408		9	0.00205	0.0012		9	0.00197	0.0011
	10	0.00763	0.01507		10	0.00471	0.00337		10	0.00689	0.00557
	11	0.02067	0.00201		11	0.00897	0.00786		11	0.01296	0.00276
	12	0.02537	0.00234		12	0.01723	0.004		12	0.01679	0.00224
	13	0.02711	0.000225744		13	0.02127	0.00214		13	0.01958	0.00043811
	14	0.02778	0.00321		14	0.0199	0.00135		14	0.01848	0.000892525
	15	0.02612	0.00372		15	0.01767	0.00193		15	0.01686	0.00133
	16	0.02361	0.00584		16	0.01678	0.00159		16	0.01486	0.00131
	17	0.02079	0.00279		17	0.01559	0.00138		17	0.01454	0.00226
	18	0.02039	0.00389		18	0.01477	0.00251		18	0.0139	0.000300237
	19	0.01813	0.00227		19	0.01522	0.00136		19	0.01349	0.00112
	20	0.01802	0.00172		20	0.013	0.00187		20	0.01202	0.00107
	21	0.01743	0.00293		21	0.01311	0.00199		21	0.01273	0.000965101
	22	0.01749	0.00288		22	0.01288	0.00117		22	0.01161	0.000526143
	23	0.01566	0.00278		23	0.012	0.000846798		23	0.01136	0.00144
	24	0.016	0.00302		24	0.01131	0.00127		24	0.0107	0.000307995
	25	0.01494	0.00395		25	0.01133	0.00148		25	0.01016	0.0014
	26	0.01529	0.00302		26	0.01233	0.00138		26	0.00989	0.000650013
	27	0.01453	0.00217		27	0.01208	0.00157		27	0.00994	0.000664362
	28	0.01334	0.00287		28	0.0099	0.00108		28	0.00874	0.000760734
	29	0.01402	0.00258		29	0.01095	0.000959331		29	0.00926	0.00050036
	30	0.01281	0.00183		30	0.01183	0.00175		30	0.00951	0.000620158
	31	0.01206	0.00189		31	0.01023	0.000890377		31	0.00906	0.0011
	32	0.01274	0.00314		32	0.0096	0.000709801		32	0.00952	0.000375918
	33	0.01146	0.00214		33	0.00986	0.000315905		33	0.0081	0.00177
	34	0.01312	0.00215		34	0.00908	0.00114		34	0.00838	0.000897333
	35	0.01107	0.00173		35	0.00974	0.002		35	0.00836	0.002
	36	0.01298	0.00254		36	0.00998	0.00194		36	0.00891	0.00155
	37	0.01018	0.00317		37	0.00941	0.00112		37	0.008	0.00153
	38	0.01148	0.00254		38	0.00831	0.00155		38	0.00969	0.000867863
	39	0.01161	0.00186		39	0.01007	0.000450624		39	0.009	0.00103
	40	0.01099	0.00191		40	0.00884	0.00137		40	0.00988	0.000656214
	41	0.01154	0.00191		41	0.00897	0.000797243		41	0.00795	0.000718371
	42	0.00965	0.00298		42	0.00918	0.00165		42	0.00807	0.000533228
	43	0.01054	0.00197		43	0.00822	0.00157		43	0.00737	0.000845049
	44	0.00925	0.00288		44	0.00827	0.000695819		44	0.00779	0.000743715
	45	0.01093	0.0013		45	0.00935	0.00313		45	0.00832	0.000279316
	46	0.00943	0.0034		46	0.00891	0.00172		46	0.00753	0.000913223
	47	0.01003	0.0024		47	0.00705	0.000826705		47	0.00838	0.000249127
	48	0.0105	0.00266		48	0.00825	0.00127		48	0.00748	0.000149808
	49	0.00873	0.00286		49	0.00841	0.000494194		49	0.00679	0.00171
	50	0.00914	0.000822838		50	0.00875	0.000224698		50	0.00696	0.000731548
	51	0.01005	0.00265		51	0.00833	0.000172653		51	0.00708	0.00129
	52	0.00874	0.00241		52	0.00835	0.0008215		52	0.00712	0.000739966
	53	0.00773	0.00155		53	0.00675	0.00126		53	0.00758	0.00125
	54	0.00857	0.00267		54	0.00709	0.00114		54	0.0066	0.000994453
	55	0.0106	0.00192		55	0.00779	0.00228		55	0.00659	0.00127
	56	0.00959	0.00217		56	0.0076	0.00116		56	0.00611	0.00147
	57	0.00824	0.00274		57	0.00832	0.00101		57	0.00668	0.000939796
	58	0.00884	0.00226		58	0.00778	0.00114		58	0.00702	0.00112
	59	0.00897	0.00196		59	0.00722	0.00109		59	0.00627	0.000762971
	60	0.00906	0.0028		60	0.00697	0.000982085		60	0.00656	0.00175
	61	0.0082	0.00289		61	0.00751	0.000918229		61	0.00664	0.00125
	62	0.00825	0.00248		62	0.00746	0.00127		62	0.00675	0.00135
	63	0.00708	0.00244		63	0.00822	0.000726768		63	0.0062	0.00108
	64	0.00678	0.00262		64	0.00702	0.00061398		64	0.00606	0.00188
	65	0.00796	0.00225		65	0.00801	0.00158		65	0.00627	0.000992735
	66	0.00751	0.0017		66	0.00714	0.000599048		66	0.00637	0.0022
	67	0.0084	0.00244		67	0.00708	0.000969153		67	0.00695	0.00148
	68	0.00835	0.0018		68	0.00733	0.000517		68	0.00651	0.00062332
	69	0.00686	0.00179		69	0.00778	0.00112		69	0.00561	0.00148
	70	0.00847	0.00341		70	0.00761	0.000815304		70	0.00716	0.00148
	71	0.00796	0.00286		71	0.00741	0.00103		71	0.00643	0.00142
	72	0.00884	0.00252		72	0.00661	0.000536107		72	0.00628	0.000841132
	73	0.00751	0.0022		73	0.0071	0.00195		73	0.00673	0.000669839
	74	0.007	0.00166		74	0.00683	0.000792853		74	0.00586	0.000754801
	75	0.00743	0.00133		75	0.0071	0.00025452		75	0.00608	0.000787458
	76	0.00748	0.00368		76	0.00637	0.00175		76	0.00667	0.00159
	77	0.00869	0.00206		77	0.00669	0.00112		77	0.00653	0.000862335
	78	0.00789	0.00358		78	0.00733	0.000815611		78	0.00669	0.00182
	79	0.00786	0.00255		79	0.0072	0.00104		79	0.00693	0.00147
	80	0.00725	0.00125		80	0.00715	0.00094107		80	0.00515	0.00182
	81	0.0076	0.0023		81	0.00611	0.000922745		81	0.00707	0.000800176
	82	0.00858	0.00303		82	0.00756	0.000733448		82	0.00542	0.00106
	83	0.00627	0.0024		83	0.00715	0.000929555		83	0.00606	0.00149
	84	0.00802	0.00365		84	0.00754	0.00109		84	0.00551	0.000969858
	85	0.00663	0.00319		85	0.00678	0.00118		85	0.00583	0.000416444
	86	0.00638	0.00223		86	0.00599	0.00102		86	0.00626	0.000642571
	87	0.00822	0.0029		87	0.00648	0.002		87	0.00569	0.00113
	88	0.00717	0.00232		88	0.00694	0.000300511		88	0.00593	0.00198
	89	0.00714	0.00238		89	0.0065	0.000716166		89	0.00585	0.00098693
	90	0.00679	0.0044		90	0.00669	0.000484241		90	0.00608	0.00158
	91	0.0085	0.00161		91	0.00624	0.00142		91	0.00582	0.00131
	92	0.00595	0.00295		92	0.00628	0.000523086		92	0.00604	0.00201
	93	0.00713	0.00284		93	0.00679	0.000669236		93	0.00613	0.00137
	94	0.00668	0.00445		94	0.00662	0.000745358		94	0.00711	0.00154
	95	0.00814	0.002		95	0.00597	0.000594148		95	0.00564	0.0018
	96	0.00749	0.00299		96	0.00632	0.00131		96	0.00535	0.00167
	97	0.00715	0.00267		97	0.00695	0.000813002		97	0.00589	0.00159
	98	0.00588	0.00234		98	0.00634	0.000376803		98	0.00526	0.00147
	99	0.00747	0.00296		99	0.0063	0.000908972		99	0.00578	0.00137
	100	0.00744	0.00316		100	0.00617	0.000465742		100	0.00582	0.00187
	101	0.00698	0.00288		101	0.00626	0.00178		101	0.00545	0.00177
	102	0.00733	0.00319		102	0.0058	0.000552198		102	0.00592	0.000982154
	103	0.00685	0.00266		103	0.00624	0.000754099		103	0.00647	0.00228
	104	0.00656	0.0033		104	0.00703	0.00119		104	0.00477	0.00175
	105	0.00595	0.00284		105	0.00549	0.000987382		105	0.00679	0.00113
	106	0.00593	0.00265		106	0.00655	0.00085645		106	0.00501	0.00165
	107	0.00693	0.00206		107	0.00654	0.00183		107	0.00549	0.00222
	108	0.00673	0.0016		108	0.00727	0.00152		108	0.00592	0.00145
	109	0.0058	0.00307		109	0.00661	0.00117		109	0.00519	0.00119
	110	0.00662	0.00213		110	0.00748	0.00104		110	0.00568	0.00156
	111	0.00551	0.00388		111	0.00528	0.00145		111	0.00658	0.00138
	112	0.00652	0.00155		112	0.00556	0.00108		112	0.00525	0.00225
	113	0.00704	0.00214		113	0.00567	0.000671704		113	0.00527	0.00173
	114	0.00728	0.00237		114	0.00633	0.00020635		114	0.00546	0.00135
	115	0.00708	0.00231		115	0.00697	0.00124		115	0.00583	0.00184
	116	0.00619	0.00391		116	0.00659	0.00101		116	0.00532	0.000418231
	117	0.007	0.00372		117	0.00642	0.00112		117	0.00494	0.00203
	118	0.00631	0.00294		118	0.00628	0.000439319		118	0.00531	0.00185
	119	0.00685	0.00117		119	0.00613	0.00131		119	0.00496	0.00183
	120	0.00515	0.00245		120	0.00647	0.000451388		120	0.00612	0.00212
	Na+-NQR wildtype				Na+-NQR-NqrB-F338A				Na+-NQR-NqrB-F342A
	0 mM Na+				0 mM Na+				0 mM Na+
	time / sec	mean of n=3	SD		time / sec	mean of n=3	SD		time / sec	mean of n=3	SD
	0	0	0		0	-0.000276333	0.000478623		0	0	0
	1	0.00203	0.00156		1	-0.0005	0.000165973		1	-5.73333e-05	0.000867106
	2	0.000516	0.00189		2	-0.000290667	0.0018		2	0.000464333	0.000392712
	3	0.00136	0.00117		3	-9.73333e-05	0.001		3	0.000223333	0.00102
	4	0.000662	0.00195		4	-0.000846667	0.00111		4	-0.000268	0.000997081
	5	0.000807	0.00102		5	-0.00229	0.000776186		5	0.000906	0.00153
	6	-0.000138333	0.000677865		6	-0.00131	0.000805402		6	0.00123	0.000767156
	7	0.00183	0.0014		7	-0.00139	0.000301123		7	0.000207	0.00102
	8	0.000683333	0.00151		8	-0.000212667	0.00146		8	9.93333e-05	0.00078373
	9	0.00112	0.00149		9	-0.000334	0.000828084		9	0.000622333	0.00137
	10	0.00122	0.00102		10	-0.00129	0.00237		10	-0.0035	0.00334
	11	0.000520667	0.000820166		11	-0.000866	0.000913476		11	0.00114	0.00115
	12	0.00137	0.00131		12	-5.66667e-06	0.000525154		12	0.00153	0.000611176
	13	0.00153	0.00073634		13	0.000446333	0.00062345		13	0.00247	0.000703518
	14	0.00206	0.000885671		14	0.000921667	0.000424759		14	0.00207	0.000677642
	15	0.000885	0.00162		15	0.000518	0.000592924		15	0.00202	0.0011
	16	0.00253	0.00115		16	5.53333e-05	0.00193		16	0.0017	0.00104
	17	0.00254	0.00121		17	0.000505667	0.00103		17	0.00136	0.00108
	18	0.00144	0.00152		18	0.00158	0.00034212		18	0.00164	0.00097245
	19	0.00121	0.00212		19	0.00119	0.00154		19	0.00154	0.000983269
	20	0.0024	0.00158		20	0.000762	0.000893772		20	0.00212	0.00137
	21	0.00118	0.000838609		21	-0.000608333	0.000430804		21	0.00202	0.000729616
	22	0.00286	0.000287844		22	0.000185333	0.000954202		22	0.00241	0.000621168
	23	0.00145	0.000792936		23	0.000676333	0.000544028		23	0.00255	0.000934896
	24	0.00126	0.00139		24	-0.000182667	0.000671477		24	0.00284	0.00109
	25	0.00237	0.000837795		25	0.000704	0.000286754		25	0.00137	0.000417761
	26	0.00198	0.00243		26	0.00116	0.00125		26	0.00224	0.000447919
	27	0.00177	0.00262		27	0.000198333	0.000881153		27	0.00299	0.000948575
	28	0.00173	0.00284		28	0.000439333	0.000987463		28	0.00142	0.000703915
	29	0.000543333	0.00165		29	-2e-05	0.000616786		29	0.00164	0.000367105
	30	0.00197	0.00029039		30	-0.000153333	0.000215686		30	0.00195	0.000379113
	31	0.00188	0.00145		31	0.001	0.00129		31	0.00314	0.00111
	32	0.00241	0.00285		32	-0.000104	0.000247158		32	0.00228	0.000790211
	33	0.00161	0.00245		33	0.00106	0.00129		33	0.00321	0.000479954
	34	0.00167	0.00252		34	-0.000373333	0.00116		34	0.00234	0.000502026
	35	0.00238	0.00124		35	0.000709	0.00118		35	0.00267	0.000918691
	36	0.00292	0.00124		36	0.000760667	0.00105		36	0.00251	0.000414519
	37	0.00127	0.00118		37	0.000286333	0.00191		37	0.00281	0.00114
	38	0.00198	0.0012		38	0.000698333	0.000621267		38	0.00285	0.00146
	39	0.00176	0.00326		39	-0.000852333	0.000368459		39	0.00235	0.00181
	40	0.00223	0.00185		40	0.000929333	0.00112		40	0.00248	0.000978235
	41	0.00301	0.00101		41	0.00138	0.0013		41	0.00295	0.000389859
	42	0.00152	0.00267		42	0.000593	0.00177		42	0.00241	0.000477473
	43	0.00158	0.00144		43	0.000591	0.000790954		43	0.00345	0.000285706
	44	0.00198	0.000982775		44	0.000271	0.00158		44	0.00319	0.000751816
	45	0.00203	0.00225		45	-0.000156667	0.000349989		45	0.00254	0.000552225
	46	0.00266	0.0015		46	0.000578	0.00154		46	0.0023	0.000698921
	47	0.0022	0.00295		47	-4.26667e-05	0.00116		47	0.00329	0.000138435
	48	0.00293	0.00164		48	0.00136	0.00226		48	0.00323	0.000248902
	49	0.00258	0.00161		49	0.000475	0.000367114		49	0.00343	6.65833e-05
	50	0.00207	0.00155		50	0.000159667	0.00118		50	0.00329	0.00034968
	51	0.0026	0.00276		51	-0.000457333	0.00179		51	0.00307	0.000343
	52	0.00255	0.00227		52	-5.73333e-05	0.00144		52	0.00315	0.000565958
	53	0.00167	0.00222		53	0.00165	0.000758633		53	0.00351	0.00108
	54	0.00217	0.00225		54	0.000411667	0.000980852		54	0.00285	0.000748681
	55	0.00272	0.00219		55	0.00139	0.00123		55	0.00359	0.000897595
	56	0.00256	0.00188		56	0.000868667	0.00195		56	0.00292	0.000702636
	57	0.00237	0.00195		57	0.000928	0.000531377		57	0.0039	0.00056731
	58	0.00185	0.0025		58	0.00152	0.000440998		58	0.00355	0.000479752
	59	0.00246	0.00155		59	0.00146	0.00101		59	0.0034	0.00137
	60	0.00334	0.00413		60	0.00136	0.00312		60	0.00322	0.000788216
	61	0.00318	0.00168		61	-0.000652333	0.000791021		61	0.00348	0.00167
	62	0.00245	0.00254		62	0.00145	0.000962686		62	0.00307	0.00143
	63	0.00128	0.00332		63	0.00149	0.00177		63	0.00327	0.000626687
	64	0.00314	0.00308		64	0.000628	0.00264		64	0.00319	0.000357763
	65	0.002	0.00394		65	0.00131	0.00192		65	0.0043	0.000580251
	66	0.00252	0.00257		66	0.00129	0.00151		66	0.00358	0.000646573
	67	0.00305	0.0027		67	0.00125	0.00197		67	0.00341	0.00152
	68	0.00294	0.00463		68	0.00128	0.00294		68	0.00326	0.000894135
	69	0.00254	0.00325		69	0.00186	0.00143		69	0.00359	0.000727235
	70	0.00331	0.00289		70	0.00134	0.00188		70	0.00262	0.000464623
	71	0.00201	0.00317		71	0.00102	0.00158		71	0.00389	0.000947589
	72	0.0033	0.003		72	0.000960333	0.00103		72	0.00366	0.00101
	73	0.00361	0.00316		73	0.00216	0.00035308		73	0.00393	0.00159
	74	0.00342	0.00407		74	0.000295	0.00231		74	0.00396	0.000719242
	75	0.00407	0.00238		75	0.00228	0.000955391		75	0.00448	0.000623054
	76	0.00344	0.0031		76	0.00105	0.00254		76	0.0038	0.000183315
	77	0.00101	0.00385		77	0.00175	0.00198		77	0.00383	0.000745516
	78	0.00363	0.00339		78	0.00156	0.00125		78	0.00422	0.00101
	79	0.00304	0.0042		79	0.000474	0.00227		79	0.00412	0.00122
	80	0.0025	0.00323		80	0.0012	0.00303		80	0.00431	0.000703642
	81	0.00294	0.00265		81	0.00101	0.00194		81	0.0038	0.000185421
	82	0.00309	0.0038		82	0.00119	0.00273		82	0.00409	0.0013
	83	0.0031	0.00331		83	0.00176	0.00118		83	0.00394	0.00010641
	84	0.0022	0.00309		84	0.0011	0.00208		84	0.00483	0.000460622
	85	0.00282	0.00351		85	0.000810333	0.00196		85	0.0038	0.000303361
	86	0.00355	0.00276		86	0.00101	0.00132		86	0.00376	0.000725642
	87	0.00344	0.00223		87	0.000815333	0.00104		87	0.00474	0.00103
	88	0.00386	0.00293		88	0.000397333	0.00143		88	0.00386	0.000740555
	89	0.00291	0.00307		89	0.000999333	0.00301		89	0.00428	0.00118
	90	0.00423	0.00221		90	0.00218	0.00115		90	0.00412	0.000663272
	91	0.00359	0.00329		91	0.00169	0.00104		91	0.00424	0.000387895
	92	0.00269	0.0037		92	0.00106	0.00152		92	0.00418	0.00145
	93	0.00414	0.00311		93	0.00145	0.00188		93	0.00411	0.000559014
	94	0.00425	0.00252		94	0.00191	0.00222		94	0.00424	0.000340039
	95	0.00375	0.00287		95	0.000892	0.00273		95	0.00396	0.00126
	96	0.00376	0.00293		96	0.0017	0.00298		96	0.00508	0.000919863
	97	0.0036	0.00393		97	0.00147	0.0028		97	0.00451	0.000650083
	98	0.00278	0.00458		98	0.00246	0.000640822		98	0.00384	0.000591136
	99	0.00451	0.00228		99	-2.03333e-05	0.00267		99	0.00432	0.000862857
	100	0.00364	0.00301		100	0.00107	0.00241		100	0.00492	0.00135
	101	0.00306	0.0038		101	0.00151	0.00186		101	0.0056	0.000629902
	102	0.00307	0.00524		102	0.00213	0.000420725		102	0.00455	0.0011
	103	0.00361	0.00242		103	-3.13333e-05	0.00199		103	0.00447	0.000265127
	104	0.00373	0.00343		104	0.00159	0.00233		104	0.005	0.00025033
	105	0.00316	0.00363		105	0.000773333	0.0021		105	0.00512	0.000461699
	106	0.00327	0.00336		106	0.00183	0.00231		106	0.00537	0.00176
	107	0.00426	0.00405		107	0.00149	0.00249		107	0.00481	0.00124
	108	0.0043	0.00377		108	0.00126	0.00269		108	0.00488	0.00176
	109	0.00384	0.00363		109	0.00237	0.00238		109	0.005	0.000514434
	110	0.00419	0.00473		110	0.000741	0.00242		110	0.00476	0.000535151
	111	0.00335	0.00249		111	0.00288	0.00218		111	0.00543	0.00163
	112	0.00343	0.00401		112	0.00195	0.00178		112	0.00554	0.000298331
	113	0.00383	0.0039		113	0.00148	0.00176		113	0.00449	0.000894146
	114	0.00406	0.00461		114	0.00125	0.00232		114	0.00446	0.00179
	115	0.00371	0.00436		115	0.00117	0.00232		115	0.0054	0.00023145
	116	0.00302	0.0026		116	0.00202	0.00203		116	0.00512	0.00137
	117	0.00488	0.0039		117	0.00244	0.00282		117	0.00462	0.000568003
	118	0.00421	0.00297		118	0.00108	0.00233		118	0.00463	0.000455326
	119	0.00406	0.0043		119	0.00238	0.00198		119	0.00492	0.000574316
	120	0.00311	0.00388		120	0.000383667	0.00204		120	0.00483	0.000344161
